# Supplementary material for: Psychedelics promote plasticity by directly binding to BDNF receptor TrkB
Source: Nat Neurosci. 2023 Jun 5;26(6):1032–41. doi: 10.1038/s41593-023-01316-5 (PMC10244169; doi:10.1038/s41593-023-01316-5)
Supplement: Supplementary file 3 — Supplementary Table 1. Detailed statistical summary. [file 41593_2023_1316_MOESM3_ESM.xls]

## Sheet: figure 1
Nonlin fit of 1a:Table of results
	WT (2)	Y433F (2)	S440A (2)	V437A (2)		(n) = 2 biologically independent samples
Specific binding with Hill slope
Best-fit values
Bmax	100.9	91.95	114.7	88.07
h	1.255	1.98	1.945	1.581
Kd	6.558e-10	2.464e-08	7.14e-10	2.591e-08
Std. Error
Bmax	3.293	8.142	3.11	18.58
h	0.1844	0.5077	0.3166	0.7029
Kd	9.282e-11	4.683e-09	7.286e-11	1.064e-08
95% CI (asymptotic)
Bmax	94.00 to 107.8	74.85 to 109.1	108.2 to 121.3	45.23 to 130.9
h	0.8688 to 1.641	0.9134 to 3.047	1.282 to 2.608	-0.04007 to 3.202
Kd	4.616e-010 to 8.501e-010	1.481e-008 to 3.448e-008	5.615e-010 to 8.665e-010	1.378e-009 to 5.044e-008
Goodness of Fit
Degrees of Freedom	19	18	19	8
R squared	0.9735	0.9471	0.9799	0.9168
Sum of Squares	967.8	758.4	1173	478.5
Sy.x	7.137	6.491	7.856	7.734
Number of points
# of X values	22	22	22	22
# Y values analyzed	22	21	22	11
Nonlin fit of 1b:Table of results
	LSD (2)	PSI (2)	Fluoxetine (2)			(n) = 2 biologically independent samples
Specific binding with Hill slope
Best-fit values
Bmax	104.9	100.9	88.95
h	-0.5005	-0.492	-0.8265
Kd	3.379e-09	6.731e-09	4.767e-06
Std. Error
Bmax	5.359	5.361	2.752
h	0.08249	0.08901	0.2165
Kd	1.393e-09	3.046e-09	1.501e-06
95% Confidence Intervals
Bmax	93.30 to 116.5	89.34 to 112.5	83.01 to 94.90
h	-0.6787 to -0.3223	-0.6843 to -0.2997	-1.294 to -0.3588
Kd	3.697e-010 to 6.389e-009	1.509e-010 to 1.331e-008	1.525e-006 to 8.010e-006
Goodness of Fit
Degrees of Freedom	13	13	13
R square	0.9645	0.9565	0.8547
Absolute Sum of Squares	822.6	970.1	1005
Sy.x	7.955	8.638	8.794
Number of points
Analyzed	16	16	16
1c:Table of results
	WT (3)	Y433F (4)	TrkA.TM (3)			(n) = 3 biologically independent samples
Specific binding with Hill slope	Ambiguous	Ambiguous	Ambiguous
Best-fit values
Bmax	~ 566372	~ 430.4	~ 12873
h	0.8476	1.157	1.641
Kd	~ 0.6134	~ 0.0001270	~ 0.0004666
Std. Error
Bmax	~ 2047336591	~ 16561	~ 13350273
h	0.1479	1.282	1.639
Kd	~ 2617	~ 0.004787	~ 0.2972
95% CI (asymptotic)
Bmax	(Very wide)	(Very wide)	(Very wide)
h	0.5442 to 1.151	-1.440 to 3.755	-1.721 to 5.003
Kd	(Very wide)	(Very wide)	(Very wide)
Goodness of Fit
Degrees of Freedom	27	37	27
R squared	0.974	0.5215	0.7942
Sum of Squares	172	1692	416.5
Sy.x	2.524	6.762	3.927
Number of points
# of X values	30	40	30
# Y values analyzed	30	40	30
1d:Table of results
	WT (3)	Y433F (3)	TrkA.TM (3)			(n) = 3 biologically independent samples
Specific binding with Hill slope	Ambiguous		Ambiguous
Best-fit values
Bmax	~ 268422	49.04	151.3
h	0.8209	1.151	1.115
Kd	~ 0.4496	1.643e-05	~ 5.440e-005
Std. Error
Bmax	~ 463113516	89.96	638.1
h	0.1183	0.5882	0.381
Kd	~ 945.8	4.433e-05	~ 0.0002666
95% CI (asymptotic)
Bmax	(Very wide)	-135.5 to 233.6	-1158 to 1461
h	0.5782 to 1.064	-0.05620 to 2.357	0.3331 to 1.897
Kd	(Very wide)	-7.453e-005 to 0.0001074	(Very wide)
Goodness of Fit
Degrees of Freedom	27	27	27
R squared	0.9826	0.8245	0.9308
Sum of Squares	81.9	211.4	88.4
Sy.x	1.742	2.798	1.809
Number of points
# of X values	30	30	30
# Y values analyzed	30	30	30

## Sheet: figure 2
2d:Multiple comparisons
		Mean Diff.	S.E. of the Mean Diff.	95.00% CI of diff.			Z score	P value
FLX	LSD+	-16.86	-2.88	-18.69	to	-15.03	5.85	0
FLX	LSD+:Y433F	-5.77	-1.61	-6.79	to	-4.75	3.58	0
FLX	LSD+:V437A	-8.47	-1.54	-9.45	to	-7.49	5.5	0
FLX	PSI+	-11.46	-1.74	-12.57	to	-10.35	6.59	0
FLX	PSI+:Y433F	-4.93	-1.57	-5.93	to	-3.93	3.14	0
LSD+	LSD+:Y433F	11.09	-3.01	9.18	to	13	-3.68	0.05
LSD+	LSD+:V437A	8.39	-2.94	6.52	to	10.26	-2.85	0.26
LSD+	PSI+	5.4	-3.14	3.4	to	7.4	-1.72	1
LSD+	PSI+:Y433F	11.93	-2.97	10.04	to	13.82	-4.02	0.02
LSD+:Y433F	LSD+:V437A	-2.7	-1.67	-3.76	to	-1.64	1.62	0.11
LSD+:Y433F	PSI+	-5.69	-1.87	-6.88	to	-4.5	3.04	0
LSD+:Y433F	PSI+:Y433F	0.84	-1.7	-0.24	to	1.92	-0.49	1.29
LSD+:V437A	PSI+	-2.99	-1.8	-4.13	to	-1.85	1.66	0.1
LSD+:V437A	PSI+:Y433F	3.54	-1.63	2.5	to	4.58	-2.17	0.67
PSI+	PSI+:Y433F	6.53	-1.83	5.37	to	7.69	-3.57	0.06

## Sheet: figure 4
4a:ANOVA results
	Data Set-A	Data Set-B	Data Set-C	Data Set-D	Data Set-E		n = biologically independent samples	wt	Y433F
Table Analyzed	2a						veh	24	24
							1nM	24	24
Two-way ANOVA	Ordinary						10nM	24	24
Alpha	0.05						100nM	24	24
							1uM	24	16
Source of Variation	% of total variation	P value	P value summary	Significant?
Interaction	8.72	<0.0001	****	Yes
Genotype	14.85	<0.0001	****	Yes
Concentration	14.08	<0.0001	****	Yes
ANOVA table	SS (Type III)	DF	MS	F (DFn, DFd)	P value
Interaction	67276	4	16819	F (4, 222) = 7.935	P<0.0001
Genotype	114595	1	114595	F (1, 222) = 54.06	P<0.0001
Concentration	108639	4	27160	F (4, 222) = 12.81	P<0.0001
Residual	470561	222	2120
Difference between row means
Predicted (LS) mean of WT	157.2
Predicted (LS) mean of Y433F+/-	112.4
Difference between predicted means	44.78
SE of difference	6.09
95% CI of difference	32.78 to 56.78
4a:Multiple comparisons
	Data Set-A	Data Set-B	Data Set-C	Data Set-D	Data Set-E	Data Set-F	Data Set-G	Data Set-H
Compare cell means regardless of rows and columns
Number of families	1
Number of comparisons per family	45
Alpha	0.05
Bonferroni's multiple comparisons test	Mean Diff.	95.00% CI of diff.	Significant?	Summary	Adjusted P Value
WT:vehicle vs. WT:1nM	-26.24	-70.15 to 17.67	No	ns	>0.9999
WT:vehicle vs. WT:10nM	-66.56	-110.5 to -22.64	Yes	****	<0.0001
WT:vehicle vs. WT:100nM	-91.46	-135.4 to -47.55	Yes	****	<0.0001
WT:vehicle vs. WT:1uM	-101.7	-145.7 to -57.83	Yes	****	<0.0001
WT:vehicle vs. Y433F+/-:vehicle	7.917e-06	-43.91 to 43.91	No	ns	>0.9999
WT:vehicle vs. Y433F+/-:1nM	-13.31	-57.22 to 30.60	No	ns	>0.9999
WT:vehicle vs. Y433F+/-:10nM	-20.98	-64.90 to 22.93	No	ns	>0.9999
WT:vehicle vs. Y433F+/-:100nM	-18.15	-62.06 to 25.76	No	ns	>0.9999
WT:vehicle vs. Y433F+/-:1uM	-9.653	-58.75 to 39.44	No	ns	>0.9999
WT:1nM vs. WT:10nM	-40.32	-84.23 to 3.596	No	ns	0.1218
WT:1nM vs. WT:100nM	-65.22	-109.1 to -21.31	Yes	****	<0.0001
WT:1nM vs. WT:1uM	-75.51	-119.4 to -31.59	Yes	****	<0.0001
WT:1nM vs. Y433F+/-:vehicle	26.24	-17.67 to 70.15	No	ns	>0.9999
WT:1nM vs. Y433F+/-:1nM	12.93	-30.98 to 56.84	No	ns	>0.9999
WT:1nM vs. Y433F+/-:10nM	5.256	-38.66 to 49.17	No	ns	>0.9999
WT:1nM vs. Y433F+/-:100nM	8.092	-35.82 to 52.00	No	ns	>0.9999
WT:1nM vs. Y433F+/-:1uM	16.59	-32.51 to 65.68	No	ns	>0.9999
WT:10nM vs. WT:100nM	-24.9	-68.82 to 19.01	No	ns	>0.9999
WT:10nM vs. WT:1uM	-35.19	-79.10 to 8.722	No	ns	0.3908
WT:10nM vs. Y433F+/-:vehicle	66.56	22.64 to 110.5	Yes	****	<0.0001
WT:10nM vs. Y433F+/-:1nM	53.25	9.337 to 97.16	Yes	**	0.0038
WT:10nM vs. Y433F+/-:10nM	45.57	1.660 to 89.48	Yes	*	0.0325
WT:10nM vs. Y433F+/-:100nM	48.41	4.496 to 92.32	Yes	*	0.0151
WT:10nM vs. Y433F+/-:1uM	56.9	7.809 to 106.0	Yes	**	0.0075
WT:100nM vs. WT:1uM	-10.29	-54.20 to 33.63	No	ns	>0.9999
WT:100nM vs. Y433F+/-:vehicle	91.46	47.55 to 135.4	Yes	****	<0.0001
WT:100nM vs. Y433F+/-:1nM	78.15	34.24 to 122.1	Yes	****	<0.0001
WT:100nM vs. Y433F+/-:10nM	70.48	26.56 to 114.4	Yes	****	<0.0001
WT:100nM vs. Y433F+/-:100nM	73.31	29.40 to 117.2	Yes	****	<0.0001
WT:100nM vs. Y433F+/-:1uM	81.81	32.71 to 130.9	Yes	****	<0.0001
WT:1uM vs. Y433F+/-:vehicle	101.7	57.83 to 145.7	Yes	****	<0.0001
WT:1uM vs. Y433F+/-:1nM	88.44	44.53 to 132.4	Yes	****	<0.0001
WT:1uM vs. Y433F+/-:10nM	80.76	36.85 to 124.7	Yes	****	<0.0001
WT:1uM vs. Y433F+/-:100nM	83.6	39.69 to 127.5	Yes	****	<0.0001
WT:1uM vs. Y433F+/-:1uM	92.09	43.00 to 141.2	Yes	****	<0.0001
Y433F+/-:vehicle vs. Y433F+/-:1nM	-13.31	-57.22 to 30.60	No	ns	>0.9999
Y433F+/-:vehicle vs. Y433F+/-:10nM	-20.98	-64.90 to 22.93	No	ns	>0.9999
Y433F+/-:vehicle vs. Y433F+/-:100nM	-18.15	-62.06 to 25.76	No	ns	>0.9999
Y433F+/-:vehicle vs. Y433F+/-:1uM	-9.653	-58.75 to 39.44	No	ns	>0.9999
Y433F+/-:1nM vs. Y433F+/-:10nM	-7.677	-51.59 to 36.23	No	ns	>0.9999
Y433F+/-:1nM vs. Y433F+/-:100nM	-4.841	-48.75 to 39.07	No	ns	>0.9999
Y433F+/-:1nM vs. Y433F+/-:1uM	3.655	-45.44 to 52.75	No	ns	>0.9999
Y433F+/-:10nM vs. Y433F+/-:100nM	2.836	-41.08 to 46.75	No	ns	>0.9999
Y433F+/-:10nM vs. Y433F+/-:1uM	11.33	-37.76 to 60.43	No	ns	>0.9999
Y433F+/-:100nM vs. Y433F+/-:1uM	8.496	-40.60 to 57.59	No	ns	>0.9999
Test details	Mean 1	Mean 2	Mean Diff.	SE of diff.	N1	N2	t	DF
WT:vehicle vs. WT:1nM	100	126.2	-26.24	13.29	24	24	1.974	222
WT:vehicle vs. WT:10nM	100	166.6	-66.56	13.29	24	24	5.008	222
WT:vehicle vs. WT:100nM	100	191.5	-91.46	13.29	24	24	6.882	222
WT:vehicle vs. WT:1uM	100	201.7	-101.7	13.29	24	24	7.656	222
WT:vehicle vs. Y433F+/-:vehicle	100	100	7.917e-06	13.29	24	24	5.957e-07	222
WT:vehicle vs. Y433F+/-:1nM	100	113.3	-13.31	13.29	24	24	1.001	222
WT:vehicle vs. Y433F+/-:10nM	100	121	-20.98	13.29	24	24	1.579	222
WT:vehicle vs. Y433F+/-:100nM	100	118.1	-18.15	13.29	24	24	1.366	222
WT:vehicle vs. Y433F+/-:1uM	100	109.7	-9.653	14.86	24	16	0.6496	222
WT:1nM vs. WT:10nM	126.2	166.6	-40.32	13.29	24	24	3.033	222
WT:1nM vs. WT:100nM	126.2	191.5	-65.22	13.29	24	24	4.907	222
WT:1nM vs. WT:1uM	126.2	201.7	-75.51	13.29	24	24	5.681	222
WT:1nM vs. Y433F+/-:vehicle	126.2	100	26.24	13.29	24	24	1.974	222
WT:1nM vs. Y433F+/-:1nM	126.2	113.3	12.93	13.29	24	24	0.9731	222
WT:1nM vs. Y433F+/-:10nM	126.2	121	5.256	13.29	24	24	0.3955	222
WT:1nM vs. Y433F+/-:100nM	126.2	118.1	8.092	13.29	24	24	0.6089	222
WT:1nM vs. Y433F+/-:1uM	126.2	109.7	16.59	14.86	24	16	1.116	222
WT:10nM vs. WT:100nM	166.6	191.5	-24.9	13.29	24	24	1.874	222
WT:10nM vs. WT:1uM	166.6	201.7	-35.19	13.29	24	24	2.648	222
WT:10nM vs. Y433F+/-:vehicle	166.6	100	66.56	13.29	24	24	5.008	222
WT:10nM vs. Y433F+/-:1nM	166.6	113.3	53.25	13.29	24	24	4.007	222
WT:10nM vs. Y433F+/-:10nM	166.6	121	45.57	13.29	24	24	3.429	222
WT:10nM vs. Y433F+/-:100nM	166.6	118.1	48.41	13.29	24	24	3.642	222
WT:10nM vs. Y433F+/-:1uM	166.6	109.7	56.9	14.86	24	16	3.83	222
WT:100nM vs. WT:1uM	191.5	201.7	-10.29	13.29	24	24	0.7739	222
WT:100nM vs. Y433F+/-:vehicle	191.5	100	91.46	13.29	24	24	6.882	222
WT:100nM vs. Y433F+/-:1nM	191.5	113.3	78.15	13.29	24	24	5.88	222
WT:100nM vs. Y433F+/-:10nM	191.5	121	70.48	13.29	24	24	5.303	222
WT:100nM vs. Y433F+/-:100nM	191.5	118.1	73.31	13.29	24	24	5.516	222
WT:100nM vs. Y433F+/-:1uM	191.5	109.7	81.81	14.86	24	16	5.505	222
WT:1uM vs. Y433F+/-:vehicle	201.7	100	101.7	13.29	24	24	7.656	222
WT:1uM vs. Y433F+/-:1nM	201.7	113.3	88.44	13.29	24	24	6.654	222
WT:1uM vs. Y433F+/-:10nM	201.7	121	80.76	13.29	24	24	6.077	222
WT:1uM vs. Y433F+/-:100nM	201.7	118.1	83.6	13.29	24	24	6.29	222
WT:1uM vs. Y433F+/-:1uM	201.7	109.7	92.09	14.86	24	16	6.198	222
Y433F+/-:vehicle vs. Y433F+/-:1nM	100	113.3	-13.31	13.29	24	24	1.001	222
Y433F+/-:vehicle vs. Y433F+/-:10nM	100	121	-20.98	13.29	24	24	1.579	222
Y433F+/-:vehicle vs. Y433F+/-:100nM	100	118.1	-18.15	13.29	24	24	1.366	222
Y433F+/-:vehicle vs. Y433F+/-:1uM	100	109.7	-9.653	14.86	24	16	0.6496	222
Y433F+/-:1nM vs. Y433F+/-:10nM	113.3	121	-7.677	13.29	24	24	0.5776	222
Y433F+/-:1nM vs. Y433F+/-:100nM	113.3	118.1	-4.841	13.29	24	24	0.3642	222
Y433F+/-:1nM vs. Y433F+/-:1uM	113.3	109.7	3.655	14.86	24	16	0.246	222
Y433F+/-:10nM vs. Y433F+/-:100nM	121	118.1	2.836	13.29	24	24	0.2134	222
Y433F+/-:10nM vs. Y433F+/-:1uM	121	109.7	11.33	14.86	24	16	0.7626	222
Y433F+/-:100nM vs. Y433F+/-:1uM	118.1	109.7	8.496	14.86	24	16	0.5717	222
4b:Tabular results
	Data Set-A	Data Set-B	Data Set-C	Data Set-D	Data Set-E		n = biologically independent samples	wt	Y433F
Table Analyzed	2b						veh	20	24
							1nM	20	24
Two-way ANOVA	Ordinary						10nM	20	24
Alpha	0.05						100nM	20	24
							1uM	20	23
Source of Variation	% of total variation	P value	P value summary	Significant?
Interaction	7.641	0.0003	***	Yes
Genotype	18.2	< 0.0001	****	Yes
Concentration	2.805	0.0901	ns	No
ANOVA table	SS	DF	MS	F (DFn, DFd)	P value
Interaction	51750	4	12938	F (4, 209) = 5.556	P = 0.0003
Genotype	123268	1	123268	F (1, 209) = 52.94	P < 0.0001
Concentration	18997	4	4749	F (4, 209) = 2.040	P = 0.0901
Residual	486672	209	2329
Number of missing values	21
4b:Multiple comparisons
	Data Set-A	Data Set-B	Data Set-C	Data Set-D	Data Set-E	Data Set-F	Data Set-G	Data Set-H
Compare cell means regardless of rows and columns
Number of families	1
Number of comparisons per family	45
Alpha	0.05
Bonferroni's multiple comparisons test	Mean Diff.	95% CI of diff.	Significant?	Summary	Adjusted P Value
WT:vehicle vs. WT:PSI 1nM	-46.05	-96.50 to 4.414	No	ns	0.129
WT:vehicle vs. WT:PSI 10nM	-33.67	-84.13 to 16.79	No	ns	> 0.9999
WT:vehicle vs. WT:PSI 100nM	-50.57	-101.0 to -0.1115	Yes	*	0.0488
WT:vehicle vs. WT:PSI 1uM	-66.1	-116.6 to -15.64	Yes	**	0.001
WT:vehicle vs. Y433F+/-:vehicle	4.498e-06	-48.31 to 48.31	No	ns	> 0.9999
WT:vehicle vs. Y433F+/-:PSI 1nM	-10.21	-58.52 to 38.10	No	ns	> 0.9999
WT:vehicle vs. Y433F+/-:PSI 10nM	9.956	-38.35 to 58.27	No	ns	> 0.9999
WT:vehicle vs. Y433F+/-:PSI 100nM	15.61	-32.70 to 63.92	No	ns	> 0.9999
WT:vehicle vs. Y433F+/-:PSI 1uM	26.42	-22.36 to 75.21	No	ns	> 0.9999
WT:PSI 1nM vs. WT:PSI 10nM	12.37	-38.09 to 62.83	No	ns	> 0.9999
WT:PSI 1nM vs. WT:PSI 100nM	-4.526	-54.99 to 45.93	No	ns	> 0.9999
WT:PSI 1nM vs. WT:PSI 1uM	-20.05	-70.51 to 30.41	No	ns	> 0.9999
WT:PSI 1nM vs. Y433F+/-:vehicle	46.05	-2.266 to 94.36	No	ns	0.0838
WT:PSI 1nM vs. Y433F+/-:PSI 1nM	35.83	-12.48 to 84.15	No	ns	0.6749
WT:PSI 1nM vs. Y433F+/-:PSI 10nM	56	7.690 to 104.3	Yes	**	0.0075
WT:PSI 1nM vs. Y433F+/-:PSI 100nM	61.66	13.34 to 110.0	Yes	**	0.0016
WT:PSI 1nM vs. Y433F+/-:PSI 1uM	72.47	23.68 to 121.3	Yes	****	< 0.0001
WT:PSI 10nM vs. WT:PSI 100nM	-16.9	-67.36 to 33.56	No	ns	> 0.9999
WT:PSI 10nM vs. WT:PSI 1uM	-32.43	-82.89 to 18.03	No	ns	> 0.9999
WT:PSI 10nM vs. Y433F+/-:vehicle	33.67	-14.64 to 81.98	No	ns	0.9975
WT:PSI 10nM vs. Y433F+/-:PSI 1nM	23.46	-24.85 to 71.77	No	ns	> 0.9999
WT:PSI 10nM vs. Y433F+/-:PSI 10nM	43.63	-4.683 to 91.94	No	ns	0.1423
WT:PSI 10nM vs. Y433F+/-:PSI 100nM	49.28	0.9702 to 97.59	Yes	*	0.0399
WT:PSI 10nM vs. Y433F+/-:PSI 1uM	60.09	11.31 to 108.9	Yes	**	0.003
WT:PSI 100nM vs. WT:PSI 1uM	-15.53	-65.99 to 34.93	No	ns	> 0.9999
WT:PSI 100nM vs. Y433F+/-:vehicle	50.57	2.260 to 98.88	Yes	*	0.0293
WT:PSI 100nM vs. Y433F+/-:PSI 1nM	40.36	-7.951 to 88.67	No	ns	0.2812
WT:PSI 100nM vs. Y433F+/-:PSI 10nM	60.53	12.22 to 108.8	Yes	**	0.0022
WT:PSI 100nM vs. Y433F+/-:PSI 100nM	66.18	17.87 to 114.5	Yes	***	0.0004
WT:PSI 100nM vs. Y433F+/-:PSI 1uM	76.99	28.21 to 125.8	Yes	****	< 0.0001
WT:PSI 1uM vs. Y433F+/-:vehicle	66.1	17.79 to 114.4	Yes	***	0.0005
WT:PSI 1uM vs. Y433F+/-:PSI 1nM	55.89	7.575 to 104.2	Yes	**	0.0078
WT:PSI 1uM vs. Y433F+/-:PSI 10nM	76.05	27.74 to 124.4	Yes	****	< 0.0001
WT:PSI 1uM vs. Y433F+/-:PSI 100nM	81.71	33.40 to 130.0	Yes	****	< 0.0001
WT:PSI 1uM vs. Y433F+/-:PSI 1uM	92.52	43.73 to 141.3	Yes	****	< 0.0001
Y433F+/-:vehicle vs. Y433F+/-:PSI 1nM	-10.21	-56.27 to 35.85	No	ns	> 0.9999
Y433F+/-:vehicle vs. Y433F+/-:PSI 10nM	9.956	-36.11 to 56.02	No	ns	> 0.9999
Y433F+/-:vehicle vs. Y433F+/-:PSI 100nM	15.61	-30.45 to 61.67	No	ns	> 0.9999
Y433F+/-:vehicle vs. Y433F+/-:PSI 1uM	26.42	-20.14 to 72.98	No	ns	> 0.9999
Y433F+/-:PSI 1nM vs. Y433F+/-:PSI 10nM	20.17	-25.90 to 66.23	No	ns	> 0.9999
Y433F+/-:PSI 1nM vs. Y433F+/-:PSI 100nM	25.82	-20.24 to 71.88	No	ns	> 0.9999
Y433F+/-:PSI 1nM vs. Y433F+/-:PSI 1uM	36.63	-9.928 to 83.19	No	ns	0.4473
Y433F+/-:PSI 10nM vs. Y433F+/-:PSI 100nM	5.653	-40.41 to 51.72	No	ns	> 0.9999
Y433F+/-:PSI 10nM vs. Y433F+/-:PSI 1uM	16.47	-30.10 to 63.03	No	ns	> 0.9999
Y433F+/-:PSI 100nM vs. Y433F+/-:PSI 1uM	10.81	-35.75 to 57.37	No	ns	> 0.9999
Test details	Mean 1	Mean 2	Mean Diff.	SE of diff.	N1	N2	t	DF
WT:vehicle vs. WT:PSI 1nM	100	146	-46.05	15.26	20	20	3.017	209
WT:vehicle vs. WT:PSI 10nM	100	133.7	-33.67	15.26	20	20	2.207	209
WT:vehicle vs. WT:PSI 100nM	100	150.6	-50.57	15.26	20	20	3.314	209
WT:vehicle vs. WT:PSI 1uM	100	166.1	-66.1	15.26	20	20	4.331	209
WT:vehicle vs. Y433F+/-:vehicle	100	100	4.498e-06	14.61	20	24	3.079e-07	209
WT:vehicle vs. Y433F+/-:PSI 1nM	100	110.2	-10.21	14.61	20	24	0.6989	209
WT:vehicle vs. Y433F+/-:PSI 10nM	100	90.04	9.956	14.61	20	24	0.6815	209
WT:vehicle vs. Y433F+/-:PSI 100nM	100	84.39	15.61	14.61	20	24	1.068	209
WT:vehicle vs. Y433F+/-:PSI 1uM	100	73.58	26.42	14.75	20	23	1.791	209
WT:PSI 1nM vs. WT:PSI 10nM	146	133.7	12.37	15.26	20	20	0.8109	209
WT:PSI 1nM vs. WT:PSI 100nM	146	150.6	-4.526	15.26	20	20	0.2966	209
WT:PSI 1nM vs. WT:PSI 1uM	146	166.1	-20.05	15.26	20	20	1.314	209
WT:PSI 1nM vs. Y433F+/-:vehicle	146	100	46.05	14.61	20	24	3.152	209
WT:PSI 1nM vs. Y433F+/-:PSI 1nM	146	110.2	35.83	14.61	20	24	2.453	209
WT:PSI 1nM vs. Y433F+/-:PSI 10nM	146	90.04	56	14.61	20	24	3.833	209
WT:PSI 1nM vs. Y433F+/-:PSI 100nM	146	84.39	61.66	14.61	20	24	4.22	209
WT:PSI 1nM vs. Y433F+/-:PSI 1uM	146	73.58	72.47	14.75	20	23	4.912	209
WT:PSI 10nM vs. WT:PSI 100nM	133.7	150.6	-16.9	15.26	20	20	1.107	209
WT:PSI 10nM vs. WT:PSI 1uM	133.7	166.1	-32.43	15.26	20	20	2.125	209
WT:PSI 10nM vs. Y433F+/-:vehicle	133.7	100	33.67	14.61	20	24	2.305	209
WT:PSI 10nM vs. Y433F+/-:PSI 1nM	133.7	110.2	23.46	14.61	20	24	1.606	209
WT:PSI 10nM vs. Y433F+/-:PSI 10nM	133.7	90.04	43.63	14.61	20	24	2.986	209
WT:PSI 10nM vs. Y433F+/-:PSI 100nM	133.7	84.39	49.28	14.61	20	24	3.373	209
WT:PSI 10nM vs. Y433F+/-:PSI 1uM	133.7	73.58	60.09	14.75	20	23	4.073	209
WT:PSI 100nM vs. WT:PSI 1uM	150.6	166.1	-15.53	15.26	20	20	1.017	209
WT:PSI 100nM vs. Y433F+/-:vehicle	150.6	100	50.57	14.61	20	24	3.461	209
WT:PSI 100nM vs. Y433F+/-:PSI 1nM	150.6	110.2	40.36	14.61	20	24	2.762	209
WT:PSI 100nM vs. Y433F+/-:PSI 10nM	150.6	90.04	60.53	14.61	20	24	4.143	209
WT:PSI 100nM vs. Y433F+/-:PSI 100nM	150.6	84.39	66.18	14.61	20	24	4.53	209
WT:PSI 100nM vs. Y433F+/-:PSI 1uM	150.6	73.58	76.99	14.75	20	23	5.219	209
WT:PSI 1uM vs. Y433F+/-:vehicle	166.1	100	66.1	14.61	20	24	4.524	209
WT:PSI 1uM vs. Y433F+/-:PSI 1nM	166.1	110.2	55.89	14.61	20	24	3.825	209
WT:PSI 1uM vs. Y433F+/-:PSI 10nM	166.1	90.04	76.05	14.61	20	24	5.206	209
WT:PSI 1uM vs. Y433F+/-:PSI 100nM	166.1	84.39	81.71	14.61	20	24	5.593	209
WT:PSI 1uM vs. Y433F+/-:PSI 1uM	166.1	73.58	92.52	14.75	20	23	6.271	209
Y433F+/-:vehicle vs. Y433F+/-:PSI 1nM	100	110.2	-10.21	13.93	24	24	0.733	209
Y433F+/-:vehicle vs. Y433F+/-:PSI 10nM	100	90.04	9.956	13.93	24	24	0.7147	209
Y433F+/-:vehicle vs. Y433F+/-:PSI 100nM	100	84.39	15.61	13.93	24	24	1.121	209
Y433F+/-:vehicle vs. Y433F+/-:PSI 1uM	100	73.58	26.42	14.08	24	23	1.876	209
Y433F+/-:PSI 1nM vs. Y433F+/-:PSI 10nM	110.2	90.04	20.17	13.93	24	24	1.448	209
Y433F+/-:PSI 1nM vs. Y433F+/-:PSI 100nM	110.2	84.39	25.82	13.93	24	24	1.854	209
Y433F+/-:PSI 1nM vs. Y433F+/-:PSI 1uM	110.2	73.58	36.63	14.08	24	23	2.602	209
Y433F+/-:PSI 10nM vs. Y433F+/-:PSI 100nM	90.04	84.39	5.653	13.93	24	24	0.4058	209
Y433F+/-:PSI 10nM vs. Y433F+/-:PSI 1uM	90.04	73.58	16.47	14.08	24	23	1.169	209
Y433F+/-:PSI 100nM vs. Y433F+/-:PSI 1uM	84.39	73.58	10.81	14.08	24	23	0.7679	209
2way ANOVA of 4c:Tabular results
	Data Set-A	Data Set-B	Data Set-C	Data Set-D	Data Set-E		n = biologically independent samples	wt	Y433F
Table Analyzed	2c						0	8	8
							15	8	8
Two-way RM ANOVA	Matching: Stacked						60	8	8
Alpha	0.05						120	8	8
							240	8	8
Source of Variation	% of total variation	P value	P value summary	Significant?			480	8	8
Interaction	8.309	0.0002	***	Yes
time	33.63	< 0.0001	****	Yes
genotype	25.1	< 0.0001	****	Yes
Subjects (matching)	11.89	0.0022	**	Yes
ANOVA table	SS	DF	MS	F (DFn, DFd)	P value
Interaction	35309	5	7062	F (5, 70) = 5.521	P = 0.0002
time	142935	5	28587	F (5, 70) = 22.35	P < 0.0001
genotype	106650	1	106650	F (1, 14) = 29.54	P < 0.0001
Subjects (matching)	50537	14	3610	F (14, 70) = 2.822	P = 0.0022
Residual	89538	70	1279
Number of missing values	0
2way ANOVA of 4c:Multiple comparisons
	Data Set-A	Data Set-B	Data Set-C	Data Set-D	Data Set-E	Data Set-F	Data Set-G	Data Set-H
Compare each cell mean with the other cell mean in that row.
Number of families	1
Number of comparisons per family	6
Alpha	0.05
Bonferroni's multiple comparisons test	Mean Diff.	95% CI of diff.	Significant?	Summary	Adjusted P Value
TRKB.wt - TRKB.Y433F
0	-4.768e-07	-55.17 to 55.17	No	ns	> 0.9999
15	65.53	10.36 to 120.7	Yes	*	0.0113
60	113.3	58.16 to 168.5	Yes	****	< 0.0001
120	104.7	49.52 to 159.9	Yes	****	< 0.0001
240	75.73	20.56 to 130.9	Yes	**	0.0022
480	40.68	-14.50 to 95.85	No	ns	0.2976
Test details	Mean 1	Mean 2	Mean Diff.	SE of diff.	N1	N2	t	DF
TRKB.wt - TRKB.Y433F
0	100	100	-4.768e-07	20.42	8	8	2.335e-08	84
15	195	129.4	65.53	20.42	8	8	3.209	84
60	250.1	136.7	113.3	20.42	8	8	5.551	84
120	213	108.3	104.7	20.42	8	8	5.128	84
240	184.6	108.9	75.73	20.42	8	8	3.709	84
480	101	60.33	40.68	20.42	8	8	1.992	84
4d:Tabular results
	Data Set-A	Data Set-B	Data Set-C	Data Set-D	Data Set-E		n = biologically independent samples	veh	M100907
Table Analyzed	2d						veh	20	20
							1nM	20	20
Two-way ANOVA	Ordinary						10nM	20	20
Alpha	0.05						100nM	20	20
							1uM	20	20
Source of Variation	% of total variation	P value	P value summary	Significant?
Interaction	1.923	0.2506	ns	No
M100907	1.494	0.0414	*	Yes
LSD	29.26	< 0.0001	****	Yes
ANOVA table	SS	DF	MS	F (DFn, DFd)	P value
Interaction	6187	4	1547	F (4, 190) = 1.357	P = 0.2506
M100907	4808	1	4808	F (1, 190) = 4.217	P = 0.0414
LSD	94140	4	23535	F (4, 190) = 20.64	P < 0.0001
Residual	216628	190	1140
Number of missing values	0
4d:Multiple comparisons
	Data Set-A	Data Set-B	Data Set-C	Data Set-D	Data Set-E	Data Set-F	Data Set-G	Data Set-H
Compare cell means regardless of rows and columns
Number of families	1
Number of comparisons per family	9
Alpha	0.05
Bonferroni's multiple comparisons test	Mean Diff.	95% CI of diff.	Significant?	Summary	Adjusted P Value
Vehicle:vehicle vs. Vehicle:1 nM	-29.67	-59.62 to 0.2804	No	ns	0.0541
Vehicle:vehicle vs. Vehicle:10 nM	-46.57	-76.53 to -16.62	Yes	***	0.0002
Vehicle:vehicle vs. Vehicle:100 nM	-51.32	-81.27 to -21.37	Yes	****	< 0.0001
Vehicle:vehicle vs. Vehicle:1 µM	-48.95	-78.90 to -19.00	Yes	****	< 0.0001
Vehicle:vehicle vs. M100907:vehicle	-3.815e-07	-29.95 to 29.95	No	ns	> 0.9999
Vehicle:vehicle vs. M100907:1 nM	-46.28	-76.23 to -16.33	Yes	***	0.0002
Vehicle:vehicle vs. M100907:10 nM	-48.05	-78.00 to -18.10	Yes	***	0.0001
Vehicle:vehicle vs. M100907:100 nM	-53.71	-83.66 to -23.75	Yes	****	< 0.0001
Vehicle:vehicle vs. M100907:1 µM	-77.51	-107.5 to -47.56	Yes	****	< 0.0001
Test details	Mean 1	Mean 2	Mean Diff.	SE of diff.	N1	N2	t	DF
Vehicle:vehicle vs. Vehicle:1 nM	100	129.7	-29.67	10.68	20	20	2.779	190
Vehicle:vehicle vs. Vehicle:10 nM	100	146.6	-46.57	10.68	20	20	4.362	190
Vehicle:vehicle vs. Vehicle:100 nM	100	151.3	-51.32	10.68	20	20	4.806	190
Vehicle:vehicle vs. Vehicle:1 µM	100	148.9	-48.95	10.68	20	20	4.584	190
Vehicle:vehicle vs. M100907:vehicle	100	100	-3.815e-07	10.68	20	20	3.573e-08	190
Vehicle:vehicle vs. M100907:1 nM	100	146.3	-46.28	10.68	20	20	4.334	190
Vehicle:vehicle vs. M100907:10 nM	100	148	-48.05	10.68	20	20	4.5	190
Vehicle:vehicle vs. M100907:100 nM	100	153.7	-53.71	10.68	20	20	5.03	190
Vehicle:vehicle vs. M100907:1 µM	100	177.5	-77.51	10.68	20	20	7.259	190
2way ANOVA of 4e:Tabular results
	Data Set-A	Data Set-B	Data Set-C	Data Set-D	Data Set-E		n = biologically independent samples	veh	BDNF	LSD	BDNF+LSD
Table Analyzed	2e						veh	48	48	48	48
							TRKB.FC	48	48	48	48
Two-way ANOVA	Ordinary
Alpha	0.05
Source of Variation	% of total variation	P value	P value summary	Significant?
Interaction	4.408	< 0.0001	****	Yes
Row Factor	9.708	< 0.0001	****	Yes
Column Factor	9.571	< 0.0001	****	Yes
ANOVA table	SS	DF	MS	F (DFn, DFd)	P value
Interaction	122406	3	40802	F (3, 376) = 7.240	P < 0.0001
Row Factor	269551	1	269551	F (1, 376) = 47.83	P < 0.0001
Column Factor	265744	3	88581	F (3, 376) = 15.72	P < 0.0001
Residual	2119000	376	5635
Number of missing values	0
2way ANOVA of 4e:Multiple comparisons
	Data Set-A	Data Set-B	Data Set-C	Data Set-D	Data Set-E	Data Set-F	Data Set-G	Data Set-H
Compare cell means regardless of rows and columns
Number of families	1
Number of comparisons per family	28
Alpha	0.05
Uncorrected Fisher's LSD	Mean Diff.	95% CI of diff.	Significant?	Summary	Individual P Value
Vehicle:Vehicle vs. Vehicle:BDNF	-44.13	-74.26 to -14.00	Yes	**	0.0042
Vehicle:Vehicle vs. Vehicle:LSD	-109.8	-139.9 to -79.63	Yes	****	< 0.0001
Vehicle:Vehicle vs. Vehicle:BDNF + LSD	-98.66	-128.8 to -68.52	Yes	****	< 0.0001
Vehicle:Vehicle vs. TrkB.FC:Vehicle	4.768e-07	-30.13 to 30.13	No	ns	> 0.9999
Vehicle:Vehicle vs. TrkB.FC:BDNF	-3.037	-33.17 to 27.09	No	ns	0.843
Vehicle:Vehicle vs. TrkB.FC:LSD	-19.53	-49.66 to 10.60	No	ns	0.2033
Vehicle:Vehicle vs. TrkB.FC:BDNF + LSD	-18.03	-48.16 to 12.10	No	ns	0.2402
Vehicle:BDNF vs. Vehicle:LSD	-65.63	-95.76 to -35.50	Yes	****	< 0.0001
Vehicle:BDNF vs. Vehicle:BDNF + LSD	-54.52	-84.65 to -24.39	Yes	***	0.0004
Vehicle:BDNF vs. TrkB.FC:Vehicle	44.13	14.00 to 74.26	Yes	**	0.0042
Vehicle:BDNF vs. TrkB.FC:BDNF	41.1	10.96 to 71.23	Yes	**	0.0076
Vehicle:BDNF vs. TrkB.FC:LSD	24.6	-5.528 to 54.73	No	ns	0.1092
Vehicle:BDNF vs. TrkB.FC:BDNF + LSD	26.11	-4.023 to 56.24	No	ns	0.0893
Vehicle:LSD vs. Vehicle:BDNF + LSD	11.11	-19.02 to 41.24	No	ns	0.469
Vehicle:LSD vs. TrkB.FC:Vehicle	109.8	79.63 to 139.9	Yes	****	< 0.0001
Vehicle:LSD vs. TrkB.FC:BDNF	106.7	76.59 to 136.9	Yes	****	< 0.0001
Vehicle:LSD vs. TrkB.FC:LSD	90.23	60.10 to 120.4	Yes	****	< 0.0001
Vehicle:LSD vs. TrkB.FC:BDNF + LSD	91.74	61.61 to 121.9	Yes	****	< 0.0001
Vehicle:BDNF + LSD vs. TrkB.FC:Vehicle	98.66	68.52 to 128.8	Yes	****	< 0.0001
Vehicle:BDNF + LSD vs. TrkB.FC:BDNF	95.62	65.49 to 125.7	Yes	****	< 0.0001
Vehicle:BDNF + LSD vs. TrkB.FC:LSD	79.12	48.99 to 109.3	Yes	****	< 0.0001
Vehicle:BDNF + LSD vs. TrkB.FC:BDNF + LSD	80.63	50.50 to 110.8	Yes	****	< 0.0001
TrkB.FC:Vehicle vs. TrkB.FC:BDNF	-3.037	-33.17 to 27.09	No	ns	0.843
TrkB.FC:Vehicle vs. TrkB.FC:LSD	-19.53	-49.66 to 10.60	No	ns	0.2033
TrkB.FC:Vehicle vs. TrkB.FC:BDNF + LSD	-18.03	-48.16 to 12.10	No	ns	0.2402
TrkB.FC:BDNF vs. TrkB.FC:LSD	-16.49	-46.62 to 13.64	No	ns	0.2825
TrkB.FC:BDNF vs. TrkB.FC:BDNF + LSD	-14.99	-45.12 to 15.14	No	ns	0.3286
TrkB.FC:LSD vs. TrkB.FC:BDNF + LSD	1.505	-28.63 to 31.64	No	ns	0.9218
Test details	Mean 1	Mean 2	Mean Diff.	SE of diff.	N1	N2	t	DF
Vehicle:Vehicle vs. Vehicle:BDNF	100	144.1	-44.13	15.32	48	48	2.88	376
Vehicle:Vehicle vs. Vehicle:LSD	100	209.8	-109.8	15.32	48	48	7.163	376
Vehicle:Vehicle vs. Vehicle:BDNF + LSD	100	198.7	-98.66	15.32	48	48	6.438	376
Vehicle:Vehicle vs. TrkB.FC:Vehicle	100	100	4.768e-07	15.32	48	48	3.112e-08	376
Vehicle:Vehicle vs. TrkB.FC:BDNF	100	103	-3.037	15.32	48	48	0.1982	376
Vehicle:Vehicle vs. TrkB.FC:LSD	100	119.5	-19.53	15.32	48	48	1.275	376
Vehicle:Vehicle vs. TrkB.FC:BDNF + LSD	100	118	-18.03	15.32	48	48	1.176	376
Vehicle:BDNF vs. Vehicle:LSD	144.1	209.8	-65.63	15.32	48	48	4.283	376
Vehicle:BDNF vs. Vehicle:BDNF + LSD	144.1	198.7	-54.52	15.32	48	48	3.558	376
Vehicle:BDNF vs. TrkB.FC:Vehicle	144.1	100	44.13	15.32	48	48	2.88	376
Vehicle:BDNF vs. TrkB.FC:BDNF	144.1	103	41.1	15.32	48	48	2.682	376
Vehicle:BDNF vs. TrkB.FC:LSD	144.1	119.5	24.6	15.32	48	48	1.606	376
Vehicle:BDNF vs. TrkB.FC:BDNF + LSD	144.1	118	26.11	15.32	48	48	1.704	376
Vehicle:LSD vs. Vehicle:BDNF + LSD	209.8	198.7	11.11	15.32	48	48	0.7248	376
Vehicle:LSD vs. TrkB.FC:Vehicle	209.8	100	109.8	15.32	48	48	7.163	376
Vehicle:LSD vs. TrkB.FC:BDNF	209.8	103	106.7	15.32	48	48	6.965	376
Vehicle:LSD vs. TrkB.FC:LSD	209.8	119.5	90.23	15.32	48	48	5.888	376
Vehicle:LSD vs. TrkB.FC:BDNF + LSD	209.8	118	91.74	15.32	48	48	5.987	376
Vehicle:BDNF + LSD vs. TrkB.FC:Vehicle	198.7	100	98.66	15.32	48	48	6.438	376
Vehicle:BDNF + LSD vs. TrkB.FC:BDNF	198.7	103	95.62	15.32	48	48	6.24	376
Vehicle:BDNF + LSD vs. TrkB.FC:LSD	198.7	119.5	79.12	15.32	48	48	5.164	376
Vehicle:BDNF + LSD vs. TrkB.FC:BDNF + LSD	198.7	118	80.63	15.32	48	48	5.262	376
TrkB.FC:Vehicle vs. TrkB.FC:BDNF	100	103	-3.037	15.32	48	48	0.1982	376
TrkB.FC:Vehicle vs. TrkB.FC:LSD	100	119.5	-19.53	15.32	48	48	1.275	376
TrkB.FC:Vehicle vs. TrkB.FC:BDNF + LSD	100	118	-18.03	15.32	48	48	1.176	376
TrkB.FC:BDNF vs. TrkB.FC:LSD	103	119.5	-16.49	15.32	48	48	1.076	376
TrkB.FC:BDNF vs. TrkB.FC:BDNF + LSD	103	118	-14.99	15.32	48	48	0.9781	376
TrkB.FC:LSD vs. TrkB.FC:BDNF + LSD	119.5	118	1.505	15.32	48	48	0.09822	376
2way ANOVA of 4f:Tabular results
	Data Set-A	Data Set-B	Data Set-C	Data Set-D	Data Set-E		n = biologically independent samples	veh	BDNF
Table Analyzed	2f						veh	8	8
							LSD	8	8
Two-way ANOVA	Ordinary
Alpha	0.05
Source of Variation	% of total variation	P value	P value summary	Significant?
Interaction	1.455	0.2215	ns	No
LSD	24.77	< 0.0001	****	Yes
BDNF concentrations	47.71	< 0.0001	****	Yes
ANOVA table	SS	DF	MS	F (DFn, DFd)	P value
Interaction	805.6	1	805.6	F (1, 28) = 1.563	P = 0.2215
LSD	13713	1	13713	F (1, 28) = 26.61	P < 0.0001
BDNF concentrations	26405	1	26405	F (1, 28) = 51.25	P < 0.0001
Residual	14427	28	515.3
Number of missing values	0
2way ANOVA of 4f:Multiple comparisons
	Data Set-A	Data Set-B	Data Set-C	Data Set-D	Data Set-E	Data Set-F	Data Set-G	Data Set-H
Compare cell means regardless of rows and columns
Number of families	1
Number of comparisons per family	6
Alpha	0.05
Bonferroni's multiple comparisons test	Mean Diff.	95% CI of diff.	Significant?	Summary	Adjusted P Value
Control:Vehicle vs. Control:BDNF 0.1ng/ml	-47.42	-79.64 to -15.20	Yes	**	0.0016
Control:Vehicle vs. LSD (1nM):Vehicle	-31.37	-63.59 to 0.8544	No	ns	0.0599
Control:Vehicle vs. LSD (1nM):BDNF 0.1ng/ml	-98.85	-131.1 to -66.63	Yes	****	< 0.0001
Control:BDNF 0.1ng/ml vs. LSD (1nM):Vehicle	16.05	-16.17 to 48.27	No	ns	> 0.9999
Control:BDNF 0.1ng/ml vs. LSD (1nM):BDNF 0.1ng/ml	-51.44	-83.66 to -19.22	Yes	***	0.0006
LSD (1nM):Vehicle vs. LSD (1nM):BDNF 0.1ng/ml	-67.49	-99.71 to -35.27	Yes	****	< 0.0001
Test details	Mean 1	Mean 2	Mean Diff.	SE of diff.	N1	N2	t	DF
Control:Vehicle vs. Control:BDNF 0.1ng/ml	100	147.4	-47.42	11.35	8	8	4.178	28
Control:Vehicle vs. LSD (1nM):Vehicle	100	131.4	-31.37	11.35	8	8	2.764	28
Control:Vehicle vs. LSD (1nM):BDNF 0.1ng/ml	100	198.9	-98.85	11.35	8	8	8.71	28
Control:BDNF 0.1ng/ml vs. LSD (1nM):Vehicle	147.4	131.4	16.05	11.35	8	8	1.414	28
Control:BDNF 0.1ng/ml vs. LSD (1nM):BDNF 0.1ng/ml	147.4	198.9	-51.44	11.35	8	8	4.532	28
LSD (1nM):Vehicle vs. LSD (1nM):BDNF 0.1ng/ml	131.4	198.9	-67.49	11.35	8	8	5.946	28

## Sheet: figure 5
5b:ANOVA
	Data Set-A	Data Set-B	Data Set-C	Data Set-D	Data Set-E	(n) = neurons from 3 biologically independent samples across 3 independent experiments	veh (20)	LSD (20)	PSI (20)
Table Analyzed	2h
ANOVA summary
F	15.48
P value	< 0.0001
P value summary	****
Are differences among means statistically significant? (P < 0.05)	Yes
R square	0.3519
Brown-Forsythe test
F (DFn, DFd)	1.903 (2, 57)
P value	0.1585
P value summary	ns
Significantly different standard deviations? (P < 0.05)	No
Bartlett's test
Bartlett's statistic (corrected)	2.503
P value	0.286
P value summary	ns
Significantly different standard deviations? (P < 0.05)	No
ANOVA table	SS	DF	MS	F (DFn, DFd)	P value
Treatment (between columns)	1.191	2	0.5957	F (2, 57) = 15.48	P < 0.0001
Residual (within columns)	2.194	57	0.03849
Total	3.385	59
Data summary
Number of treatments (columns)	3
Number of values (total)	60
5b:Multiple comparisons
	Data Set-A	Data Set-B	Data Set-C	Data Set-D	Data Set-E	Data Set-F	Data Set-G	Data Set-H
Number of families	1
Number of comparisons per family	3
Alpha	0.05
Bonferroni's multiple comparisons test	Mean Diff.	95% CI of diff.	Significant?	Summary	Adjusted P Value
Vehicle vs. LSD	-0.3392	-0.4923 to -0.1862	Yes	****	< 0.0001	A-B
Vehicle vs. PSI	-0.2248	-0.3778 to -0.07172	Yes	**	0.0019	A-C
LSD vs. PSI	0.1145	-0.03855 to 0.2675	No	ns	0.2105	B-C
Test details	Mean 1	Mean 2	Mean Diff.	SE of diff.	n1	n2	t	DF
Vehicle vs. LSD	0.2835	0.6227	-0.3392	0.06204	20	20	5.468	57
Vehicle vs. PSI	0.2835	0.5082	-0.2248	0.06204	20	20	3.623	57
LSD vs. PSI	0.6227	0.5082	0.1145	0.06204	20	20	1.845	57
5c:ANOVA
	Data Set-A	Data Set-B	Data Set-C	Data Set-D	Data Set-E	(n) = neurons from 3 biologically independent samples across 3 independent experiments	veh (21)	LSD (21)	PSI (21)
Table Analyzed	2i
ANOVA summary
F	20
P value	< 0.0001
P value summary	****
Are differences among means statistically significant? (P < 0.05)	Yes
R square	0.4124
Brown-Forsythe test
F (DFn, DFd)	0.9023 (2, 57)
P value	0.4113
P value summary	ns
Significantly different standard deviations? (P < 0.05)	No
Bartlett's test
Bartlett's statistic (corrected)	2.049
P value	0.359
P value summary	ns
Significantly different standard deviations? (P < 0.05)	No
ANOVA table	SS	DF	MS	F (DFn, DFd)	P value
Treatment (between columns)	1.416	2	0.708	F (2, 57) = 20.00	P < 0.0001
Residual (within columns)	2.018	57	0.0354
Total	3.434	59
Data summary
Number of treatments (columns)	3
Number of values (total)	60
5c:Multiple comparisons
	Data Set-A	Data Set-B	Data Set-C	Data Set-D	Data Set-E	Data Set-F	Data Set-G	Data Set-H
Number of families	1
Number of comparisons per family	3
Alpha	0.05
Bonferroni's multiple comparisons test	Mean Diff.	95% CI of diff.	Significant?	Summary	Adjusted P Value
Vehicle vs. LSD	-0.2931	-0.4399 to -0.1464	Yes	****	< 0.0001	A-B
Vehicle vs. PSI	-0.3509	-0.4977 to -0.2041	Yes	****	< 0.0001	A-C
LSD vs. PSI	-0.05774	-0.2045 to 0.08902	No	ns	> 0.9999	B-C
Test details	Mean 1	Mean 2	Mean Diff.	SE of diff.	n1	n2	t	DF
Vehicle vs. LSD	0.3968	0.6899	-0.2931	0.0595	20	20	4.927	57
Vehicle vs. PSI	0.3968	0.7477	-0.3509	0.0595	20	20	5.897	57
LSD vs. PSI	0.6899	0.7477	-0.05774	0.0595	20	20	0.9705	57
2way ANOVA of 5d:ANOVA results
	Data Set-A	Data Set-B	Data Set-C	Data Set-D	Data Set-E		(n) = biologically independent samples per timepoint	veh	LSD
Table Analyzed	2j						5 min	6	6
							1 h	6	6
Two-way ANOVA	Ordinary						24 h	6	6
Alpha	0.05
Source of Variation	% of total variation	P value	P value summary	Significant?
Interaction	15.81	0.0065	**	Yes
Time	15.81	0.0065	**	Yes
Treatment	28.71	<0.0001	****	Yes
ANOVA table	SS	DF	MS	F (DFn, DFd)	P value
Interaction	15693	2	7847	F (2, 30) = 5.981	P=0.0065
Time	15693	2	7847	F (2, 30) = 5.981	P=0.0065
Treatment	28491	1	28491	F (1, 30) = 21.72	P<0.0001
Residual	39358	30	1312
Difference between column means
Mean of Vehicle	100
Mean of LSD	156.3
Difference between means	-56.26
SE of difference	12.07
95% CI of difference	-80.92 to -31.61
2way ANOVA of 5d:Multiple comparisons
	Data Set-A	Data Set-B	Data Set-C	Data Set-D	Data Set-E	Data Set-F	Data Set-G	Data Set-H
Compare each cell mean with the other cell mean in that row
Number of families	1
Number of comparisons per family	3
Alpha	0.05
Uncorrected Fisher's LSD	Mean Diff.	95.00% CI of diff.	Significant?	Summary	Individual P Value
Vehicle - LSD
5 min	-67.75	-110.5 to -25.04	Yes	**	0.0029
1 h	-100.7	-143.4 to -57.98	Yes	****	<0.0001
24 h	-0.356	-43.06 to 42.35	No	ns	0.9865
Test details	Mean 1	Mean 2	Mean Diff.	SE of diff.	N1	N2	t	DF
Vehicle - LSD
5 min	100	167.8	-67.75	20.91	6	6	3.24	30
1 h	100	200.7	-100.7	20.91	6	6	4.815	30
24 h	100	100.4	-0.356	20.91	6	6	0.01702	30
2way ANOVA of 5e:ANOVA results							(n) = biologically independent samples	Veh	LSD
	Data Set-A	Data Set-B	Data Set-C	Data Set-D	Data Set-E		Vehicle	15	15
Table Analyzed	2k						M100907	15	15
Two-way ANOVA	Ordinary
Alpha	0.05
Source of Variation	% of total variation	P value	P value summary	Significant?
Interaction	0.3678	0.5677	ns	No
M100907	0.7493	0.4154	ns	No
LSD	36.57	<0.0001	****	Yes
ANOVA table	SS	DF	MS	F (DFn, DFd)	P value
Interaction	5265	1	5265	F (1, 56) = 0.3305	P=0.5677
M100907	10726	1	10726	F (1, 56) = 0.6734	P=0.4154
LSD	523398	1	523398	F (1, 56) = 32.86	P<0.0001
Residual	892029	56	15929
Difference between column means
Mean of Vehicle	104
Mean of LSD	290.8
Difference between means	-186.8
SE of difference	32.59
95% CI of difference	-252.1 to -121.5
Difference between row means
Mean of Vehicle	184.0
Mean of M100907	210.8
Difference between means	-26.74
SE of difference	32.59
95% CI of difference	-92.02 to 38.54
Interaction CI
Mean diff, A1 - B1	-168.1
Mean diff, A2 - B2	-205.5
(A1 -B1) - (A2 - B2)	37.47
95% CI of difference	-93.09 to 168.0
(B1 - A1) - (B2 - A2)	-37.47
95% CI of difference	-168.0 to 93.09
2way ANOVA of 5e:Multiple comparisons
	Data Set-A	Data Set-B	Data Set-C	Data Set-D	Data Set-E	Data Set-F	Data Set-G	Data Set-H
Compare cell means regardless of rows and columns
Number of families	1
Number of comparisons per family	6
Alpha	0.05
Uncorrected Fisher's LSD	Mean Diff.	95.00% CI of diff.	Significant?	Summary	Individual P Value
Vehicle:Vehicle vs. Vehicle:LSD	-168.1	-260.4 to -75.74	Yes	***	0.0006
Vehicle:Vehicle vs. M100907:Vehicle	-8.006	-100.3 to 84.31	No	ns	0.8627
Vehicle:Vehicle vs. M100907:LSD	-213.5	-305.9 to -121.2	Yes	****	<0.0001
Vehicle:LSD vs. M100907:Vehicle	160.1	67.74 to 252.4	Yes	***	0.001
Vehicle:LSD vs. M100907:LSD	-45.47	-137.8 to 46.85	No	ns	0.328
M100907:Vehicle vs. M100907:LSD	-205.5	-297.9 to -113.2	Yes	****	<0.0001
Test details	Mean 1	Mean 2	Mean Diff.	SE of diff.	N1	N2	t	DF
Vehicle:Vehicle vs. Vehicle:LSD	100	268.1	-168.1	46.09	15	15	3.647	56
Vehicle:Vehicle vs. M100907:Vehicle	100	108	-8.006	46.09	15	15	0.1737	56
Vehicle:Vehicle vs. M100907:LSD	100	313.5	-213.5	46.09	15	15	4.634	56
Vehicle:LSD vs. M100907:Vehicle	268.1	108	160.1	46.09	15	15	3.473	56
Vehicle:LSD vs. M100907:LSD	268.1	313.5	-45.47	46.09	15	15	0.9867	56
M100907:Vehicle vs. M100907:LSD	108	313.5	-205.5	46.09	15	15	4.46	56
2way ANOVA of 5f:ANOVA results							(n) = biologically independent samples per timepoint	veh	LSD
	Data Set-A	Data Set-B	Data Set-C	Data Set-D	Data Set-E		1 h	4	5
Table Analyzed	2l						24 h	4	5
							72 h	4	4
Two-way ANOVA	Ordinary
Alpha	0.05
Source of Variation	% of total variation	P value	P value summary	Significant?
Interaction	34.99	<0.0001	****	Yes
Time	32.7	<0.0001	****	Yes
Treatment	2.817	0.1205	ns	No
ANOVA table	SS (Type III)	DF	MS	F (DFn, DFd)	P value
Interaction	2.39	2	1.195	F (2, 20) = 16.33	P<0.0001
Time	2.233	2	1.117	F (2, 20) = 15.26	P<0.0001
Treatment	0.1924	1	0.1924	F (1, 20) = 2.630	P=0.1205
Residual	1.463	20	0.07316
Difference between column means
Predicted (LS) mean of Vehicle	1.015
Predicted (LS) mean of LSD	1.188
Difference between predicted means	-0.173
SE of difference	0.1067
95% CI of difference	-0.3955 to 0.04951
2way ANOVA of 5f:Multiple comparisons
	Data Set-A	Data Set-B	Data Set-C	Data Set-D	Data Set-E	Data Set-F	Data Set-G	Data Set-H
Compare each cell mean with the control (upper-left) cell mean
Number of families	1
Number of comparisons per family	5
Alpha	0.05
Bonferroni's multiple comparisons test	Mean Diff.	95.00% CI of diff.	Significant?	Summary	Adjusted P Value
1 h:Vehicle vs. 1 h:LSD	-1.028	-1.544 to -0.5113	Yes	****	<0.0001
1 h:Vehicle vs. 24 h:Vehicle	0.0004385	-0.5438 to 0.5446	No	ns	>0.9999
1 h:Vehicle vs. 24 h:LSD	0.2264	-0.2899 to 0.7427	No	ns	>0.9999
1 h:Vehicle vs. 72 h:Vehicle	-0.04496	-0.5892 to 0.4992	No	ns	>0.9999
1 h:Vehicle vs. 72 h:LSD	0.2376	-0.3066 to 0.7818	No	ns	>0.9999
Test details	Mean 1	Mean 2	Mean Diff.	SE of diff.	N1	N2	t	DF
1 h:Vehicle vs. 1 h:LSD	1	2.028	-1.028	0.1814	4	5	5.663	20
1 h:Vehicle vs. 24 h:Vehicle	1	0.9998	0.0004385	0.1913	4	4	0.002293	20
1 h:Vehicle vs. 24 h:LSD	1	0.7739	0.2264	0.1814	4	5	1.248	20
1 h:Vehicle vs. 72 h:Vehicle	1	1.045	-0.04496	0.1913	4	4	0.2351	20
1 h:Vehicle vs. 72 h:LSD	1	0.7626	0.2376	0.1913	4	4	1.242	20
2way ANOVA of 5g:Tabular results							(n) = biologically independent samples per timepoint	veh	LSD
	Data Set-A	Data Set-B	Data Set-C	Data Set-D	Data Set-E		5 min	6	6
Table Analyzed	2m						1 h	6	6
							24 h	6	6
Two-way ANOVA	Ordinary						72 h	6	6
Alpha	0.05
Source of Variation	% of total variation	P value	P value summary	Significant?
Interaction	5.981	0.428	ns	No
Time	5.981	0.428	ns	No
Treatment	3.664	0.195	ns	No
ANOVA table	SS	DF	MS	F (DFn, DFd)	P value
Interaction	4112	3	1371	F (3, 40) = 0.9451	P = 0.4280
Time	4112	3	1371	F (3, 40) = 0.9451	P = 0.4280
Treatment	2519	1	2519	F (1, 40) = 1.737	P = 0.1950
Residual	58014	40	1450
Number of missing values	0
2way ANOVA of 5g:Multiple comparisons
	Data Set-A	Data Set-B	Data Set-C	Data Set-D	Data Set-E	Data Set-F	Data Set-G	Data Set-H
Compare cell means regardless of rows and columns
Number of families	1
Number of comparisons per family	28
Alpha	0.05
Uncorrected Fisher's LSD	Mean Diff.	95% CI of diff.	Significant?	Summary	Individual P Value
5 min:Vehicle vs. 5 min:LSD	-1.144	-45.58 to 43.29	No	ns	0.9588
5 min:Vehicle vs. 1 h:Vehicle	-6.358e-07	-44.44 to 44.44	No	ns	> 0.9999
5 min:Vehicle vs. 1 h:LSD	-5.621	-50.06 to 38.82	No	ns	0.7995
5 min:Vehicle vs. 24 h:Vehicle	-1.272e-06	-44.44 to 44.44	No	ns	> 0.9999
5 min:Vehicle vs. 24 h:LSD	-46.42	-90.86 to -1.980	Yes	*	0.0411
5 min:Vehicle vs. 72 h:Vehicle	-2.543e-06	-44.44 to 44.44	No	ns	> 0.9999
5 min:Vehicle vs. 72 h:LSD	-4.77	-49.21 to 39.67	No	ns	0.8293
5 min:LSD vs. 1 h:Vehicle	1.144	-43.29 to 45.58	No	ns	0.9588
5 min:LSD vs. 1 h:LSD	-4.477	-48.91 to 39.96	No	ns	0.8397
5 min:LSD vs. 24 h:Vehicle	1.144	-43.29 to 45.58	No	ns	0.9588
5 min:LSD vs. 24 h:LSD	-45.27	-89.71 to -0.8360	Yes	*	0.046
5 min:LSD vs. 72 h:Vehicle	1.144	-43.29 to 45.58	No	ns	0.9588
5 min:LSD vs. 72 h:LSD	-3.626	-48.06 to 40.81	No	ns	0.8698
1 h:Vehicle vs. 1 h:LSD	-5.621	-50.06 to 38.82	No	ns	0.7995
1 h:Vehicle vs. 24 h:Vehicle	-6.358e-07	-44.44 to 44.44	No	ns	> 0.9999
1 h:Vehicle vs. 24 h:LSD	-46.42	-90.86 to -1.980	Yes	*	0.0411
1 h:Vehicle vs. 72 h:Vehicle	-1.907e-06	-44.44 to 44.44	No	ns	> 0.9999
1 h:Vehicle vs. 72 h:LSD	-4.77	-49.21 to 39.67	No	ns	0.8293
1 h:LSD vs. 24 h:Vehicle	5.621	-38.82 to 50.06	No	ns	0.7995
1 h:LSD vs. 24 h:LSD	-40.8	-85.24 to 3.641	No	ns	0.0709
1 h:LSD vs. 72 h:Vehicle	5.621	-38.82 to 50.06	No	ns	0.7995
1 h:LSD vs. 72 h:LSD	0.8505	-43.59 to 45.29	No	ns	0.9693
24 h:Vehicle vs. 24 h:LSD	-46.42	-90.86 to -1.980	Yes	*	0.0411
24 h:Vehicle vs. 72 h:Vehicle	-1.272e-06	-44.44 to 44.44	No	ns	> 0.9999
24 h:Vehicle vs. 72 h:LSD	-4.77	-49.21 to 39.67	No	ns	0.8293
24 h:LSD vs. 72 h:Vehicle	46.42	1.980 to 90.86	Yes	*	0.0411
24 h:LSD vs. 72 h:LSD	41.65	-2.790 to 86.09	No	ns	0.0654
72 h:Vehicle vs. 72 h:LSD	-4.77	-49.21 to 39.67	No	ns	0.8293
Test details	Mean 1	Mean 2	Mean Diff.	SE of diff.	N1	N2	t	DF
5 min:Vehicle vs. 5 min:LSD	100	101.1	-1.144	21.99	6	6	0.05204	40
5 min:Vehicle vs. 1 h:Vehicle	100	100	-6.358e-07	21.99	6	6	2.892e-08	40
5 min:Vehicle vs. 1 h:LSD	100	105.6	-5.621	21.99	6	6	0.2556	40
5 min:Vehicle vs. 24 h:Vehicle	100	100	-1.272e-06	21.99	6	6	5.783e-08	40
5 min:Vehicle vs. 24 h:LSD	100	146.4	-46.42	21.99	6	6	2.111	40
5 min:Vehicle vs. 72 h:Vehicle	100	100	-2.543e-06	21.99	6	6	1.157e-07	40
5 min:Vehicle vs. 72 h:LSD	100	104.8	-4.77	21.99	6	6	0.217	40
5 min:LSD vs. 1 h:Vehicle	101.1	100	1.144	21.99	6	6	0.05204	40
5 min:LSD vs. 1 h:LSD	101.1	105.6	-4.477	21.99	6	6	0.2036	40
5 min:LSD vs. 24 h:Vehicle	101.1	100	1.144	21.99	6	6	0.05204	40
5 min:LSD vs. 24 h:LSD	101.1	146.4	-45.27	21.99	6	6	2.059	40
5 min:LSD vs. 72 h:Vehicle	101.1	100	1.144	21.99	6	6	0.05204	40
5 min:LSD vs. 72 h:LSD	101.1	104.8	-3.626	21.99	6	6	0.1649	40
1 h:Vehicle vs. 1 h:LSD	100	105.6	-5.621	21.99	6	6	0.2556	40
1 h:Vehicle vs. 24 h:Vehicle	100	100	-6.358e-07	21.99	6	6	2.892e-08	40
1 h:Vehicle vs. 24 h:LSD	100	146.4	-46.42	21.99	6	6	2.111	40
1 h:Vehicle vs. 72 h:Vehicle	100	100	-1.907e-06	21.99	6	6	8.675e-08	40
1 h:Vehicle vs. 72 h:LSD	100	104.8	-4.77	21.99	6	6	0.217	40
1 h:LSD vs. 24 h:Vehicle	105.6	100	5.621	21.99	6	6	0.2556	40
1 h:LSD vs. 24 h:LSD	105.6	146.4	-40.8	21.99	6	6	1.856	40
1 h:LSD vs. 72 h:Vehicle	105.6	100	5.621	21.99	6	6	0.2556	40
1 h:LSD vs. 72 h:LSD	105.6	104.8	0.8505	21.99	6	6	0.03868	40
24 h:Vehicle vs. 24 h:LSD	100	146.4	-46.42	21.99	6	6	2.111	40
24 h:Vehicle vs. 72 h:Vehicle	100	100	-1.272e-06	21.99	6	6	5.783e-08	40
24 h:Vehicle vs. 72 h:LSD	100	104.8	-4.77	21.99	6	6	0.217	40
24 h:LSD vs. 72 h:Vehicle	146.4	100	46.42	21.99	6	6	2.111	40
24 h:LSD vs. 72 h:LSD	146.4	104.8	41.65	21.99	6	6	1.894	40
72 h:Vehicle vs. 72 h:LSD	100	104.8	-4.77	21.99	6	6	0.217	40

## Sheet: figure 6
6a:ANOVA results
	Data Set-A	Data Set-B	Data Set-C	Data Set-D	Data Set-E		veh	LSD	PSI
Table Analyzed	3a						24	30	30
Two-way RM ANOVA	Matching: Stacked									n = neurons from 3 biologically independent samples across 3 independent experiments.
Assume sphericity?	No
Alpha	0.05
Source of Variation	% of total variation	P value	P value summary	Significant?	Geisser-Greenhouse's epsilon
Interaction	1.826	<0.0001	****	Yes
Time	6.357	<0.0001	****	Yes	0.07885
Treatment	15.37	<0.0001	****	Yes
Spine #	54.16	<0.0001	****	Yes
ANOVA table	SS	DF	MS	F (DFn, DFd)	P value
Interaction	94025	120	783.5	F (120, 4740) = 3.319	P<0.0001
Time	327348	60	5456	F (4.731, 373.7) = 23.11	P<0.0001
Treatment	791437	2	395718	F (2, 79) = 11.21	P<0.0001
Spine #	2788569	79	35298	F (79, 4740) = 149.5	P<0.0001
Residual	1119160	4740	236.1
Data summary
Number of columns (Treatment)	3
Number of rows (Time)	61
Number of subjects (Spine #)	82
6b:ANOVA results
	Data Set-A	Data Set-B	Data Set-C	Data Set-D	Data Set-E		veh	LSD	PSI
Table Analyzed	3b						27	20	19
Two-way RM ANOVA	Matching: Stacked									n = neurons from 3 biologically independent samples across 3 independent experiments.
Assume sphericity?	No
Alpha	0.05
Source of Variation	% of total variation	P value	P value summary	Significant?	Geisser-Greenhouse's epsilon
Interaction	0.8014	0.8701	ns	No
Time	5.278	<0.0001	****	Yes	0.08615
Treatment	0.7471	0.8266	ns	No
Spine #	68.47	<0.0001	****	Yes
ANOVA table	SS	DF	MS	F (DFn, DFd)	P value
Interaction	23383	180	129.9	F (180, 4920) = 0.8807	P=0.8701
Time	153996	60	2567	F (5.169, 423.9) = 17.40	P<0.0001
Treatment	21797	3	7266	F (3, 82) = 0.2982	P=0.8266
Spine #	1997660	82	24362	F (82, 4920) = 165.2	P<0.0001
Residual	725685	4920	147.5
Data summary
Number of columns (Treatment)	4
Number of rows (Time)	61
Number of subjects (Spine #)	86
6d:Tabular results
	Data Set-A	Data Set-B	Data Set-C	Data Set-D	Data Set-E		(n) = neurons from 3 different biologically independent samples across 3 independent experiments.	veh	LSD	PSI
Table Analyzed	3d						WT	20	20	20
							Y433F	20	20	20
Two-way ANOVA	Ordinary
Alpha	0.05
Source of Variation	% of total variation	P value	P value summary	Significant?
Interaction	12.67	< 0.0001	****	Yes
Genotype	13.3	< 0.0001	****	Yes
Treatment	20.96	< 0.0001	****	Yes
ANOVA table	SS	DF	MS	F (DFn, DFd)	P value
Interaction	210.8	2	105.4	F (2, 114) = 13.61	P < 0.0001
Genotype	221.4	1	221.4	F (1, 114) = 28.58	P < 0.0001
Treatment	348.8	2	174.4	F (2, 114) = 22.51	P < 0.0001
Residual	883.2	114	7.747
Number of missing values	0
6d:Multiple comparisons
	Data Set-A	Data Set-B	Data Set-C	Data Set-D	Data Set-E	Data Set-F	Data Set-G	Data Set-H
Compare cell means regardless of rows and columns
Number of families	1
Number of comparisons per family	15
Alpha	0.05
Bonferroni's multiple comparisons test	Mean Diff.	95% CI of diff.	Significant?	Summary	Adjusted P Value
WT:vehicle vs. WT:LSD	-7.3	-9.939 to -4.661	Yes	****	< 0.0001
WT:vehicle vs. WT:PSI	-4.8	-7.439 to -2.161	Yes	****	< 0.0001
WT:vehicle vs. Y433F+/-:vehicle	-0.85	-3.489 to 1.789	No	ns	> 0.9999
WT:vehicle vs. Y433F+/-:LSD	-1.8	-4.439 to 0.8390	No	ns	0.6473
WT:vehicle vs. Y433F+/-:PSI	-1.3	-3.939 to 1.339	No	ns	> 0.9999
WT:LSD vs. WT:PSI	2.5	-0.1390 to 5.139	No	ns	0.0801
WT:LSD vs. Y433F+/-:vehicle	6.45	3.811 to 9.089	Yes	****	< 0.0001
WT:LSD vs. Y433F+/-:LSD	5.5	2.861 to 8.139	Yes	****	< 0.0001
WT:LSD vs. Y433F+/-:PSI	6	3.361 to 8.639	Yes	****	< 0.0001
WT:PSI vs. Y433F+/-:vehicle	3.95	1.311 to 6.589	Yes	***	0.0003
WT:PSI vs. Y433F+/-:LSD	3	0.3610 to 5.639	Yes	*	0.0136
WT:PSI vs. Y433F+/-:PSI	3.5	0.8610 to 6.139	Yes	**	0.0018
Y433F+/-:vehicle vs. Y433F+/-:LSD	-0.95	-3.589 to 1.689	No	ns	> 0.9999
Y433F+/-:vehicle vs. Y433F+/-:PSI	-0.45	-3.089 to 2.189	No	ns	> 0.9999
Y433F+/-:LSD vs. Y433F+/-:PSI	0.5	-2.139 to 3.139	No	ns	> 0.9999
Test details	Mean 1	Mean 2	Mean Diff.	SE of diff.	N1	N2	t	DF
WT:vehicle vs. WT:LSD	5.7	13	-7.3	0.8802	20	20	8.294	114
WT:vehicle vs. WT:PSI	5.7	10.5	-4.8	0.8802	20	20	5.454	114
WT:vehicle vs. Y433F+/-:vehicle	5.7	6.55	-0.85	0.8802	20	20	0.9657	114
WT:vehicle vs. Y433F+/-:LSD	5.7	7.5	-1.8	0.8802	20	20	2.045	114
WT:vehicle vs. Y433F+/-:PSI	5.7	7	-1.3	0.8802	20	20	1.477	114
WT:LSD vs. WT:PSI	13	10.5	2.5	0.8802	20	20	2.84	114
WT:LSD vs. Y433F+/-:vehicle	13	6.55	6.45	0.8802	20	20	7.328	114
WT:LSD vs. Y433F+/-:LSD	13	7.5	5.5	0.8802	20	20	6.249	114
WT:LSD vs. Y433F+/-:PSI	13	7	6	0.8802	20	20	6.817	114
WT:PSI vs. Y433F+/-:vehicle	10.5	6.55	3.95	0.8802	20	20	4.488	114
WT:PSI vs. Y433F+/-:LSD	10.5	7.5	3	0.8802	20	20	3.408	114
WT:PSI vs. Y433F+/-:PSI	10.5	7	3.5	0.8802	20	20	3.977	114
Y433F+/-:vehicle vs. Y433F+/-:LSD	6.55	7.5	-0.95	0.8802	20	20	1.079	114
Y433F+/-:vehicle vs. Y433F+/-:PSI	6.55	7	-0.45	0.8802	20	20	0.5113	114
Y433F+/-:LSD vs. Y433F+/-:PSI	7.5	7	0.5	0.8802	20	20	0.5681	114
2way ANOVA of 6e:Tabular results
	Data Set-A	Data Set-B	Data Set-C	Data Set-D	Data Set-E		(n) = neurons from 3 different biologically independent samples across 3 independent experiments.	vehicle	M100907	TRKB.FC
Table Analyzed	3e						vehicle	20	20	20
							LSD	20	20	20
Two-way ANOVA	Ordinary
Alpha	0.05
Source of Variation	% of total variation	P value	P value summary	Significant?
Interaction	11.11	< 0.0001	****	Yes
Genotype	14.3	< 0.0001	****	Yes
Treatment	17.4	< 0.0001	****	Yes
ANOVA table	SS	DF	MS	F (DFn, DFd)	P value
Interaction	357.5	2	178.8	F (2, 114) = 11.07	P < 0.0001
Genotype	460.2	1	460.2	F (1, 114) = 28.51	P < 0.0001
Treatment	559.8	2	279.9	F (2, 114) = 17.34	P < 0.0001
Residual	1840	114	16.14
Number of missing values	0
2way ANOVA of 6e:Multiple comparisons
	Data Set-A	Data Set-B	Data Set-C	Data Set-D	Data Set-E	Data Set-F	Data Set-G	Data Set-H
Compare cell means regardless of rows and columns
Number of families	1
Number of comparisons per family	15
Alpha	0.05
Bonferroni's multiple comparisons test	Mean Diff.	95% CI of diff.	Significant?	Summary	Adjusted P Value
Vehicle:Vehicle vs. Vehicle:M100907	-2.8	-6.610 to 1.010	No	ns	0.4434
Vehicle:Vehicle vs. Vehicle:TrkB.FC	-0.45	-4.260 to 3.360	No	ns	> 0.9999
Vehicle:Vehicle vs. LSD:Vehicle	-7.6	-11.41 to -3.790	Yes	****	< 0.0001
Vehicle:Vehicle vs. LSD:M100907	-7.65	-11.46 to -3.840	Yes	****	< 0.0001
Vehicle:Vehicle vs. LSD:TrkB.FC	0.25	-3.560 to 4.060	No	ns	> 0.9999
Vehicle:M100907 vs. Vehicle:TrkB.FC	2.35	-1.460 to 6.160	No	ns	> 0.9999
Vehicle:M100907 vs. LSD:Vehicle	-4.8	-8.610 to -0.9903	Yes	**	0.0038
Vehicle:M100907 vs. LSD:M100907	-4.85	-8.660 to -1.040	Yes	**	0.0033
Vehicle:M100907 vs. LSD:TrkB.FC	3.05	-0.7597 to 6.860	No	ns	0.2699
Vehicle:TrkB.FC vs. LSD:Vehicle	-7.15	-10.96 to -3.340	Yes	****	< 0.0001
Vehicle:TrkB.FC vs. LSD:M100907	-7.2	-11.01 to -3.390	Yes	****	< 0.0001
Vehicle:TrkB.FC vs. LSD:TrkB.FC	0.7	-3.110 to 4.510	No	ns	> 0.9999
LSD:Vehicle vs. LSD:M100907	-0.05	-3.860 to 3.760	No	ns	> 0.9999
LSD:Vehicle vs. LSD:TrkB.FC	7.85	4.040 to 11.66	Yes	****	< 0.0001
LSD:M100907 vs. LSD:TrkB.FC	7.9	4.090 to 11.71	Yes	****	< 0.0001
Test details	Mean 1	Mean 2	Mean Diff.	SE of diff.	N1	N2	t	DF
Vehicle:Vehicle vs. Vehicle:M100907	7.05	9.85	-2.8	1.271	20	20	2.204	114
Vehicle:Vehicle vs. Vehicle:TrkB.FC	7.05	7.5	-0.45	1.271	20	20	0.3542	114
Vehicle:Vehicle vs. LSD:Vehicle	7.05	14.65	-7.6	1.271	20	20	5.981	114
Vehicle:Vehicle vs. LSD:M100907	7.05	14.7	-7.65	1.271	20	20	6.021	114
Vehicle:Vehicle vs. LSD:TrkB.FC	7.05	6.8	0.25	1.271	20	20	0.1968	114
Vehicle:M100907 vs. Vehicle:TrkB.FC	9.85	7.5	2.35	1.271	20	20	1.85	114
Vehicle:M100907 vs. LSD:Vehicle	9.85	14.65	-4.8	1.271	20	20	3.778	114
Vehicle:M100907 vs. LSD:M100907	9.85	14.7	-4.85	1.271	20	20	3.817	114
Vehicle:M100907 vs. LSD:TrkB.FC	9.85	6.8	3.05	1.271	20	20	2.4	114
Vehicle:TrkB.FC vs. LSD:Vehicle	7.5	14.65	-7.15	1.271	20	20	5.627	114
Vehicle:TrkB.FC vs. LSD:M100907	7.5	14.7	-7.2	1.271	20	20	5.667	114
Vehicle:TrkB.FC vs. LSD:TrkB.FC	7.5	6.8	0.7	1.271	20	20	0.5509	114
LSD:Vehicle vs. LSD:M100907	14.65	14.7	-0.05	1.271	20	20	0.03935	114
LSD:Vehicle vs. LSD:TrkB.FC	14.65	6.8	7.85	1.271	20	20	6.178	114
LSD:M100907 vs. LSD:TrkB.FC	14.7	6.8	7.9	1.271	20	20	6.218	114
2way ANOVA of 6g:Tabular results
	Data Set-A	Data Set-B	Data Set-C	Data Set-D	Data Set-E		(n) = neurons from 3 different biologically independent samples across 3 independent experiments.	veh	LSD	PSI
Table Analyzed	3g						WT	23	19	20
							Y433F	18	17	20
Two-way ANOVA	Ordinary
Alpha	0.05
Source of Variation	% of total variation	P value	P value summary	Significant?
Interaction	7.888	0.0052	**	Yes
Genotype	5.157	0.0084	**	Yes
Treatment	6.829	0.0103	*	Yes
ANOVA table	SS	DF	MS	F (DFn, DFd)	P value
Interaction	11271	2	5636	F (2, 111) = 5.509	P = 0.0052
Genotype	7369	1	7369	F (1, 111) = 7.203	P = 0.0084
Treatment	9758	2	4879	F (2, 111) = 4.769	P = 0.0103
Residual	113554	111	1023
Number of missing values	21
2way ANOVA of 6g:Multiple comparisons
	Data Set-A	Data Set-B	Data Set-C	Data Set-D	Data Set-E	Data Set-F	Data Set-G	Data Set-H
Compare cell means regardless of rows and columns
Number of families	1
Number of comparisons per family	15
Alpha	0.05
Bonferroni's multiple comparisons test	Mean Diff.	95% CI of diff.	Significant?	Summary	Adjusted P Value
WT:vehicle vs. WT:LSD	-42.15	-71.90 to -12.40	Yes	***	0.0007
WT:vehicle vs. WT:PSI	-29.54	-58.88 to -0.2059	Yes	*	0.0469
WT:vehicle vs. Y433F+/-:vehicle	-11.49	-41.68 to 18.71	No	ns	> 0.9999
WT:vehicle vs. Y433F+/-:LSD	-14.28	-44.97 to 16.41	No	ns	> 0.9999
WT:vehicle vs. Y433F+/-:PSI	1.907	-27.43 to 31.24	No	ns	> 0.9999
WT:LSD vs. WT:PSI	12.61	-18.14 to 43.35	No	ns	> 0.9999
WT:LSD vs. Y433F+/-:vehicle	30.66	-0.9006 to 62.22	No	ns	0.0647
WT:LSD vs. Y433F+/-:LSD	27.87	-4.165 to 59.90	No	ns	0.1545
WT:LSD vs. Y433F+/-:PSI	44.06	13.31 to 74.80	Yes	***	0.0006
WT:PSI vs. Y433F+/-:vehicle	18.06	-13.12 to 49.23	No	ns	> 0.9999
WT:PSI vs. Y433F+/-:LSD	15.26	-16.39 to 46.92	No	ns	> 0.9999
WT:PSI vs. Y433F+/-:PSI	31.45	1.106 to 61.79	Yes	*	0.0357
Y433F+/-:vehicle vs. Y433F+/-:LSD	-2.791	-35.24 to 29.66	No	ns	> 0.9999
Y433F+/-:vehicle vs. Y433F+/-:PSI	13.39	-17.78 to 44.57	No	ns	> 0.9999
Y433F+/-:LSD vs. Y433F+/-:PSI	16.19	-15.47 to 47.84	No	ns	> 0.9999
Test details	Mean 1	Mean 2	Mean Diff.	SE of diff.	N1	N2	t	DF
WT:vehicle vs. WT:LSD	32.96	75.11	-42.15	9.916	23	19	4.251	111
WT:vehicle vs. WT:PSI	32.96	62.5	-29.54	9.779	23	20	3.021	111
WT:vehicle vs. Y433F+/-:vehicle	32.96	44.44	-11.49	10.07	23	18	1.141	111
WT:vehicle vs. Y433F+/-:LSD	32.96	47.24	-14.28	10.23	23	17	1.396	111
WT:vehicle vs. Y433F+/-:PSI	32.96	31.05	1.907	9.779	23	20	0.195	111
WT:LSD vs. WT:PSI	75.11	62.5	12.61	10.25	19	20	1.23	111
WT:LSD vs. Y433F+/-:vehicle	75.11	44.44	30.66	10.52	19	18	2.914	111
WT:LSD vs. Y433F+/-:LSD	75.11	47.24	27.87	10.68	19	17	2.61	111
WT:LSD vs. Y433F+/-:PSI	75.11	31.05	44.06	10.25	19	20	4.299	111
WT:PSI vs. Y433F+/-:vehicle	62.5	44.44	18.06	10.39	20	18	1.738	111
WT:PSI vs. Y433F+/-:LSD	62.5	47.24	15.26	10.55	20	17	1.447	111
WT:PSI vs. Y433F+/-:PSI	62.5	31.05	31.45	10.11	20	20	3.109	111
Y433F+/-:vehicle vs. Y433F+/-:LSD	44.44	47.24	-2.791	10.82	18	17	0.258	111
Y433F+/-:vehicle vs. Y433F+/-:PSI	44.44	31.05	13.39	10.39	18	20	1.289	111
Y433F+/-:LSD vs. Y433F+/-:PSI	47.24	31.05	16.19	10.55	17	20	1.534	111
6h
	Distance from soma (µm)	Vehicle			LSD			PSI				(n) = neurons from 3 different biologically independent samples across 3 independent experiments.
		Mean	SEM	N	Mean	SEM	N	Mean	SEM	N
	10	4.69565	0.523876	23	6.78947	0.462506	19	6	0.416754	20
	15	4.95652	0.842259	23	8.68421	0.830883	19	7.15	0.898171	20
	20	4	0.982052	23	8.52632	0.980418	19	7.85	1.17714	20
	25	2.65217	0.661202	23	6.47368	0.71887	19	6.65	1.02668	20
	30	2.26087	0.52682	23	6	0.885226	19	5.65	0.912703	20
	35	1.56522	0.452599	23	5.21053	0.789474	19	4.5	0.802955	20
	40	1.47826	0.371247	23	3.63158	0.684885	19	3.6	0.689775	20
	45	1.43478	0.354676	23	3.47368	0.613534	19	2.75	0.566034	20
	50	1.21739	0.326416	23	3	0.572263	19	2.6	0.621543	20
	55	1	0.243492	23	2.68421	0.535591	19	2.5	0.510418	20
	60	0.73913	0.21975	23	3.10526	0.625458	19	2.35	0.608168	20
	65	1.26087	0.383542	23	2.57895	0.497454	19	1.75	0.331464	20
	70	0.782609	0.273728	23	2.42105	0.485556	19	1.7	0.447802	20
	75	0.913044	0.307438	23	2.26316	0.431522	19	1.35	0.310136	20
	80	0.956522	0.270253	23	2.42105	0.618032	19	1.15	0.301531	20
	85	0.826087	0.312153	23	2	0.529813	19	1.1	0.347169	20
	90	0.869565	0.290184	23	2.42105	0.641251	19	1.3	0.348682	20
	95	0.695652	0.269935	23	1.63158	0.496835	19	1.05	0.303272	20
	100	0.652174	0.285407	23	1.78947	0.443134	19	1.5	0.407172	20
6h
	Distance from soma (µm)	Vehicle			LSD			PSI
		Mean	SEM	N	Mean	SEM	N	Mean	SEM	N
	10	4.94444	0.574355	18	5.29412	0.598802	17	4.8	0.773236	20
	15	5.22222	0.597137	18	4.94118	0.704349	17	4.05	0.819098	20
	20	4.33333	0.727607	18	4.76471	0.778995	17	3.8	0.66728	20
	25	4	0.560112	18	4.05882	0.719838	17	3.05	0.712575	20
	30	3.05556	0.50145	18	3.52941	0.675831	17	2.75	0.584335	20
	35	3.44444	0.531506	18	3	0.411239	17	2.15	0.567891	20
	40	2.83333	0.512905	18	3.05882	0.545507	17	1.55	0.3515	20
	45	2.16667	0.315711	18	2.41176	0.437732	17	1.35	0.35744	20
	50	2	0.412231	18	2.47059	0.438225	17	1.3	0.262578	20
	55	2.27778	0.44137	18	2.29412	0.459897	17	0.95	0.28539	20
	60	2	0.471405	18	1.88235	0.382353	17	0.8	0.267542	20
	65	1.55556	0.372434	18	1.76471	0.337915	17	0.75	0.203586	20
	70	1.11111	0.332242	18	1.29412	0.267954	17	0.7	0.179179	20
	75	1.44444	0.397888	18	1.35294	0.283637	17	0.55	0.198349	20
	80	1.22222	0.328947	18	1.35294	0.308473	17	0.45	0.169752	20
	85	0.833333	0.305184	18	1	0.257248	17	0.45	0.135239	20
	90	0.833333	0.258831	18	1.05882	0.31472	17	0.4	0.183533	20
	95	0.555556	0.231819	18	1	0.320844	17	0.65	0.264326	20
	100	0.611111	0.257424	18	0.705882	0.223026	17	0.55	0.198349	20
2way ANOVA of 6i:Tabular results							(n) = neurons from 3 different biologically independent samples across 3 independent experiments.	veh	M100907	TRKB.FC
	Data Set-A	Data Set-B	Data Set-C	Data Set-D	Data Set-E		veh	18	21	29
Table Analyzed	3i						LSD	19	22	28
Two-way ANOVA	Ordinary
Alpha	0.05
Source of Variation	% of total variation	P value	P value summary	Significant?
Interaction	3.056	0.0679	ns	No
Treatment	12.94	< 0.0001	****	Yes
Pretreatment	12.36	< 0.0001	****	Yes
ANOVA table	SS	DF	MS	F (DFn, DFd)	P value
Interaction	6214	2	3107	F (2, 131) = 2.746	P = 0.0679
Treatment	26315	1	26315	F (1, 131) = 23.25	P < 0.0001
Pretreatment	25138	2	12569	F (2, 131) = 11.11	P < 0.0001
Residual	148240	131	1132
Number of missing values	37
2way ANOVA of 6i:Multiple comparisons
	Data Set-A	Data Set-B	Data Set-C	Data Set-D	Data Set-E	Data Set-F	Data Set-G	Data Set-H
Compare cell means regardless of rows and columns
Number of families	1
Number of comparisons per family	15
Alpha	0.05
Bonferroni's multiple comparisons test	Mean Diff.	95% CI of diff.	Significant?	Summary
Vehicle:vehicle vs. Vehicle:M100907	-9.087	-41.39 to 23.22	No	ns
Vehicle:vehicle vs. Vehicle:TrkB.FC	9.033	-21.15 to 39.21	No	ns
Vehicle:vehicle vs. LSD:vehicle	-41.23	-74.31 to -8.142	Yes	**
Vehicle:vehicle vs. LSD:M100907	-42.14	-74.11 to -10.17	Yes	**
Vehicle:vehicle vs. LSD:TrkB.FC	-1.206	-31.59 to 29.18	No	ns
Vehicle:M100907 vs. Vehicle:TrkB.FC	18.12	-10.70 to 46.94	No	ns
Vehicle:M100907 vs. LSD:vehicle	-32.14	-63.98 to -0.2915	Yes	*
Vehicle:M100907 vs. LSD:M100907	-33.05	-63.74 to -2.369	Yes	*
Vehicle:M100907 vs. LSD:TrkB.FC	7.881	-21.15 to 36.92	No	ns
Vehicle:TrkB.FC vs. LSD:vehicle	-50.26	-79.94 to -20.57	Yes	****
Vehicle:TrkB.FC vs. LSD:M100907	-51.17	-79.61 to -22.74	Yes	****
Vehicle:TrkB.FC vs. LSD:TrkB.FC	-10.24	-36.89 to 16.41	No	ns
LSD:vehicle vs. LSD:M100907	-0.9163	-32.42 to 30.58	No	ns
LSD:vehicle vs. LSD:TrkB.FC	40.02	10.12 to 69.91	Yes	**
LSD:M100907 vs. LSD:TrkB.FC	40.94	12.28 to 69.59	Yes	***
Test details	Mean 1	Mean 2	Mean Diff.	SE of diff.	N1	N2	t	DF
Vehicle:vehicle vs. Vehicle:M100907	69.72	78.81	-9.087	10.81	18	21	0.841	131
Vehicle:vehicle vs. Vehicle:TrkB.FC	69.72	60.69	9.033	10.09	18	29	0.8948	131
Vehicle:vehicle vs. LSD:vehicle	69.72	110.9	-41.23	11.06	18	19	3.726	131
Vehicle:vehicle vs. LSD:M100907	69.72	111.9	-42.14	10.69	18	22	3.942	131
Vehicle:vehicle vs. LSD:TrkB.FC	69.72	70.93	-1.206	10.16	18	28	0.1187	131
Vehicle:M100907 vs. Vehicle:TrkB.FC	78.81	60.69	18.12	9.639	21	29	1.88	131
Vehicle:M100907 vs. LSD:vehicle	78.81	110.9	-32.14	10.65	21	19	3.017	131
Vehicle:M100907 vs. LSD:M100907	78.81	111.9	-33.05	10.26	21	22	3.221	131
Vehicle:M100907 vs. LSD:TrkB.FC	78.81	70.93	7.881	9.711	21	28	0.8116	131
Vehicle:TrkB.FC vs. LSD:vehicle	60.69	110.9	-50.26	9.929	29	19	5.062	131
Vehicle:TrkB.FC vs. LSD:M100907	60.69	111.9	-51.17	9.511	29	22	5.381	131
Vehicle:TrkB.FC vs. LSD:TrkB.FC	60.69	70.93	-10.24	8.913	29	28	1.149	131
LSD:vehicle vs. LSD:M100907	110.9	111.9	-0.9163	10.54	19	22	0.08697	131
LSD:vehicle vs. LSD:TrkB.FC	110.9	70.93	40.02	9.999	19	28	4.002	131
LSD:M100907 vs. LSD:TrkB.FC	111.9	70.93	40.94	9.584	22	28	4.271	131
6j
	Distance from soma (µm)	Vehicle			LSD			M100907			M100907 + LSD			TrkB.FC			TrkB.FC + LSD				(n) = neurons from 3 different biologically independent samples across 3 independent experiments.
		Mean	SEM	N	Mean	SEM	N	Mean	SEM	N	Mean	SEM	N	Mean	SEM	N	Mean	SEM	N
	10	5.05556	0.568637	18	8.89474	0.851194	19	6.61905	0.634246	21	8.18182	0.65345	22	6.27586	0.462635	29	6.32143	0.678571	28
	15	6.61111	0.840708	18	10.2632	0.960757	19	6.47619	0.757876	21	9.77273	1.01489	22	6.58621	0.708007	29	7.53571	0.968392	28
	20	5.55556	0.821374	18	10.421	0.814043	19	6.04762	0.603467	21	11.3636	1.24585	22	5.41379	0.566984	29	6.85714	0.867878	28
	25	5.88889	0.843619	18	9.21053	0.682183	19	6.33333	0.784776	21	11.2273	1.20233	22	4.96552	0.590322	29	5.82143	0.674662	28
	30	5.22222	0.790282	18	8.84211	0.73055	19	5.28571	0.590169	21	9.90909	1.26373	22	4.62069	0.558	29	4.78571	0.688832	28
	35	6.16667	0.86791	18	8.31579	0.816685	19	4.52381	0.550407	21	8.31818	1.1212	22	3.65517	0.511628	29	4.89286	0.688798	28
	40	4	0.626224	18	6.78947	0.664817	19	4.61905	0.518589	21	7.13636	0.905241	22	3.41379	0.404766	29	4.14286	0.627235	28
	45	4.22222	0.659548	18	6.36842	0.697575	19	3.71429	0.473804	21	6	0.631085	22	2.65517	0.447422	29	3.39286	0.515216	28
	50	3.11111	0.456535	18	6.36842	0.734332	19	3.66667	0.540429	21	5	0.613696	22	2.72414	0.408941	29	3.21429	0.502262	28
	55	3.11111	0.535589	18	4.73684	0.68331	19	3.57143	0.50034	21	4.86364	0.555552	22	2.75862	0.431674	29	2.71429	0.39123	28
	60	2.88889	0.419219	18	4.52632	0.676975	19	3.38095	0.449742	21	4.40909	0.616017	22	2.2069	0.319248	29	2.71429	0.404528	28
	65	2.66667	0.450127	18	3.89474	0.550888	19	3.23809	0.568644	21	4.04545	0.817761	22	2.24138	0.304544	29	2.53571	0.38996	28
	70	2.66667	0.542326	18	3.52632	0.627668	19	2.90476	0.435916	21	3.5	0.594892	22	2.17241	0.460427	29	2.5	0.440959	28
	75	1.77778	0.366538	18	3.15789	0.485239	19	2.85714	0.526831	21	3.09091	0.509261	22	1.89655	0.439281	29	2.67857	0.630053	28
	80	1.77778	0.468313	18	3.15789	0.641011	19	3.42857	0.599887	21	3.36364	0.481455	22	1.86207	0.353463	29	2.39286	0.375645	28
	85	2.44444	0.611557	18	3.31579	0.768733	19	3.42857	0.495559	21	2.86364	0.466615	22	2.03448	0.422527	29	2.25	0.358661	28
	90	1.77778	0.383956	18	3.10526	0.639329	19	3.38095	0.460208	21	2.90909	0.460139	22	1.93103	0.390563	29	2.32143	0.421177	28
	95	2.55556	0.531506	18	3.21053	0.651489	19	2.61905	0.495101	21	2.81818	0.528972	22	1.62069	0.319381	29	2.10714	0.386064	28
	100	2.22222	0.539641	18	2.84211	0.645557	19	2.71429	0.426184	21	3.09091	0.500688	22	1.65517	0.249511	29	1.75	0.331842	28

## Sheet: figure 7
7b:ANOVA results
	Data Set-A	Data Set-B	Data Set-C	Data Set-D	Data Set-E			saline	LSD
Table Analyzed	4b						WT	5	7
							Y433F	5	8
Two-way ANOVA	Ordinary
Alpha	0.05								n = biologically independent samples (mice) from one experiment.
Source of Variation	% of total variation	P value	P value summary	Significant?
Interaction	17.97	0.0178	*	Yes
Genotype	6.364	0.1411	ns	No
Treatment	14.8	0.0297	*	Yes
ANOVA table	SS (Type III)	DF	MS	F (DFn, DFd)	P value
Interaction	64425	1	64425	F (1, 21) = 6.607	P=0.0178
Genotype	22811	1	22811	F (1, 21) = 2.339	P=0.1411
Treatment	53050	1	53050	F (1, 21) = 5.440	P=0.0297
Residual	204772	21	9751
Difference between column means
Predicted (LS) mean of Saline	138.6
Predicted (LS) mean of LSD	232.7
Difference between predicted means	-94.11
SE of difference	40.35
95% CI of difference	-178.0 to -10.20
Difference between row means
Predicted (LS) mean of WT	216.5
Predicted (LS) mean of Y433F+/-	154.8
Difference between predicted means	61.71
SE of difference	40.35
95% CI of difference	-22.20 to 145.6
Interaction CI
Mean diff, A1 - B1	-197.8
Mean diff, A2 - B2	9.6
(A1 -B1) - (A2 - B2)	-207.4
95% CI of difference	-375.3 to -39.61
(B1 - A1) - (B2 - A2)	207.4
95% CI of difference	39.61 to 375.3
7b:Multiple comparisons
	Data Set-A	Data Set-B	Data Set-C	Data Set-D	Data Set-E	Data Set-F	Data Set-G	Data Set-H
Compare cell means regardless of rows and columns
Number of families	1
Number of comparisons per family	6
Alpha	0.05
Bonferroni's multiple comparisons test	Mean Diff.	95.00% CI of diff.	Significant?	Summary	Adjusted P Value
WT:Saline vs. WT:LSD	-197.8	-366.2 to -29.45	Yes	*	0.0154
WT:Saline vs. Y433F+/-:Saline	-42	-223.9 to 139.9	No	ns	>0.9999
WT:Saline vs. Y433F+/-:LSD	-32.4	-196.3 to 131.5	No	ns	>0.9999
WT:LSD vs. Y433F+/-:Saline	155.8	-12.55 to 324.2	No	ns	0.0813
WT:LSD vs. Y433F+/-:LSD	165.4	16.60 to 314.3	Yes	*	0.0237
Y433F+/-:Saline vs. Y433F+/-:LSD	9.6	-154.3 to 173.5	No	ns	>0.9999
Test details	Mean 1	Mean 2	Mean Diff.	SE of diff.	N1	N2	t	DF
WT:Saline vs. WT:LSD	117.6	315.4	-197.8	57.82	5	7	3.421	21
WT:Saline vs. Y433F+/-:Saline	117.6	159.6	-42	62.45	5	5	0.6725	21
WT:Saline vs. Y433F+/-:LSD	117.6	150	-32.4	56.29	5	8	0.5755	21
WT:LSD vs. Y433F+/-:Saline	315.4	159.6	155.8	57.82	7	5	2.695	21
WT:LSD vs. Y433F+/-:LSD	315.4	150	165.4	51.11	7	8	3.237	21
Y433F+/-:Saline vs. Y433F+/-:LSD	159.6	150	9.6	56.29	5	8	0.1705	21
7c:Tabular results
	Data Set-A	Data Set-B	Data Set-C	Data Set-D	Data Set-E		n = biologically independent samples (mice)	saline	LSD
Table Analyzed	4c						WT	5	5
							Y433F	5	5
Two-way ANOVA	Ordinary
Alpha	0.05
Source of Variation	% of total variation	P value	P value summary	Significant?
Interaction	0.5473	0.3038	ns	No
Genotype	0.2667	0.469	ns	No
Treatment	91.43	< 0.0001	****	Yes
ANOVA table	SS	DF	MS	F (DFn, DFd)	P value
Interaction	140.5	1	140.5	F (1, 16) = 1.129	P = 0.3038
Genotype	68.45	1	68.45	F (1, 16) = 0.5501	P = 0.4690
Treatment	23461	1	23461	F (1, 16) = 188.6	P < 0.0001
Residual	1991	16	124.4
Number of missing values	0
7c:Multiple comparisons
	Data Set-A	Data Set-B	Data Set-C	Data Set-D	Data Set-E	Data Set-F	Data Set-G	Data Set-H
Compare cell means regardless of rows and columns
Number of families	1
Number of comparisons per family	6
Alpha	0.05
Bonferroni's multiple comparisons test	Mean Diff.	95% CI of diff.	Significant?	Summary	Adjusted P Value
WT:Saline vs. WT:LSD	-73.8	-95.02 to -52.58	Yes	****	< 0.0001
WT:Saline vs. Y433F+/-:Saline	-1.6	-22.82 to 19.62	No	ns	> 0.9999
WT:Saline vs. Y433F+/-:LSD	-64.8	-86.02 to -43.58	Yes	****	< 0.0001
WT:LSD vs. Y433F+/-:Saline	72.2	50.98 to 93.42	Yes	****	< 0.0001
WT:LSD vs. Y433F+/-:LSD	9	-12.22 to 30.22	No	ns	> 0.9999
Y433F+/-:Saline vs. Y433F+/-:LSD	-63.2	-84.42 to -41.98	Yes	****	< 0.0001
Test details	Mean 1	Mean 2	Mean Diff.	SE of diff.	N1	N2	t	DF
WT:Saline vs. WT:LSD	3	76.8	-73.8	7.055	5	5	10.46	16
WT:Saline vs. Y433F+/-:Saline	3	4.6	-1.6	7.055	5	5	0.2268	16
WT:Saline vs. Y433F+/-:LSD	3	67.8	-64.8	7.055	5	5	9.185	16
WT:LSD vs. Y433F+/-:Saline	76.8	4.6	72.2	7.055	5	5	10.23	16
WT:LSD vs. Y433F+/-:LSD	76.8	67.8	9	7.055	5	5	1.276	16
Y433F+/-:Saline vs. Y433F+/-:LSD	4.6	67.8	-63.2	7.055	5	5	8.958	16
2way ANOVA of 7d:Tabular results
	Data Set-A	Data Set-B	Data Set-C	Data Set-D	Data Set-E		n = biologically independent samples (mice)	saline	LSD
Table Analyzed	4d						WT	5	5
							Y433F	5	5
Two-way ANOVA	Ordinary
Alpha	0.05
Source of Variation	% of total variation	P value	P value summary	Significant?
Interaction	28.08	< 0.0001	****	Yes
Genotype	36.8	< 0.0001	****	Yes
Treatment	28.82	< 0.0001	****	Yes
ANOVA table	SS	DF	MS	F (DFn, DFd)	P value
Interaction	1155	1	1155	F (1, 16) = 71.31	P < 0.0001
Genotype	1514	1	1514	F (1, 16) = 93.44	P < 0.0001
Treatment	1186	1	1186	F (1, 16) = 73.20	P < 0.0001
Residual	259.2	16	16.2
Number of missing values	0
2way ANOVA of 7d:Multiple comparisons
	Data Set-A	Data Set-B	Data Set-C	Data Set-D	Data Set-E	Data Set-F	Data Set-G	Data Set-H
Compare cell means regardless of rows and columns
Number of families	1
Number of comparisons per family	6
Alpha	0.05
Bonferroni's multiple comparisons test	Mean Diff.	95% CI of diff.	Significant?	Summary	Adjusted P Value
Vehicle:Saline vs. Vehicle:LSD	-30.6	-38.26 to -22.94	Yes	****	< 0.0001
Vehicle:Saline vs. M100907:Saline	2.2	-5.458 to 9.858	No	ns	> 0.9999
Vehicle:Saline vs. M100907:LSD	2	-5.658 to 9.658	No	ns	> 0.9999
Vehicle:LSD vs. M100907:Saline	32.8	25.14 to 40.46	Yes	****	< 0.0001
Vehicle:LSD vs. M100907:LSD	32.6	24.94 to 40.26	Yes	****	< 0.0001
M100907:Saline vs. M100907:LSD	-0.2	-7.858 to 7.458	No	ns	> 0.9999
Test details	Mean 1	Mean 2	Mean Diff.	SE of diff.	N1	N2	t	DF
Vehicle:Saline vs. Vehicle:LSD	2.4	33	-30.6	2.546	5	5	12.02	16
Vehicle:Saline vs. M100907:Saline	2.4	0.2	2.2	2.546	5	5	0.8642	16
Vehicle:Saline vs. M100907:LSD	2.4	0.4	2	2.546	5	5	0.7857	16
Vehicle:LSD vs. M100907:Saline	33	0.2	32.8	2.546	5	5	12.89	16
Vehicle:LSD vs. M100907:LSD	33	0.4	32.6	2.546	5	5	12.81	16
M100907:Saline vs. M100907:LSD	0.2	0.4	-0.2	2.546	5	5	0.07857	16
2way ANOVA of 7f:Tabular results
	Data Set-A	Data Set-B	Data Set-C	Data Set-D	Data Set-E		WT sal	WT LSD	Y433F sal	Y433F LSD
Table Analyzed	4f						10	12	10	10
								n = biologically independent samples (mice)
Two-way RM ANOVA	Matching: Stacked
Alpha	0.05
Source of Variation	% of total variation	P value	P value summary	Significant?
Interaction	11.5	< 0.0001	****	Yes
Treatment	6.065	< 0.0001	****	Yes
Genotype	11.5	0.0912	ns	No
Subjects (matching)	62.93	< 0.0001	****	Yes
ANOVA table	SS	DF	MS	F (DFn, DFd)	P value
Interaction	5697	3	1899	F (3, 38) = 22.16	P < 0.0001
Treatment	3003	1	3003	F (1, 38) = 35.04	P < 0.0001
Genotype	5697	3	1899	F (3, 38) = 2.315	P = 0.0912
Subjects (matching)	31167	38	820.2	F (38, 38) = 9.569	P < 0.0001
Residual	3257	38	85.71
Number of missing values	0
2way ANOVA of 7f:Multiple comparisons
	Data Set-A	Data Set-B	Data Set-C	Data Set-D	Data Set-E	Data Set-F	Data Set-G	Data Set-H
Within each row, compare columns (simple effects within rows)
Number of families	2
Number of comparisons per family	6
Alpha	0.05
Bonferroni's multiple comparisons test	Mean Diff.	95% CI of diff.	Significant?	Summary
Pretest
WT+SAL vs. WT+LSD	0	-24.69 to 24.69	No	ns
WT+SAL vs. Y433F+/-+SAL	-3.815e-07	-25.78 to 25.78	No	ns
WT+SAL vs. Y433F+/-+LSD	7.629e-07	-25.78 to 25.78	No	ns
WT+LSD vs. Y433F+/-+SAL	-3.815e-07	-24.69 to 24.69	No	ns
WT+LSD vs. Y433F+/-+LSD	7.629e-07	-24.69 to 24.69	No	ns
Y433F+/-+SAL vs. Y433F+/-+LSD	1.144e-06	-25.78 to 25.78	No	ns
7 d
WT+SAL vs. WT+LSD	34.99	10.30 to 59.67	Yes	**
WT+SAL vs. Y433F+/-+SAL	-5.106	-30.89 to 20.68	No	ns
WT+SAL vs. Y433F+/-+LSD	1.974	-23.81 to 27.76	No	ns
WT+LSD vs. Y433F+/-+SAL	-40.09	-64.78 to -15.41	Yes	***
WT+LSD vs. Y433F+/-+LSD	-33.01	-57.70 to -8.326	Yes	**
Y433F+/-+SAL vs. Y433F+/-+LSD	7.08	-18.70 to 32.86	No	ns
Test details	Mean 1	Mean 2	Mean Diff.	SE of diff.	N1	N2	t	DF
Pretest
WT+SAL vs. WT+LSD	100	100	0	9.113	10	12	0	76
WT+SAL vs. Y433F+/-+SAL	100	100	-3.815e-07	9.518	10	10	4.008e-08	76
WT+SAL vs. Y433F+/-+LSD	100	100	7.629e-07	9.518	10	10	8.016e-08	76
WT+LSD vs. Y433F+/-+SAL	100	100	-3.815e-07	9.113	12	10	4.186e-08	76
WT+LSD vs. Y433F+/-+LSD	100	100	7.629e-07	9.113	12	10	8.372e-08	76
Y433F+/-+SAL vs. Y433F+/-+LSD	100	100	1.144e-06	9.518	10	10	1.202e-07	76
7 d
WT+SAL vs. WT+LSD	95.97	60.98	34.99	9.113	10	12	3.839	76
WT+SAL vs. Y433F+/-+SAL	95.97	101.1	-5.106	9.518	10	10	0.5364	76
WT+SAL vs. Y433F+/-+LSD	95.97	93.99	1.974	9.518	10	10	0.2074	76
WT+LSD vs. Y433F+/-+SAL	60.98	101.1	-40.09	9.113	12	10	4.4	76
WT+LSD vs. Y433F+/-+LSD	60.98	93.99	-33.01	9.113	12	10	3.623	76
Y433F+/-+SAL vs. Y433F+/-+LSD	101.1	93.99	7.08	9.518	10	10	0.7438	76
2way ANOVA of 7g:Tabular results
	Data Set-A	Data Set-B	Data Set-C	Data Set-D	Data Set-E		vehicle	LSD	M100+LSD
Table Analyzed	4g						10	10	10
									n = biologically independent samples (mice)
Two-way RM ANOVA	Matching: Stacked
Alpha	0.05
Source of Variation	% of total variation	P value	P value summary	Significant?
Interaction	4.594	0.0377	*	Yes
Treatment	20.87	< 0.0001	****	Yes
Pretreatment	4.594	0.3271	ns	No
Subjects (matching)	53.23	0.0018	**	Yes
ANOVA table	SS	DF	MS	F (DFn, DFd)	P value
Interaction	647	2	323.5	F (2, 27) = 3.710	P = 0.0377
Treatment	2939	1	2939	F (1, 27) = 33.71	P < 0.0001
Pretreatment	647	2	323.5	F (2, 27) = 1.165	P = 0.3271
Subjects (matching)	7497	27	277.7	F (27, 27) = 3.185	P = 0.0018
Residual	2354	27	87.18
Number of missing values	0
2way ANOVA of 7g:Multiple comparisons
	Data Set-A	Data Set-B	Data Set-C	Data Set-D	Data Set-E	Data Set-F	Data Set-G	Data Set-H
Within each row, compare columns (simple effects within rows)
Number of families	2
Number of comparisons per family	2
Alpha	0.05
Bonferroni's multiple comparisons test	Mean Diff.	95% CI of diff.	Significant?	Summary
Pretest
Vehicle vs. LSD	-1.526e-06	-13.93 to 13.93	No	ns
Vehicle vs. M100907 + LSD	0	-13.93 to 13.93	No	ns
7 d
Vehicle vs. LSD	13.93	0.006410 to 27.86	Yes	*
Vehicle vs. M100907 + LSD	13.93	0.003410 to 27.86	Yes	*
Test details	Mean 1	Mean 2	Mean Diff.	SE of diff.	N1	N2	t	DF
Pretest
Vehicle vs. LSD	100	100	-1.526e-06	6.04	10	10	2.526e-07	54
Vehicle vs. M100907 + LSD	100	100	0	6.04	10	10	0	54
7 d
Vehicle vs. LSD	95.29	81.36	13.93	6.04	10	10	2.307	54
Vehicle vs. M100907 + LSD	95.29	81.36	13.93	6.04	10	10	2.306	54
7i:ANOVA results
	Data Set-A	Data Set-B	Data Set-C	Data Set-D	Data Set-E			vehicle	LSD
Table Analyzed	4i						WT	12	19
							Y433F	17	26
Two-way ANOVA	Ordinary
Alpha	0.05								n = biologically independent samples (mice)
Source of Variation	% of total variation	P value	P value summary	Significant?
Interaction	6.388	0.0256	*	Yes
Genotype	2.636	0.1473	ns	No
Treatment	4.068	0.073	ns	No
ANOVA table	SS (Type III)	DF	MS	F (DFn, DFd)	P value
Interaction	1172	1	1172	F (1, 70) = 5.203	P=0.0256
Genotype	483.8	1	483.8	F (1, 70) = 2.147	P=0.1473
Treatment	746.5	1	746.5	F (1, 70) = 3.313	P=0.0730
Residual	15773	70	225.3
Difference between column means
Predicted (LS) mean of Saline	33.99
Predicted (LS) mean of LSD	27.39
Difference between predicted means	6.598
SE of difference	3.625
95% CI of difference	-0.6319 to 13.83
Difference between row means
Predicted (LS) mean of WT	28.04
Predicted (LS) mean of Y433F+/-	33.35
Difference between predicted means	-5.312
SE of difference	3.625
95% CI of difference	-12.54 to 1.918
Interaction CI
Mean diff, A1 - B1	14.87
Mean diff, A2 - B2	-1.67
(A1 -B1) - (A2 - B2)	16.54
95% CI of difference	2.077 to 31.00
(B1 - A1) - (B2 - A2)	-16.54
95% CI of difference	-31.00 to -2.077
7i:Multiple comparisons
	Data Set-A	Data Set-B	Data Set-C	Data Set-D	Data Set-E	Data Set-F	Data Set-G	Data Set-H
Compare cell means regardless of rows and columns
Number of families	1
Number of comparisons per family	6
Alpha	0.05
Uncorrected Fisher's LSD	Mean Diff.	95.00% CI of diff.	Significant?	Summary	Individual P Value
WT:Saline vs. WT:LSD	14.87	3.826 to 25.90	Yes	**	0.009
WT:Saline vs. Y433F+/-:Saline	2.956	-8.331 to 14.24	No	ns	0.6031
WT:Saline vs. Y433F+/-:LSD	1.286	-9.162 to 11.73	No	ns	0.8068
WT:LSD vs. Y433F+/-:Saline	-11.91	-21.90 to -1.914	Yes	*	0.0202
WT:LSD vs. Y433F+/-:LSD	-13.58	-22.62 to -4.544	Yes	**	0.0038
Y433F+/-:Saline vs. Y433F+/-:LSD	-1.67	-11.01 to 7.667	No	ns	0.7223
Test details	Mean 1	Mean 2	Mean Diff.	SE of diff.	N1	N2	t	DF
WT:Saline vs. WT:LSD	35.47	20.6	14.87	5.535	12	19	2.686	70
WT:Saline vs. Y433F+/-:Saline	35.47	32.51	2.956	5.66	12	17	0.5224	70
WT:Saline vs. Y433F+/-:LSD	35.47	34.18	1.286	5.239	12	26	0.2455	70
WT:LSD vs. Y433F+/-:Saline	20.6	32.51	-11.91	5.011	19	17	2.376	70
WT:LSD vs. Y433F+/-:LSD	20.6	34.18	-13.58	4.531	19	26	2.997	70
Y433F+/-:Saline vs. Y433F+/-:LSD	32.51	34.18	-1.67	4.682	17	26	0.3568	70
7j:ANOVA results
	Data Set-A	Data Set-B	Data Set-C	Data Set-D	Data Set-E			vehicle	LSD
Table Analyzed	4j						WT	12	19
							Y433F	17	26
Two-way ANOVA	Ordinary
Alpha	0.05								n = biologically independent samples (mice)
Source of Variation	% of total variation	P value	P value summary	Significant?
Interaction	5.438	0.041	*	Yes
Genotype	2.018	0.2088	ns	No
Treatment	4.158	0.0729	ns	No
ANOVA table	SS (Type III)	DF	MS	F (DFn, DFd)	P value
Interaction	1408	1	1408	F (1, 70) = 4.337	P=0.0410
Genotype	522.5	1	522.5	F (1, 70) = 1.609	P=0.2088
Treatment	1077	1	1077	F (1, 70) = 3.316	P=0.0729
Residual	22727	70	324.7
Difference between column means
Predicted (LS) mean of Saline	54.69
Predicted (LS) mean of LSD	46.76
Difference between predicted means	7.923
SE of difference	4.351
95% CI of difference	-0.7546 to 16.60
Difference between row means
Predicted (LS) mean of WT	47.97
Predicted (LS) mean of Y433F+/-	53.49
Difference between predicted means	-5.52
SE of difference	4.351
95% CI of difference	-14.20 to 3.158
Interaction CI
Mean diff, A1 - B1	16.98
Mean diff, A2 - B2	-1.138
(A1 -B1) - (A2 - B2)	18.12
95% CI of difference	0.7663 to 35.48
(B1 - A1) - (B2 - A2)	-18.12
95% CI of difference	-35.48 to -0.7663
7j:Multiple comparisons
	Data Set-A	Data Set-B	Data Set-C	Data Set-D	Data Set-E	Data Set-F	Data Set-G	Data Set-H
Compare cell means regardless of rows and columns
Number of families	1
Number of comparisons per family	6
Alpha	0.05
Uncorrected Fisher's LSD	Mean Diff.	95.00% CI of diff.	Significant?	Summary	Individual P Value
WT:Saline vs. WT:LSD	16.98	3.733 to 30.24	Yes	*	0.0127
WT:Saline vs. Y433F+/-:Saline	3.542	-10.01 to 17.09	No	ns	0.6038
WT:Saline vs. Y433F+/-:LSD	2.404	-10.14 to 14.95	No	ns	0.7034
WT:LSD vs. Y433F+/-:Saline	-13.44	-25.44 to -1.445	Yes	*	0.0286
WT:LSD vs. Y433F+/-:LSD	-14.58	-25.43 to -3.734	Yes	**	0.0091
Y433F+/-:Saline vs. Y433F+/-:LSD	-1.138	-12.35 to 10.07	No	ns	0.8401
Test details	Mean 1	Mean 2	Mean Diff.	SE of diff.	N1	N2	t	DF
WT:Saline vs. WT:LSD	56.46	39.47	16.98	6.644	12	19	2.556	70
WT:Saline vs. Y433F+/-:Saline	56.46	52.92	3.542	6.794	12	17	0.5213	70
WT:Saline vs. Y433F+/-:LSD	56.46	54.05	2.404	6.288	12	26	0.3823	70
WT:LSD vs. Y433F+/-:Saline	39.47	52.92	-13.44	6.015	19	17	2.235	70
WT:LSD vs. Y433F+/-:LSD	39.47	54.05	-14.58	5.438	19	26	2.681	70
Y433F+/-:Saline vs. Y433F+/-:LSD	52.92	54.05	-1.138	5.62	17	26	0.2025	70
7k:Tabular results
	Data Set-A	Data Set-B	Data Set-C	Data Set-D	Data Set-E			ext	no ext
Table Analyzed	4k						veh	9	9
							LSD	9	9
Two-way ANOVA	Ordinary
Alpha	0.05							n = biologically independent samples (mice)
Source of Variation	% of total variation	P value	P value summary	Significant?
Interaction	3.211	0.2096	ns	No
Training	19.69	0.0033	**	Yes
Treatment	14.43	0.0106	*	Yes
ANOVA table	SS	DF	MS	F (DFn, DFd)	P value
Interaction	434	1	434	F (1, 32) = 1.640	P = 0.2096
Training	2662	1	2662	F (1, 32) = 10.06	P = 0.0033
Treatment	1951	1	1951	F (1, 32) = 7.369	P = 0.0106
Residual	8471	32	264.7
Number of missing values	0
7k:Multiple comparisons
	Data Set-A	Data Set-B	Data Set-C	Data Set-D	Data Set-E	Data Set-F	Data Set-G	Data Set-H
Compare cell means regardless of rows and columns
Number of families	1
Number of comparisons per family	6
Alpha	0.05
Uncorrected Fisher's LSD	Mean Diff.	95% CI of diff.	Significant?	Summary	Individual P Value
Ext.:Saline vs. Ext.:LSD	21.67	6.044 to 37.29	Yes	**	0.0081
Ext.:Saline vs. No ext.:Saline	-10.25	-25.88 to 5.368	No	ns	0.1906
Ext.:Saline vs. No ext.:LSD	-2.477	-18.10 to 13.15	No	ns	0.7488
Ext.:LSD vs. No ext.:Saline	-31.92	-47.54 to -16.30	Yes	***	0.0002
Ext.:LSD vs. No ext.:LSD	-24.14	-39.77 to -8.521	Yes	**	0.0035
No ext.:Saline vs. No ext.:LSD	7.778	-7.845 to 23.40	No	ns	0.3181
Test details	Mean 1	Mean 2	Mean Diff.	SE of diff.	N1	N2	t	DF
Ext.:Saline vs. Ext.:LSD	42.08	20.42	21.67	7.67	9	9	2.825	32
Ext.:Saline vs. No ext.:Saline	42.08	52.34	-10.25	7.67	9	9	1.337	32
Ext.:Saline vs. No ext.:LSD	42.08	44.56	-2.477	7.67	9	9	0.3229	32
Ext.:LSD vs. No ext.:Saline	20.42	52.34	-31.92	7.67	9	9	4.162	32
Ext.:LSD vs. No ext.:LSD	20.42	44.56	-24.14	7.67	9	9	3.148	32
No ext.:Saline vs. No ext.:LSD	52.34	44.56	7.778	7.67	9	9	1.014	32

## Sheet: ext fig 1
e1a
	TRKB.wt (2)	(n) = biologically independent samples
Specific binding with Hill slope
Best-fit values
Bmax	111.1
h	0.4722
Kd	4.249e-10
Std. Error
Bmax	11.6
h	0.1068
Kd	2.955e-10
95% CI (asymptotic)
Bmax	84.91 to 137.4
h	0.2306 to 0.7137
Kd	-2.435e-010 to 1.093e-009
Goodness of Fit
Degrees of Freedom	9
R squared	0.9549
Sum of Squares	781.4
Sy.x	9.318
Number of points
# of X values	12
# Y values analyzed	12
e1b
	TRKB.wt (2)	(n) = biologically independent samples
Specific binding with Hill slope
Best-fit values
Bmax	117.1
h	0.5552
Kd	9.295e-10
Std. Error
Bmax	9.471
h	0.08954
Kd	4.14e-10
95% Confidence Intervals
Bmax	97.41 to 136.8
h	0.3690 to 0.7414
Kd	6.846e-011 to 1.791e-009
Goodness of Fit
Degrees of Freedom	21
R square	0.9573
Absolute Sum of Squares	1704
Sy.x	9.009
Number of points
Analyzed	24
e1c
	TRKB.wt (3)	TRKB.Y433F (3)	(n) = biologically independent samples
Dissociation - One phase exponential decay
Best-fit values
Y0	110.7	108.1
NS	2.667	6.951
K	0.008532	0.02402
HalfLife	81.24	28.85
Std. Error
Y0	3.915	6.273
NS	3.664	2.932
K	0.001104	0.003652
95% Confidence Intervals
Y0	102.5 to 118.8	95.07 to 121.2
NS	-4.952 to 10.29	0.8548 to 13.05
K	0.006236 to 0.01083	0.01643 to 0.03162
HalfLife	64.01 to 111.2	21.92 to 42.19
Goodness of Fit
Degrees of Freedom	21	21
R square	0.9613	0.9375
Absolute Sum of Squares	1507	1779
Sy.x	8.472	9.203
Constraints
K	K > 0.0	K > 0.0
Number of points
Analyzed	24	24
2way ANOVA of e1c
	Data Set-A	Data Set-B	Data Set-C	Data Set-D	Data Set-E
Table Analyzed	e1c
Two-way RM ANOVA	Matching: Stacked
Alpha	0.05
Source of Variation	% of total variation	P value	P value summary	Significant?
Interaction	3.996	0.0003	***	Yes
time	88.53	< 0.0001	****	Yes
genotype	4.362	0.0019	**	Yes
Subjects (matching)	0.3319	0.5131	ns	No
ANOVA table	SS	DF	MS	F (DFn, DFd)	P value
Interaction	2814	7	402	F (7, 28) = 5.760	P = 0.0003
time	62345	7	8906	F (7, 28) = 127.6	P < 0.0001
genotype	3072	1	3072	F (1, 4) = 52.57	P = 0.0019
Subjects (matching)	233.8	4	58.44	F (4, 28) = 0.8373	P = 0.5131
Residual	1954	28	69.79
Number of missing values	0
e1e
	BDNF (4)	(n) = biologically independent samples
Specific binding with Hill slope
Best-fit values
Bmax	7.546
h	0.8134
Kd	1.219e-06
Std. Error
Bmax	3.279
h	0.4776
Kd	1.712e-06
95% CI (asymptotic)
Bmax	0.9029 to 14.19
h	-0.1544 to 1.781
Kd	-2.250e-006 to 4.687e-006
Goodness of Fit
Degrees of Freedom	37
R squared	0.476
Sum of Squares	216.6
Sy.x	2.419
Number of points
# of X values	40
# Y values analyzed	40
e1f
	R,R-HNK (5)	Ketamine (5)	Ketanserin (5)	M100907 (5)	(n) = biologically independent samples
Specific binding with Hill slope			Ambiguous	Ambiguous
Best-fit values
Bmax	107.6	98.59	96.24	94.18
h	-0.8819	-0.5468	~ 0.3927	~ 1.901
Kd	1.658e-07	2.148e-05	1.326e-35	1.945e-18
Std. Error
Bmax	2.764	6.198	2.918	2.197
h	0.08617	0.2962	~	~
Kd	2.193e-08	1.591e-05	1.348e-26	2.683e-05
95% CI (asymptotic)
Bmax	101.8 to 113.3	85.74 to 111.4	90.25 to 102.2	89.67 to 98.69
h	-1.061 to -0.7032	-1.161 to 0.06748	(Very wide)	(Very wide)
Kd	1.204e-007 to 2.113e-007	-1.151e-005 to 5.448e-005	-2.766e-026 to 2.766e-026	-5.505e-005 to 5.505e-005
Goodness of Fit
Degrees of Freedom	22	22	27	27
R squared	0.9795	0.481	-0.02238	-0.0848
Sum of Squares	853.9	5665	6895	3242
Sy.x	6.23	16.05	15.98	10.96
Number of points
# of X values	30	30	30	30
# Y values analyzed	25	25	30	30
e1g
	LSD (9)	PSI (5)	Ketanserin (5)	(n) = biologically independent samples
One phase decay
Best-fit values
Y0	84.7	88.84	100.8
Plateau	36.42	38.6	97.9
K	638387713	89050556	1491612413
Half Life	1.086e-09	7.784e-09	4.647e-10
Tau	1.566e-09	1.123e-08	6.704e-10
Span	48.28	50.23	2.855
95% CI (profile likelihood)
Y0	67.90 to 102.0	75.71 to 102.3	-infinity to ???
Plateau	23.61 to 48.15	26.28 to 50.97	-infinity to 102.2
K	61168851 to +infinity	13282894 to 1023007779	??? to +infinity
Half Life	??? to 1.133e-008	6.776e-010 to 5.218e-008	???
Tau	??? to 1.635e-008	9.775e-010 to 7.528e-008	???
Goodness of Fit
Degrees of Freedom	55	32	27
R squared	0.3067	0.5073	0.01923
Sum of Squares	57360	17345	2179
Sy.x	32.29	23.28	8.983
Constraints
K	K > 0	K > 0	K > 0
Number of points
# of X values	120	120	105
# Y values analyzed	58	35	30
e1h
	Lisuride (5)	Dihydroergotamine (3)	Cabergoline (3)	Diazepam (5)	Chlorpromazine (5)	(n) = biologically independent samples
One phase exponential decay				Not converged	Interrupted
Best-fit values
Span	59.55	15.09	-10.49		-142224
K	16180000	53970000	776405		6.169
Plateau	31.57	93.57	113.3		142318
HalfLife	4.283e-08	1.284e-08	8.928e-07		0.1124
Std. Error
Span	7.049	10.41	10.49
K	7215000	145400000	2270000
Plateau	5.371	6.376	9.373
95% Confidence Intervals
Span	45.08 to 74.01	-7.106 to 37.28	-32.85 to 11.88
K	1.380e+006 to 3.099e+007	0.0 to 3.639e+008	0.0 to 5.615e+006
Plateau	20.54 to 42.59	79.98 to 107.2	93.32 to 133.3
HalfLife	2.237e-008 to 5.023e-007	1.905e-009 to +infinity	1.235e-007 to +infinity
Goodness of Fit
Degrees of Freedom	27	15	15
R square	0.7291	0.1292	0.06741
Absolute Sum of Squares	7881	5342	3914
Sy.x	17.09	18.87	16.15
Constraints
K	K > 0.0	K > 0.0	K > 0.0	K > 0.0	K > 0.0
Number of points
Analyzed	30	18	18	30	30
e1i
	WT (3)	(n) = biologically independent samples
Specific binding with Hill slope
Best-fit values
Bmax	23.23
h	1.341
Kd	8.719e-06
Std. Error
Bmax	24.67
h	0.764
Kd	1.398e-05
95% CI (asymptotic)
Bmax	-27.38 to 73.84
h	-0.2261 to 2.909
Kd	-1.996e-005 to 3.740e-005
Goodness of Fit
Degrees of Freedom	27
R squared	0.77
Sum of Squares	155.8
Sy.x	2.402
Number of points
# of X values	30
# Y values analyzed	30

## Sheet: ext fig 4
4a:Multiple comparisons
		Mean Diff.	S.E. of the Mean Diff.	95.00% CI of diff.			Z score	P value
FLX	LSD+	-16.86	-2.88	-18.69	to	-15.03	5.85	0
FLX	LSD+:Y433F	-5.77	-1.61	-6.79	to	-4.75	3.58	0
FLX	LSD+:V437A	-8.47	-1.54	-9.45	to	-7.49	5.5	0
FLX	LSD	-10.45	-2.98	-12.34	to	-8.56	3.51	0
FLX	LSD:Y433F	2.49	-2.01	1.21	to	3.77	-1.24	1.28
FLX	LSD:V437A	-3.1	-2.4	-4.63	to	-1.57	1.29	0.2
FLX	PSI+	-11.46	-1.74	-12.57	to	-10.35	6.59	0
FLX	PSI+:Y433F	-4.93	-1.57	-5.93	to	-3.93	3.14	0
FLX	PSI+:V437A	-5.53	-1.54	-6.51	to	-4.55	3.59	0
FLX	PSI	7.14	-1.81	5.99	to	8.29	-3.94	0.03
FLX	Lisuride+	-10.53	-2.72	-12.26	to	-8.8	3.87	0
FLX	Lisuride	-5.38	-3.06	-7.33	to	-3.43	1.76	0.08
FLX	CAR	1.61	-3.04	-0.32	to	3.54	-0.53	1.3
LSD+	LSD+:Y433F	11.09	-3.01	9.18	to	13	-3.68	0.05
LSD+	LSD+:V437A	8.39	-2.94	6.52	to	10.26	-2.85	0.26
LSD+	LSD	6.41	-4.38	3.63	to	9.19	-1.46	1.17
LSD+	LSD:Y433F	19.35	-3.41	17.18	to	21.52	-5.67	0
LSD+	LSD:V437A	13.76	-3.8	11.34	to	16.18	-3.62	0.06
LSD+	PSI+	5.4	-3.14	3.4	to	7.4	-1.72	1
LSD+	PSI+:Y433F	11.93	-2.97	10.04	to	13.82	-4.02	0.02
LSD+	PSI+:V437A	11.33	-2.94	9.46	to	13.2	-3.85	0.03
LSD+	PSI	24	-3.21	21.96	to	26.04	-7.48	0
LSD+	Lisuride+	6.33	-4.12	3.71	to	8.95	-1.54	1.13
LSD+	Lisuride	11.48	-4.46	8.64	to	14.32	-2.57	0.4
LSD+	CAR	18.47	-4.44	15.65	to	21.29	-4.16	0.01
LSD+:Y433F	LSD+:V437A	-2.7	-1.67	-3.76	to	-1.64	1.62	0.11
LSD+:Y433F	LSD	-4.68	-3.11	-6.66	to	-2.7	1.5	0.13
LSD+:Y433F	LSD:Y433F	8.26	-2.14	6.9	to	9.62	-3.86	0.03
LSD+:Y433F	LSD:V437A	2.67	-2.53	1.06	to	4.28	-1.06	1.34
LSD+:Y433F	PSI+	-5.69	-1.87	-6.88	to	-4.5	3.04	0
LSD+:Y433F	PSI+:Y433F	0.84	-1.7	-0.24	to	1.92	-0.49	1.29
LSD+:Y433F	PSI+:V437A	0.24	-1.67	-0.82	to	1.3	-0.14	1.1
LSD+:Y433F	PSI	12.91	-1.94	11.68	to	14.14	-6.65	0
LSD+:Y433F	Lisuride+	-4.76	-2.85	-6.57	to	-2.95	1.67	0.09
LSD+:Y433F	Lisuride	0.39	-3.19	-1.64	to	2.42	-0.12	1.08
LSD+:Y433F	CAR	7.38	-3.17	5.36	to	9.4	-2.33	0.56
LSD+:V437A	LSD	-1.98	-3.04	-3.91	to	-0.05	0.65	0.53
LSD+:V437A	LSD:Y433F	10.96	-2.07	9.64	to	12.28	-5.29	0
LSD+:V437A	LSD:V437A	5.37	-2.46	3.81	to	6.93	-2.18	0.66
LSD+:V437A	PSI+	-2.99	-1.8	-4.13	to	-1.85	1.66	0.1
LSD+:V437A	PSI+:Y433F	3.54	-1.63	2.5	to	4.58	-2.17	0.67
LSD+:V437A	PSI+:V437A	2.94	-1.6	1.92	to	3.96	-1.84	0.92
LSD+:V437A	PSI	15.61	-1.87	14.42	to	16.8	-8.35	0
LSD+:V437A	Lisuride+	-2.06	-2.78	-3.83	to	-0.29	0.74	0.47
LSD+:V437A	Lisuride	3.09	-3.12	1.11	to	5.07	-0.99	1.35
LSD+:V437A	CAR	10.08	-3.1	8.11	to	12.05	-3.25	0.13
LSD	LSD:Y433F	12.94	-3.51	10.71	to	15.17	-3.69	0.05
LSD	LSD:V437A	7.35	-3.9	4.87	to	9.83	-1.88	0.88
LSD	PSI+	-1.01	-3.24	-3.07	to	1.05	0.31	0.77
LSD	PSI+:Y433F	5.52	-3.07	3.57	to	7.47	-1.8	0.95
LSD	PSI+:V437A	4.92	-3.04	2.99	to	6.85	-1.62	1.07
LSD	PSI	17.59	-3.31	15.49	to	19.69	-5.31	0
LSD	Lisuride+	-0.08	-4.22	-2.76	to	2.6	0.02	0.99
LSD	Lisuride	5.07	-4.56	2.17	to	7.97	-1.11	1.33
LSD	CAR	12.06	-4.54	9.17	to	14.95	-2.66	0.36
LSD:Y433F	LSD:V437A	-5.59	-2.93	-7.45	to	-3.73	1.91	0.06
LSD:Y433F	PSI+	-13.95	-2.27	-15.39	to	-12.51	6.15	0
LSD:Y433F	PSI+:Y433F	-7.42	-2.1	-8.75	to	-6.09	3.53	0
LSD:Y433F	PSI+:V437A	-8.02	-2.07	-9.34	to	-6.7	3.87	0
LSD:Y433F	PSI	4.65	-2.34	3.16	to	6.14	-1.99	0.8
LSD:Y433F	Lisuride+	-13.02	-3.25	-15.09	to	-10.95	4.01	0
LSD:Y433F	Lisuride	-7.87	-3.59	-10.15	to	-5.59	2.19	0.03
LSD:Y433F	CAR	-0.88	-3.57	-3.15	to	1.39	0.25	0.82
LSD:V437A	PSI+	-8.36	-2.66	-10.05	to	-6.67	3.14	0
LSD:V437A	PSI+:Y433F	-1.83	-2.49	-3.41	to	-0.25	0.73	0.47
LSD:V437A	PSI+:V437A	-2.43	-2.46	-3.99	to	-0.87	0.99	0.33
LSD:V437A	PSI	10.24	-2.73	8.5	to	11.98	-3.75	0.04
LSD:V437A	Lisuride+	-7.43	-3.64	-9.74	to	-5.12	2.04	0.04
LSD:V437A	Lisuride	-2.28	-3.98	-4.81	to	0.25	0.57	0.58
LSD:V437A	CAR	4.71	-3.96	2.19	to	7.23	-1.19	1.3
PSI+	PSI+:Y433F	6.53	-1.83	5.37	to	7.69	-3.57	0.06
PSI+	PSI+:V437A	5.93	-1.8	4.79	to	7.07	-3.29	0.12
PSI+	PSI	18.6	-2.07	17.28	to	19.92	-8.99	0
PSI+	Lisuride+	0.93	-2.98	-0.96	to	2.82	-0.31	1.2
PSI+	Lisuride	6.08	-3.32	3.97	to	8.19	-1.83	0.92
PSI+	CAR	13.07	-3.3	10.97	to	15.17	-3.96	0.03
PSI+:Y433F	PSI+:V437A	-0.6	-1.63	-1.64	to	0.44	0.37	0.73
PSI+:Y433F	PSI	12.07	-1.9	10.86	to	13.28	-6.35	0
PSI+:Y433F	Lisuride+	-5.6	-2.81	-7.39	to	-3.81	1.99	0.05
PSI+:Y433F	Lisuride	-0.45	-3.15	-2.45	to	1.55	0.14	0.9
PSI+:Y433F	CAR	6.54	-3.13	4.55	to	8.53	-2.09	0.73
PSI+:V437A	PSI	12.67	-1.87	11.48	to	13.86	-6.78	0
PSI+:V437A	Lisuride+	-5	-2.78	-6.77	to	-3.23	1.8	0.07
PSI+:V437A	Lisuride	0.15	-3.12	-1.83	to	2.13	-0.05	1.03
PSI+:V437A	CAR	7.14	-3.1	5.17	to	9.11	-2.3	0.57
PSI	Lisuride+	-17.67	-3.05	-19.61	to	-15.73	5.79	0
PSI	Lisuride	-12.52	-3.39	-14.67	to	-10.37	3.69	0
PSI	CAR	-5.53	-3.37	-7.67	to	-3.39	1.64	0.1
Lisuride+	Lisuride	5.15	-4.3	2.42	to	7.88	-1.2	1.3
Lisuride+	CAR	12.14	-4.28	9.42	to	14.86	-2.84	0.27
Lisuride	CAR	6.99	-4.62	4.05	to	9.93	-1.51	1.14

## Sheet: ext fig 5
2way ANOVA of e5a:Tabular results
	Data Set-A	Data Set-B	Data Set-C	Data Set-D	Data Set-E		(n) = biologically independent samples	WT	Y433F
Table Analyzed	e6a						vehicle	8	8
							1nM	8	8
Two-way ANOVA	Ordinary						10nM	8	8
Alpha	0.05						100nM	8	8
							1uM	8	8
Source of Variation	% of total variation	P value	P value summary	Significant?
Interaction	13.22	0.0001	***	Yes
Row Factor	33.99	< 0.0001	****	Yes
Column Factor	18.49	< 0.0001	****	Yes
ANOVA table	SS	DF	MS	F (DFn, DFd)	P value
Interaction	11231	4	2808	F (4, 70) = 6.746	P = 0.0001
Row Factor	28874	1	28874	F (1, 70) = 69.38	P < 0.0001
Column Factor	15711	4	3928	F (4, 70) = 9.438	P < 0.0001
Residual	29132	70	416.2
Number of missing values	0
2way ANOVA of e5a:Multiple comparisons
	Data Set-A	Data Set-B	Data Set-C	Data Set-D	Data Set-E	Data Set-F	Data Set-G	Data Set-H
Compare cell means regardless of rows and columns
Number of families	1
Number of comparisons per family	45
Alpha	0.05
Bonferroni's multiple comparisons test	Mean Diff.	95% CI of diff.	Significant?	Summary	Adjusted P Value
WT:vehicle vs. WT:LIS 1nM	-12.48	-47.17 to 22.22	No	ns	> 0.9999
WT:vehicle vs. WT:LIS 10nM	-16.88	-51.58 to 17.81	No	ns	> 0.9999
WT:vehicle vs. WT:LIS 100nM	-34.7	-69.39 to -0.0003619	Yes	*	0.05
WT:vehicle vs. WT:LIS 1uM	-64.62	-99.32 to -29.92	Yes	****	< 0.0001
WT:vehicle vs. Y433F+/-:vehicle	2.861e-06	-34.70 to 34.70	No	ns	> 0.9999
WT:vehicle vs. Y433F+/-:LIS 1nM	10.09	-24.61 to 44.78	No	ns	> 0.9999
WT:vehicle vs. Y433F+/-:LIS 10nM	28.14	-6.551 to 62.84	No	ns	0.3325
WT:vehicle vs. Y433F+/-:LIS 100nM	26.55	-8.150 to 61.24	No	ns	0.508
WT:vehicle vs. Y433F+/-:LIS 1uM	-3.473	-38.17 to 31.22	No	ns	> 0.9999
WT:LIS 1nM vs. WT:LIS 10nM	-4.405	-39.10 to 30.29	No	ns	> 0.9999
WT:LIS 1nM vs. WT:LIS 100nM	-22.22	-56.91 to 12.48	No	ns	> 0.9999
WT:LIS 1nM vs. WT:LIS 1uM	-52.14	-86.84 to -17.45	Yes	***	0.0001
WT:LIS 1nM vs. Y433F+/-:vehicle	12.48	-22.22 to 47.17	No	ns	> 0.9999
WT:LIS 1nM vs. Y433F+/-:LIS 1nM	22.56	-12.13 to 57.26	No	ns	> 0.9999
WT:LIS 1nM vs. Y433F+/-:LIS 10nM	40.62	5.928 to 75.32	Yes	**	0.0074
WT:LIS 1nM vs. Y433F+/-:LIS 100nM	39.02	4.329 to 73.72	Yes	*	0.0126
WT:LIS 1nM vs. Y433F+/-:LIS 1uM	9.006	-25.69 to 43.70	No	ns	> 0.9999
WT:LIS 10nM vs. WT:LIS 100nM	-17.81	-52.51 to 16.88	No	ns	> 0.9999
WT:LIS 10nM vs. WT:LIS 1uM	-47.74	-82.43 to -13.04	Yes	***	0.0006
WT:LIS 10nM vs. Y433F+/-:vehicle	16.88	-17.81 to 51.58	No	ns	> 0.9999
WT:LIS 10nM vs. Y433F+/-:LIS 1nM	26.97	-7.726 to 61.66	No	ns	0.4547
WT:LIS 10nM vs. Y433F+/-:LIS 10nM	45.03	10.33 to 79.72	Yes	**	0.0016
WT:LIS 10nM vs. Y433F+/-:LIS 100nM	43.43	8.734 to 78.13	Yes	**	0.0028
WT:LIS 10nM vs. Y433F+/-:LIS 1uM	13.41	-21.28 to 48.11	No	ns	> 0.9999
WT:LIS 100nM vs. WT:LIS 1uM	-29.92	-64.62 to 4.771	No	ns	0.2036
WT:LIS 100nM vs. Y433F+/-:vehicle	34.7	0.0003647 to 69.39	Yes	*	0.05
WT:LIS 100nM vs. Y433F+/-:LIS 1nM	44.78	10.09 to 79.48	Yes	**	0.0018
WT:LIS 100nM vs. Y433F+/-:LIS 10nM	62.84	28.14 to 97.54	Yes	****	< 0.0001
WT:LIS 100nM vs. Y433F+/-:LIS 100nM	61.24	26.55 to 95.94	Yes	****	< 0.0001
WT:LIS 100nM vs. Y433F+/-:LIS 1uM	31.22	-3.473 to 65.92	No	ns	0.1407
WT:LIS 1uM vs. Y433F+/-:vehicle	64.62	29.92 to 99.32	Yes	****	< 0.0001
WT:LIS 1uM vs. Y433F+/-:LIS 1nM	74.71	40.01 to 109.4	Yes	****	< 0.0001
WT:LIS 1uM vs. Y433F+/-:LIS 10nM	92.76	58.07 to 127.5	Yes	****	< 0.0001
WT:LIS 1uM vs. Y433F+/-:LIS 100nM	91.17	56.47 to 125.9	Yes	****	< 0.0001
WT:LIS 1uM vs. Y433F+/-:LIS 1uM	61.15	26.45 to 95.84	Yes	****	< 0.0001
Y433F+/-:vehicle vs. Y433F+/-:LIS 1nM	10.09	-24.61 to 44.78	No	ns	> 0.9999
Y433F+/-:vehicle vs. Y433F+/-:LIS 10nM	28.14	-6.551 to 62.84	No	ns	0.3325
Y433F+/-:vehicle vs. Y433F+/-:LIS 100nM	26.55	-8.150 to 61.24	No	ns	0.508
Y433F+/-:vehicle vs. Y433F+/-:LIS 1uM	-3.473	-38.17 to 31.22	No	ns	> 0.9999
Y433F+/-:LIS 1nM vs. Y433F+/-:LIS 10nM	18.06	-16.64 to 52.75	No	ns	> 0.9999
Y433F+/-:LIS 1nM vs. Y433F+/-:LIS 100nM	16.46	-18.24 to 51.16	No	ns	> 0.9999
Y433F+/-:LIS 1nM vs. Y433F+/-:LIS 1uM	-13.56	-48.25 to 21.14	No	ns	> 0.9999
Y433F+/-:LIS 10nM vs. Y433F+/-:LIS 100nM	-1.599	-36.29 to 33.10	No	ns	> 0.9999
Y433F+/-:LIS 10nM vs. Y433F+/-:LIS 1uM	-31.62	-66.31 to 3.078	No	ns	0.1255
Y433F+/-:LIS 100nM vs. Y433F+/-:LIS 1uM	-30.02	-64.71 to 4.677	No	ns	0.1983
Test details	Mean 1	Mean 2	Mean Diff.	SE of diff.	N1	N2	t	DF
WT:vehicle vs. WT:LIS 1nM	100	112.5	-12.48	10.2	8	8	1.223	70
WT:vehicle vs. WT:LIS 10nM	100	116.9	-16.88	10.2	8	8	1.655	70
WT:vehicle vs. WT:LIS 100nM	100	134.7	-34.7	10.2	8	8	3.402	70
WT:vehicle vs. WT:LIS 1uM	100	164.6	-64.62	10.2	8	8	6.335	70
WT:vehicle vs. Y433F+/-:vehicle	100	100	2.861e-06	10.2	8	8	2.805e-07	70
WT:vehicle vs. Y433F+/-:LIS 1nM	100	89.91	10.09	10.2	8	8	0.9887	70
WT:vehicle vs. Y433F+/-:LIS 10nM	100	71.86	28.14	10.2	8	8	2.759	70
WT:vehicle vs. Y433F+/-:LIS 100nM	100	73.45	26.55	10.2	8	8	2.602	70
WT:vehicle vs. Y433F+/-:LIS 1uM	100	103.5	-3.473	10.2	8	8	0.3405	70
WT:LIS 1nM vs. WT:LIS 10nM	112.5	116.9	-4.405	10.2	8	8	0.4319	70
WT:LIS 1nM vs. WT:LIS 100nM	112.5	134.7	-22.22	10.2	8	8	2.178	70
WT:LIS 1nM vs. WT:LIS 1uM	112.5	164.6	-52.14	10.2	8	8	5.112	70
WT:LIS 1nM vs. Y433F+/-:vehicle	112.5	100	12.48	10.2	8	8	1.223	70
WT:LIS 1nM vs. Y433F+/-:LIS 1nM	112.5	89.91	22.56	10.2	8	8	2.212	70
WT:LIS 1nM vs. Y433F+/-:LIS 10nM	112.5	71.86	40.62	10.2	8	8	3.983	70
WT:LIS 1nM vs. Y433F+/-:LIS 100nM	112.5	73.45	39.02	10.2	8	8	3.826	70
WT:LIS 1nM vs. Y433F+/-:LIS 1uM	112.5	103.5	9.006	10.2	8	8	0.8829	70
WT:LIS 10nM vs. WT:LIS 100nM	116.9	134.7	-17.81	10.2	8	8	1.746	70
WT:LIS 10nM vs. WT:LIS 1uM	116.9	164.6	-47.74	10.2	8	8	4.68	70
WT:LIS 10nM vs. Y433F+/-:vehicle	116.9	100	16.88	10.2	8	8	1.655	70
WT:LIS 10nM vs. Y433F+/-:LIS 1nM	116.9	89.91	26.97	10.2	8	8	2.644	70
WT:LIS 10nM vs. Y433F+/-:LIS 10nM	116.9	71.86	45.03	10.2	8	8	4.415	70
WT:LIS 10nM vs. Y433F+/-:LIS 100nM	116.9	73.45	43.43	10.2	8	8	4.258	70
WT:LIS 10nM vs. Y433F+/-:LIS 1uM	116.9	103.5	13.41	10.2	8	8	1.315	70
WT:LIS 100nM vs. WT:LIS 1uM	134.7	164.6	-29.92	10.2	8	8	2.934	70
WT:LIS 100nM vs. Y433F+/-:vehicle	134.7	100	34.7	10.2	8	8	3.402	70
WT:LIS 100nM vs. Y433F+/-:LIS 1nM	134.7	89.91	44.78	10.2	8	8	4.39	70
WT:LIS 100nM vs. Y433F+/-:LIS 10nM	134.7	71.86	62.84	10.2	8	8	6.161	70
WT:LIS 100nM vs. Y433F+/-:LIS 100nM	134.7	73.45	61.24	10.2	8	8	6.004	70
WT:LIS 100nM vs. Y433F+/-:LIS 1uM	134.7	103.5	31.22	10.2	8	8	3.061	70
WT:LIS 1uM vs. Y433F+/-:vehicle	164.6	100	64.62	10.2	8	8	6.335	70
WT:LIS 1uM vs. Y433F+/-:LIS 1nM	164.6	89.91	74.71	10.2	8	8	7.324	70
WT:LIS 1uM vs. Y433F+/-:LIS 10nM	164.6	71.86	92.76	10.2	8	8	9.095	70
WT:LIS 1uM vs. Y433F+/-:LIS 100nM	164.6	73.45	91.17	10.2	8	8	8.938	70
WT:LIS 1uM vs. Y433F+/-:LIS 1uM	164.6	103.5	61.15	10.2	8	8	5.995	70
Y433F+/-:vehicle vs. Y433F+/-:LIS 1nM	100	89.91	10.09	10.2	8	8	0.9887	70
Y433F+/-:vehicle vs. Y433F+/-:LIS 10nM	100	71.86	28.14	10.2	8	8	2.759	70
Y433F+/-:vehicle vs. Y433F+/-:LIS 100nM	100	73.45	26.55	10.2	8	8	2.602	70
Y433F+/-:vehicle vs. Y433F+/-:LIS 1uM	100	103.5	-3.473	10.2	8	8	0.3405	70
Y433F+/-:LIS 1nM vs. Y433F+/-:LIS 10nM	89.91	71.86	18.06	10.2	8	8	1.77	70
Y433F+/-:LIS 1nM vs. Y433F+/-:LIS 100nM	89.91	73.45	16.46	10.2	8	8	1.614	70
Y433F+/-:LIS 1nM vs. Y433F+/-:LIS 1uM	89.91	103.5	-13.56	10.2	8	8	1.329	70
Y433F+/-:LIS 10nM vs. Y433F+/-:LIS 100nM	71.86	73.45	-1.599	10.2	8	8	0.1568	70
Y433F+/-:LIS 10nM vs. Y433F+/-:LIS 1uM	71.86	103.5	-31.62	10.2	8	8	3.1	70
Y433F+/-:LIS 100nM vs. Y433F+/-:LIS 1uM	73.45	103.5	-30.02	10.2	8	8	2.943	70
e5b:Tabular results
	Data Set-A	Data Set-B	Data Set-C	Data Set-D	Data Set-E		(n) = biologically independent samples	wt	Y433F
Table Analyzed	e6b						veh	8	8
							ketanserin	8	8
Two-way ANOVA	Ordinary
Alpha	0.05
Source of Variation	% of total variation	P value	P value summary	Significant?
Interaction	0.6207	0.9404	ns	No
Ketanserin	1.254	0.2139	ns	No
LSD	42.31	< 0.0001	****	Yes
ANOVA table	SS	DF	MS	F (DFn, DFd)	P value
Interaction	3049	4	762.2	F (4, 70) = 0.1946	P = 0.9404
Ketanserin	6161	1	6161	F (1, 70) = 1.573	P = 0.2139
LSD	207802	4	51951	F (4, 70) = 13.27	P < 0.0001
Residual	274111	70	3916
Number of missing values	0
e5b:Multiple comparisons
	Data Set-A	Data Set-B	Data Set-C	Data Set-D	Data Set-E	Data Set-F	Data Set-G	Data Set-H
Compare cell means regardless of rows and columns
Number of families	1
Number of comparisons per family	9
Alpha	0.05
Bonferroni's multiple comparisons test	Mean Diff.	95% CI of diff.	Significant?	Summary	Adjusted P Value
Vehicle:vehicle vs. Vehicle:1nM	-59.52	-149.1 to 30.01	No	ns	0.5512
Vehicle:vehicle vs. Vehicle:10nM	-107.5	-197.0 to -17.93	Yes	**	0.009
Vehicle:vehicle vs. Vehicle:100nM	-122.8	-212.3 to -33.22	Yes	**	0.0018
Vehicle:vehicle vs. Vehicle:1uM	-117.8	-207.4 to -28.31	Yes	**	0.0031
Vehicle:vehicle vs. Ketanserin:vehicle	-4.768e-07	-89.53 to 89.53	No	ns	> 0.9999
Vehicle:vehicle vs. Ketanserin:1nM	-77.29	-166.8 to 12.24	No	ns	0.1435
Vehicle:vehicle vs. Ketanserin:10nM	-129.6	-219.1 to -40.03	Yes	***	0.0009
Vehicle:vehicle vs. Ketanserin:100nM	-133.4	-223.0 to -43.91	Yes	***	0.0006
Vehicle:vehicle vs. Ketanserin:1uM	-155	-244.6 to -65.51	Yes	****	< 0.0001
Test details	Mean 1	Mean 2	Mean Diff.	SE of diff.	N1	N2	t	DF
Vehicle:vehicle vs. Vehicle:1nM	100	159.5	-59.52	31.29	8	8	1.902	70
Vehicle:vehicle vs. Vehicle:10nM	100	207.5	-107.5	31.29	8	8	3.435	70
Vehicle:vehicle vs. Vehicle:100nM	100	222.8	-122.8	31.29	8	8	3.923	70
Vehicle:vehicle vs. Vehicle:1uM	100	217.8	-117.8	31.29	8	8	3.766	70
Vehicle:vehicle vs. Ketanserin:vehicle	100	100	-4.768e-07	31.29	8	8	1.524e-08	70
Vehicle:vehicle vs. Ketanserin:1nM	100	177.3	-77.29	31.29	8	8	2.47	70
Vehicle:vehicle vs. Ketanserin:10nM	100	229.6	-129.6	31.29	8	8	4.141	70
Vehicle:vehicle vs. Ketanserin:100nM	100	233.4	-133.4	31.29	8	8	4.265	70
Vehicle:vehicle vs. Ketanserin:1uM	100	255	-155	31.29	8	8	4.955	70
e5c:Tabular results
	Data Set-A	Data Set-B	Data Set-C	Data Set-D	Data Set-E		(n) = biologically independent samples	wt	Y433F
Table Analyzed	e6c						veh	16	16
							ketanserin	16	16
Two-way ANOVA	Ordinary
Alpha	0.05
Source of Variation	% of total variation	P value	P value summary	Significant?
Interaction	8.624e-05	0.9936	ns	No
Ketanserin	3.625	0.105	ns	No
BDNF	16.11	0.001	***	Yes
ANOVA table	SS	DF	MS	F (DFn, DFd)	P value
Interaction	0.1392	1	0.1392	F (1, 60) = 6.447e-005	P = 0.9936
Ketanserin	5850	1	5850	F (1, 60) = 2.710	P = 0.1050
BDNF	25996	1	25996	F (1, 60) = 12.04	P = 0.0010
Residual	129536	60	2159
Number of missing values	0
e5c:Multiple comparisons
	Data Set-A	Data Set-B	Data Set-C	Data Set-D	Data Set-E	Data Set-F	Data Set-G	Data Set-H
Compare cell means regardless of rows and columns
Number of families	1
Number of comparisons per family	6
Alpha	0.05
Uncorrected Fisher's LSD	Mean Diff.	95% CI of diff.	Significant?	Summary	Individual P Value
Vehicle:vehicle vs. Vehicle:BDNF	-40.22	-73.08 to -7.355	Yes	*	0.0173
Vehicle:vehicle vs. Ketanserin:vehicle	-19.03	-51.89 to 13.83	No	ns	0.2513
Vehicle:vehicle vs. Ketanserin:BDNF	-59.43	-92.29 to -26.57	Yes	***	0.0006
Vehicle:BDNF vs. Ketanserin:vehicle	21.19	-11.67 to 54.05	No	ns	0.2021
Vehicle:BDNF vs. Ketanserin:BDNF	-19.21	-52.07 to 13.65	No	ns	0.2468
Ketanserin:vehicle vs. Ketanserin:BDNF	-40.4	-73.26 to -7.542	Yes	*	0.0168
Test details	Mean 1	Mean 2	Mean Diff.	SE of diff.	N1	N2	t	DF
Vehicle:vehicle vs. Vehicle:BDNF	100	140.2	-40.22	16.43	16	16	2.448	60
Vehicle:vehicle vs. Ketanserin:vehicle	100	119	-19.03	16.43	16	16	1.158	60
Vehicle:vehicle vs. Ketanserin:BDNF	100	159.4	-59.43	16.43	16	16	3.618	60
Vehicle:BDNF vs. Ketanserin:vehicle	140.2	119	21.19	16.43	16	16	1.29	60
Vehicle:BDNF vs. Ketanserin:BDNF	140.2	159.4	-19.21	16.43	16	16	1.17	60
Ketanserin:vehicle vs. Ketanserin:BDNF	119	159.4	-40.4	16.43	16	16	2.459	60
2way ANOVA of e5d:Tabular results
	Data Set-A	Data Set-B	Data Set-C	Data Set-D	Data Set-E		(n) = biologically independent samples	WT	Y433F	untransf
Table Analyzed	e6d						veh	13	7	3
							BDNF	7	4	3
Two-way ANOVA	Ordinary						LSD	9	9	3
Alpha	0.05
Source of Variation	% of total variation	P value	P value summary	Significant?
Interaction	1.498	0.783	ns	No
Transfection	54.4	< 0.0001	****	Yes
Treatment	0.4812	0.7576	ns	No
ANOVA table	SS	DF	MS	F (DFn, DFd)	P value
Interaction	2003	4	500.8	F (4, 49) = 0.4346	P = 0.7830
Transfection	72735	2	36368	F (2, 49) = 31.56	P < 0.0001
Treatment	643.4	2	321.7	F (2, 49) = 0.2792	P = 0.7576
Residual	56463	49	1152
Number of missing values	59
2way ANOVA of e5d:Multiple comparisons
	Data Set-A	Data Set-B	Data Set-C	Data Set-D	Data Set-E	Data Set-F	Data Set-G	Data Set-H
Compare cell means regardless of rows and columns
Number of families	1
Number of comparisons per family	36
Alpha	0.05
Bonferroni's multiple comparisons test	Mean Diff.	95% CI of diff.	Significant?	Summary	Adjusted P Value
WT:Vehicle vs. WT:BDNF	4.141	-49.81 to 58.09	No	ns	> 0.9999
WT:Vehicle vs. WT:LSD	-20.05	-69.95 to 29.85	No	ns	> 0.9999
WT:Vehicle vs. Y433F+/-:Vehicle	-0.6978	-54.64 to 53.25	No	ns	> 0.9999
WT:Vehicle vs. Y433F+/-:BDNF	11.59	-54.20 to 77.39	No	ns	> 0.9999
WT:Vehicle vs. Y433F+/-:LSD	5.739	-44.16 to 55.64	No	ns	> 0.9999
WT:Vehicle vs. Untransfected:Vehicle	95.44	21.74 to 169.1	Yes	**	0.0022
WT:Vehicle vs. Untransfected:BDNF	96.5	22.79 to 170.2	Yes	**	0.0019
WT:Vehicle vs. Untransfected:LSD	97.87	24.16 to 171.6	Yes	**	0.0015
WT:BDNF vs. WT:LSD	-24.19	-82.18 to 33.80	No	ns	> 0.9999
WT:BDNF vs. Y433F+/-:Vehicle	-4.839	-66.35 to 56.67	No	ns	> 0.9999
WT:BDNF vs. Y433F+/-:BDNF	7.453	-64.67 to 79.58	No	ns	> 0.9999
WT:BDNF vs. Y433F+/-:LSD	1.598	-56.39 to 59.59	No	ns	> 0.9999
WT:BDNF vs. Untransfected:Vehicle	91.3	11.90 to 170.7	Yes	*	0.0106
WT:BDNF vs. Untransfected:BDNF	92.36	12.95 to 171.8	Yes	**	0.0092
WT:BDNF vs. Untransfected:LSD	93.72	14.32 to 173.1	Yes	**	0.0077
WT:LSD vs. Y433F+/-:Vehicle	19.35	-38.64 to 77.34	No	ns	> 0.9999
WT:LSD vs. Y433F+/-:BDNF	31.64	-37.51 to 100.8	No	ns	> 0.9999
WT:LSD vs. Y433F+/-:LSD	25.79	-28.46 to 80.03	No	ns	> 0.9999
WT:LSD vs. Untransfected:Vehicle	115.5	38.78 to 192.2	Yes	***	0.0002
WT:LSD vs. Untransfected:BDNF	116.5	39.83 to 193.3	Yes	***	0.0002
WT:LSD vs. Untransfected:LSD	117.9	41.20 to 194.6	Yes	***	0.0001
Y433F+/-:Vehicle vs. Y433F+/-:BDNF	12.29	-59.83 to 84.42	No	ns	> 0.9999
Y433F+/-:Vehicle vs. Y433F+/-:LSD	6.437	-51.55 to 64.43	No	ns	> 0.9999
Y433F+/-:Vehicle vs. Untransfected:Vehicle	96.14	16.73 to 175.5	Yes	**	0.0055
Y433F+/-:Vehicle vs. Untransfected:BDNF	97.2	17.79 to 176.6	Yes	**	0.0048
Y433F+/-:Vehicle vs. Untransfected:LSD	98.56	19.16 to 178.0	Yes	**	0.0039
Y433F+/-:BDNF vs. Y433F+/-:LSD	-5.855	-75.01 to 63.30	No	ns	> 0.9999
Y433F+/-:BDNF vs. Untransfected:Vehicle	83.85	-4.038 to 171.7	No	ns	0.0787
Y433F+/-:BDNF vs. Untransfected:BDNF	84.9	-2.984 to 172.8	No	ns	0.07
Y433F+/-:BDNF vs. Untransfected:LSD	86.27	-1.617 to 174.2	No	ns	0.06
Y433F+/-:LSD vs. Untransfected:Vehicle	89.71	12.99 to 166.4	Yes	**	0.0086
Y433F+/-:LSD vs. Untransfected:BDNF	90.76	14.04 to 167.5	Yes	**	0.0074
Y433F+/-:LSD vs. Untransfected:LSD	92.13	15.41 to 168.8	Yes	**	0.0061
Untransfected:Vehicle vs. Untransfected:BDNF	1.054	-92.90 to 95.01	No	ns	> 0.9999
Untransfected:Vehicle vs. Untransfected:LSD	2.421	-91.54 to 96.38	No	ns	> 0.9999
Untransfected:BDNF vs. Untransfected:LSD	1.367	-92.59 to 95.32	No	ns	> 0.9999
Test details	Mean 1	Mean 2	Mean Diff.	SE of diff.	N1	N2	t	DF
WT:Vehicle vs. WT:BDNF	100	95.86	4.141	15.91	13	7	0.2602	49
WT:Vehicle vs. WT:LSD	100	120	-20.05	14.72	13	9	1.362	49
WT:Vehicle vs. Y433F+/-:Vehicle	100	100.7	-0.6978	15.91	13	7	0.04385	49
WT:Vehicle vs. Y433F+/-:BDNF	100	88.41	11.59	19.41	13	4	0.5973	49
WT:Vehicle vs. Y433F+/-:LSD	100	94.26	5.739	14.72	13	9	0.3899	49
WT:Vehicle vs. Untransfected:Vehicle	100	4.556	95.44	21.74	13	3	4.39	49
WT:Vehicle vs. Untransfected:BDNF	100	3.502	96.5	21.74	13	3	4.438	49
WT:Vehicle vs. Untransfected:LSD	100	2.134	97.87	21.74	13	3	4.501	49
WT:BDNF vs. WT:LSD	95.86	120	-24.19	17.11	7	9	1.414	49
WT:BDNF vs. Y433F+/-:Vehicle	95.86	100.7	-4.839	18.14	7	7	0.2667	49
WT:BDNF vs. Y433F+/-:BDNF	95.86	88.41	7.453	21.28	7	4	0.3503	49
WT:BDNF vs. Y433F+/-:LSD	95.86	94.26	1.598	17.11	7	9	0.09339	49
WT:BDNF vs. Untransfected:Vehicle	95.86	4.556	91.3	23.42	7	3	3.898	49
WT:BDNF vs. Untransfected:BDNF	95.86	3.502	92.36	23.42	7	3	3.943	49
WT:BDNF vs. Untransfected:LSD	95.86	2.134	93.72	23.42	7	3	4.001	49
WT:LSD vs. Y433F+/-:Vehicle	120	100.7	19.35	17.11	9	7	1.131	49
WT:LSD vs. Y433F+/-:BDNF	120	88.41	31.64	20.4	9	4	1.551	49
WT:LSD vs. Y433F+/-:LSD	120	94.26	25.79	16	9	9	1.611	49
WT:LSD vs. Untransfected:Vehicle	120	4.556	115.5	22.63	9	3	5.103	49
WT:LSD vs. Untransfected:BDNF	120	3.502	116.5	22.63	9	3	5.15	49
WT:LSD vs. Untransfected:LSD	120	2.134	117.9	22.63	9	3	5.21	49
Y433F+/-:Vehicle vs. Y433F+/-:BDNF	100.7	88.41	12.29	21.28	7	4	0.5777	49
Y433F+/-:Vehicle vs. Y433F+/-:LSD	100.7	94.26	6.437	17.11	7	9	0.3763	49
Y433F+/-:Vehicle vs. Untransfected:Vehicle	100.7	4.556	96.14	23.42	7	3	4.104	49
Y433F+/-:Vehicle vs. Untransfected:BDNF	100.7	3.502	97.2	23.42	7	3	4.149	49
Y433F+/-:Vehicle vs. Untransfected:LSD	100.7	2.134	98.56	23.42	7	3	4.208	49
Y433F+/-:BDNF vs. Y433F+/-:LSD	88.41	94.26	-5.855	20.4	4	9	0.287	49
Y433F+/-:BDNF vs. Untransfected:Vehicle	88.41	4.556	83.85	25.93	4	3	3.234	49
Y433F+/-:BDNF vs. Untransfected:BDNF	88.41	3.502	84.9	25.93	4	3	3.275	49
Y433F+/-:BDNF vs. Untransfected:LSD	88.41	2.134	86.27	25.93	4	3	3.328	49
Y433F+/-:LSD vs. Untransfected:Vehicle	94.26	4.556	89.71	22.63	9	3	3.964	49
Y433F+/-:LSD vs. Untransfected:BDNF	94.26	3.502	90.76	22.63	9	3	4.01	49
Y433F+/-:LSD vs. Untransfected:LSD	94.26	2.134	92.13	22.63	9	3	4.071	49
Untransfected:Vehicle vs. Untransfected:BDNF	4.556	3.502	1.054	27.72	3	3	0.03804	49
Untransfected:Vehicle vs. Untransfected:LSD	4.556	2.134	2.421	27.72	3	3	0.08737	49
Untransfected:BDNF vs. Untransfected:LSD	3.502	2.134	1.367	27.72	3	3	0.04933	49
2way ANOVA of e5e:Tabular results
	Data Set-A	Data Set-B	Data Set-C	Data Set-D	Data Set-E		(n) = biologically independent samples	veh	M100907
Table Analyzed	e6e						veh	12	12
							LSD	12	12
Two-way ANOVA	Ordinary
Alpha	0.05
Source of Variation	% of total variation	P value	P value summary	Significant?
Interaction	4.912	< 0.0001	****	Yes
Time	2.192	0.0057	**	Yes
Treatment	81.49	< 0.0001	****	Yes
ANOVA table	SS	DF	MS	F (DFn, DFd)	P value
Interaction	5771	1	5771	F (1, 44) = 18.95	P < 0.0001
Time	2576	1	2576	F (1, 44) = 8.458	P = 0.0057
Treatment	95759	1	95759	F (1, 44) = 314.4	P < 0.0001
Residual	13400	44	304.6
Number of missing values	0
2way ANOVA of e5e:Multiple comparisons
	Data Set-A	Data Set-B	Data Set-C	Data Set-D	Data Set-E	Data Set-F	Data Set-G	Data Set-H
Compare cell means regardless of rows and columns
Number of families	1
Number of comparisons per family	3
Alpha	0.05
Bonferroni's multiple comparisons test	Mean Diff.	95% CI of diff.	Significant?	Summary	Adjusted P Value
Vehicle:Vehicle vs. Vehicle:LSD	-67.4	-85.13 to -49.67	Yes	****	< 0.0001
Vehicle:Vehicle vs. M100907:Vehicle	7.279	-10.45 to 25.01	No	ns	0.9375
Vehicle:Vehicle vs. M100907:LSD	-104	-121.7 to -86.25	Yes	****	< 0.0001
Test details	Mean 1	Mean 2	Mean Diff.	SE of diff.	N1	N2	t	DF
Vehicle:Vehicle vs. Vehicle:LSD	100	167.4	-67.4	7.125	12	12	9.46	44
Vehicle:Vehicle vs. M100907:Vehicle	100	92.72	7.279	7.125	12	12	1.022	44
Vehicle:Vehicle vs. M100907:LSD	100	204	-104	7.125	12	12	14.59	44
2way ANOVA of e5f:ANOVA results							(n) = biologically independent samples per timepoint
	Data Set-A	Data Set-B	Data Set-C	Data Set-D	Data Set-E		time min	veh	LSD
Table Analyzed	e6f						5	5	5
							15	5	5
Two-way ANOVA	Ordinary						30	5	5
Alpha	0.05						60	5	5
Source of Variation	% of total variation	P value	P value summary	Significant?
Interaction	1.112	0.2068	ns	No
Time	1.379	0.1345	ns	No
Treatment	90.13	<0.0001	****	Yes
ANOVA table	SS	DF	MS	F (DFn, DFd)	P value
Interaction	2058	3	686.1	F (3, 32) = 1.608	P=0.2068
Time	2554	3	851.2	F (3, 32) = 1.995	P=0.1345
Treatment	166861	1	166861	F (1, 32) = 391.1	P<0.0001
Residual	13652	32	426.6
Difference between column means
Mean of Vehicle	115.7
Mean of LSD	244.9
Difference between means	-129.2
SE of difference	6.532
95% CI of difference	-142.5 to -115.9
2way ANOVA of e5f:Multiple comparisons
	Data Set-A	Data Set-B	Data Set-C	Data Set-D	Data Set-E	Data Set-F	Data Set-G	Data Set-H
Compare cell means regardless of rows and columns
Number of families	1
Number of comparisons per family	28
Alpha	0.05
Bonferroni's multiple comparisons test	Mean Diff.	95.00% CI of diff.	Significant?	Summary	Adjusted P Value
5:Vehicle vs. 5:LSD	-145.1	-189.6 to -100.6	Yes	****	<0.0001
5:Vehicle vs. 15:Vehicle	-24.35	-68.87 to 20.16	No	ns	>0.9999
5:Vehicle vs. 15:LSD	-156.2	-200.7 to -111.7	Yes	****	<0.0001
5:Vehicle vs. 30:Vehicle	-19.03	-63.54 to 25.49	No	ns	>0.9999
5:Vehicle vs. 30:LSD	-152.9	-197.4 to -108.4	Yes	****	<0.0001
5:Vehicle vs. 60:Vehicle	-19.33	-63.84 to 25.19	No	ns	>0.9999
5:Vehicle vs. 60:LSD	-125.3	-169.8 to -80.74	Yes	****	<0.0001
5:LSD vs. 15:Vehicle	120.8	76.24 to 165.3	Yes	****	<0.0001
5:LSD vs. 15:LSD	-11.07	-55.58 to 33.45	No	ns	>0.9999
5:LSD vs. 30:Vehicle	126.1	81.57 to 170.6	Yes	****	<0.0001
5:LSD vs. 30:LSD	-7.762	-52.28 to 36.75	No	ns	>0.9999
5:LSD vs. 60:Vehicle	125.8	81.27 to 170.3	Yes	****	<0.0001
5:LSD vs. 60:LSD	19.86	-24.66 to 64.37	No	ns	>0.9999
15:Vehicle vs. 15:LSD	-131.8	-176.3 to -87.31	Yes	****	<0.0001
15:Vehicle vs. 30:Vehicle	5.327	-39.19 to 49.84	No	ns	>0.9999
15:Vehicle vs. 30:LSD	-128.5	-173.0 to -84.00	Yes	****	<0.0001
15:Vehicle vs. 60:Vehicle	5.026	-39.49 to 49.54	No	ns	>0.9999
15:Vehicle vs. 60:LSD	-100.9	-145.4 to -56.38	Yes	****	<0.0001
15:LSD vs. 30:Vehicle	137.1	92.63 to 181.7	Yes	****	<0.0001
15:LSD vs. 30:LSD	3.305	-41.21 to 47.82	No	ns	>0.9999
15:LSD vs. 60:Vehicle	136.8	92.33 to 181.4	Yes	****	<0.0001
15:LSD vs. 60:LSD	30.92	-13.59 to 75.44	No	ns	0.6757
30:Vehicle vs. 30:LSD	-133.8	-178.4 to -89.33	Yes	****	<0.0001
30:Vehicle vs. 60:Vehicle	-0.3003	-44.82 to 44.22	No	ns	>0.9999
30:Vehicle vs. 60:LSD	-106.2	-150.7 to -61.71	Yes	****	<0.0001
30:LSD vs. 60:Vehicle	133.5	89.03 to 178.1	Yes	****	<0.0001
30:LSD vs. 60:LSD	27.62	-16.90 to 72.14	No	ns	>0.9999
60:Vehicle vs. 60:LSD	-105.9	-150.4 to -61.41	Yes	****	<0.0001
Test details	Mean 1	Mean 2	Mean Diff.	SE of diff.	N1	N2	t	DF
5:Vehicle vs. 5:LSD	100	245.1	-145.1	13.06	5	5	11.11	32
5:Vehicle vs. 15:Vehicle	100	124.4	-24.35	13.06	5	5	1.864	32
5:Vehicle vs. 15:LSD	100	256.2	-156.2	13.06	5	5	11.96	32
5:Vehicle vs. 30:Vehicle	100	119	-19.03	13.06	5	5	1.457	32
5:Vehicle vs. 30:LSD	100	252.9	-152.9	13.06	5	5	11.7	32
5:Vehicle vs. 60:Vehicle	100	119.3	-19.33	13.06	5	5	1.48	32
5:Vehicle vs. 60:LSD	100	225.3	-125.3	13.06	5	5	9.588	32
5:LSD vs. 15:Vehicle	245.1	124.4	120.8	13.06	5	5	9.244	32
5:LSD vs. 15:LSD	245.1	256.2	-11.07	13.06	5	5	0.8472	32
5:LSD vs. 30:Vehicle	245.1	119	126.1	13.06	5	5	9.652	32
5:LSD vs. 30:LSD	245.1	252.9	-7.762	13.06	5	5	0.5942	32
5:LSD vs. 60:Vehicle	245.1	119.3	125.8	13.06	5	5	9.629	32
5:LSD vs. 60:LSD	245.1	225.3	19.86	13.06	5	5	1.52	32
15:Vehicle vs. 15:LSD	124.4	256.2	-131.8	13.06	5	5	10.09	32
15:Vehicle vs. 30:Vehicle	124.4	119	5.327	13.06	5	5	0.4078	32
15:Vehicle vs. 30:LSD	124.4	252.9	-128.5	13.06	5	5	9.838	32
15:Vehicle vs. 60:Vehicle	124.4	119.3	5.026	13.06	5	5	0.3848	32
15:Vehicle vs. 60:LSD	124.4	225.3	-100.9	13.06	5	5	7.724	32
15:LSD vs. 30:Vehicle	256.2	119	137.1	13.06	5	5	10.5	32
15:LSD vs. 30:LSD	256.2	252.9	3.305	13.06	5	5	0.253	32
15:LSD vs. 60:Vehicle	256.2	119.3	136.8	13.06	5	5	10.48	32
15:LSD vs. 60:LSD	256.2	225.3	30.92	13.06	5	5	2.367	32
30:Vehicle vs. 30:LSD	119	252.9	-133.8	13.06	5	5	10.25	32
30:Vehicle vs. 60:Vehicle	119	119.3	-0.3003	13.06	5	5	0.02299	32
30:Vehicle vs. 60:LSD	119	225.3	-106.2	13.06	5	5	8.131	32
30:LSD vs. 60:Vehicle	252.9	119.3	133.5	13.06	5	5	10.22	32
30:LSD vs. 60:LSD	252.9	225.3	27.62	13.06	5	5	2.114	32
60:Vehicle vs. 60:LSD	119.3	225.3	-105.9	13.06	5	5	8.108	32
e5g:Tabular results
	Data Set-A	Data Set-B	Data Set-C	Data Set-D	Data Set-E		(n) = biologically independent samples	wt	Y433F
Table Analyzed	e6g						veh	28	28
							1nM	28	28
Two-way ANOVA	Ordinary						10nM	28	28
Alpha	0.05						100nM	28	28
							1uM	28	28
Source of Variation	% of total variation	P value	P value summary	Significant?
Interaction	3.281	0.0232	*	Yes
Row Factor	5.972	< 0.0001	****	Yes
Column Factor	13.84	< 0.0001	****	Yes
ANOVA table	SS	DF	MS	F (DFn, DFd)	P value
Interaction	51463	4	12866	F (4, 270) = 2.880	P = 0.0232
Row Factor	93673	1	93673	F (1, 270) = 20.97	P < 0.0001
Column Factor	217076	4	54269	F (4, 270) = 12.15	P < 0.0001
Residual	1206000	270	4468
Number of missing values	0
e5g:Multiple comparisons
	Data Set-A	Data Set-B	Data Set-C	Data Set-D	Data Set-E	Data Set-F	Data Set-G	Data Set-H
Compare cell means regardless of rows and columns
Number of families	1
Number of comparisons per family	45
Alpha	0.05
Bonferroni's multiple comparisons test	Mean Diff.	95% CI of diff.	Significant?	Summary	Adjusted P Value
WT:vehicle vs. WT:1nM	-40.37	-99.25 to 18.52	No	ns	> 0.9999
WT:vehicle vs. WT:10nM	-57.5	-116.4 to 1.383	No	ns	0.065
WT:vehicle vs. WT:100nM	-100	-158.9 to -41.16	Yes	****	< 0.0001
WT:vehicle vs. WT:1uM	-112.5	-171.4 to -53.64	Yes	****	< 0.0001
WT:vehicle vs. Y433F+/- :vehicle	2.725e-07	-58.88 to 58.88	No	ns	> 0.9999
WT:vehicle vs. Y433F+/- :1nM	-19.68	-78.57 to 39.20	No	ns	> 0.9999
WT:vehicle vs. Y433F+/- :10nM	-30.94	-89.83 to 27.94	No	ns	> 0.9999
WT:vehicle vs. Y433F+/- :100nM	-28.23	-87.11 to 30.66	No	ns	> 0.9999
WT:vehicle vs. Y433F+/- :1uM	-48.68	-107.6 to 10.20	No	ns	0.3082
WT:1nM vs. WT:10nM	-17.13	-76.02 to 41.75	No	ns	> 0.9999
WT:1nM vs. WT:100nM	-59.68	-118.6 to -0.7940	Yes	*	0.0429
WT:1nM vs. WT:1uM	-72.15	-131.0 to -13.27	Yes	**	0.0032
WT:1nM vs. Y433F+/- :vehicle	40.37	-18.52 to 99.25	No	ns	> 0.9999
WT:1nM vs. Y433F+/- :1nM	20.69	-38.20 to 79.57	No	ns	> 0.9999
WT:1nM vs. Y433F+/- :10nM	9.427	-49.46 to 68.31	No	ns	> 0.9999
WT:1nM vs. Y433F+/- :100nM	12.14	-46.74 to 71.03	No	ns	> 0.9999
WT:1nM vs. Y433F+/- :1uM	-8.312	-67.20 to 50.57	No	ns	> 0.9999
WT:10nM vs. WT:100nM	-42.55	-101.4 to 16.34	No	ns	0.8067
WT:10nM vs. WT:1uM	-55.02	-113.9 to 3.866	No	ns	0.1028
WT:10nM vs. Y433F+/- :vehicle	57.5	-1.383 to 116.4	No	ns	0.065
WT:10nM vs. Y433F+/- :1nM	37.82	-21.06 to 96.71	No	ns	> 0.9999
WT:10nM vs. Y433F+/- :10nM	26.56	-32.33 to 85.44	No	ns	> 0.9999
WT:10nM vs. Y433F+/- :100nM	29.27	-29.61 to 88.16	No	ns	> 0.9999
WT:10nM vs. Y433F+/- :1uM	8.82	-50.06 to 67.71	No	ns	> 0.9999
WT:100nM vs. WT:1uM	-12.47	-71.36 to 46.41	No	ns	> 0.9999
WT:100nM vs. Y433F+/- :vehicle	100	41.16 to 158.9	Yes	****	< 0.0001
WT:100nM vs. Y433F+/- :1nM	80.37	21.48 to 139.3	Yes	***	0.0005
WT:100nM vs. Y433F+/- :10nM	69.11	10.22 to 128.0	Yes	**	0.0062
WT:100nM vs. Y433F+/- :100nM	71.82	12.93 to 130.7	Yes	**	0.0034
WT:100nM vs. Y433F+/- :1uM	51.37	-7.518 to 110.3	No	ns	0.196
WT:1uM vs. Y433F+/- :vehicle	112.5	53.64 to 171.4	Yes	****	< 0.0001
WT:1uM vs. Y433F+/- :1nM	92.84	33.96 to 151.7	Yes	****	< 0.0001
WT:1uM vs. Y433F+/- :10nM	81.58	22.69 to 140.5	Yes	***	0.0003
WT:1uM vs. Y433F+/- :100nM	84.29	25.41 to 143.2	Yes	***	0.0002
WT:1uM vs. Y433F+/- :1uM	63.84	4.955 to 122.7	Yes	*	0.0188
Y433F+/- :vehicle vs. Y433F+/- :1nM	-19.68	-78.57 to 39.20	No	ns	> 0.9999
Y433F+/- :vehicle vs. Y433F+/- :10nM	-30.94	-89.83 to 27.94	No	ns	> 0.9999
Y433F+/- :vehicle vs. Y433F+/- :100nM	-28.23	-87.11 to 30.66	No	ns	> 0.9999
Y433F+/- :vehicle vs. Y433F+/- :1uM	-48.68	-107.6 to 10.20	No	ns	0.3082
Y433F+/- :1nM vs. Y433F+/- :10nM	-11.26	-70.15 to 47.62	No	ns	> 0.9999
Y433F+/- :1nM vs. Y433F+/- :100nM	-8.548	-67.43 to 50.34	No	ns	> 0.9999
Y433F+/- :1nM vs. Y433F+/- :1uM	-29	-87.89 to 29.88	No	ns	> 0.9999
Y433F+/- :10nM vs. Y433F+/- :100nM	2.713	-56.17 to 61.60	No	ns	> 0.9999
Y433F+/- :10nM vs. Y433F+/- :1uM	-17.74	-76.62 to 41.15	No	ns	> 0.9999
Y433F+/- :100nM vs. Y433F+/- :1uM	-20.45	-79.34 to 38.43	No	ns	> 0.9999
Test details	Mean 1	Mean 2	Mean Diff.	SE of diff.	N1	N2	t	DF
WT:vehicle vs. WT:1nM	100	140.4	-40.37	17.86	28	28	2.26	270
WT:vehicle vs. WT:10nM	100	157.5	-57.5	17.86	28	28	3.219	270
WT:vehicle vs. WT:100nM	100	200	-100	17.86	28	28	5.6	270
WT:vehicle vs. WT:1uM	100	212.5	-112.5	17.86	28	28	6.299	270
WT:vehicle vs. Y433F+/- :vehicle	100	100	2.725e-07	17.86	28	28	1.525e-08	270
WT:vehicle vs. Y433F+/- :1nM	100	119.7	-19.68	17.86	28	28	1.102	270
WT:vehicle vs. Y433F+/- :10nM	100	130.9	-30.94	17.86	28	28	1.732	270
WT:vehicle vs. Y433F+/- :100nM	100	128.2	-28.23	17.86	28	28	1.58	270
WT:vehicle vs. Y433F+/- :1uM	100	148.7	-48.68	17.86	28	28	2.725	270
WT:1nM vs. WT:10nM	140.4	157.5	-17.13	17.86	28	28	0.959	270
WT:1nM vs. WT:100nM	140.4	200	-59.68	17.86	28	28	3.341	270
WT:1nM vs. WT:1uM	140.4	212.5	-72.15	17.86	28	28	4.039	270
WT:1nM vs. Y433F+/- :vehicle	140.4	100	40.37	17.86	28	28	2.26	270
WT:1nM vs. Y433F+/- :1nM	140.4	119.7	20.69	17.86	28	28	1.158	270
WT:1nM vs. Y433F+/- :10nM	140.4	130.9	9.427	17.86	28	28	0.5277	270
WT:1nM vs. Y433F+/- :100nM	140.4	128.2	12.14	17.86	28	28	0.6796	270
WT:1nM vs. Y433F+/- :1uM	140.4	148.7	-8.312	17.86	28	28	0.4653	270
WT:10nM vs. WT:100nM	157.5	200	-42.55	17.86	28	28	2.382	270
WT:10nM vs. WT:1uM	157.5	212.5	-55.02	17.86	28	28	3.08	270
WT:10nM vs. Y433F+/- :vehicle	157.5	100	57.5	17.86	28	28	3.219	270
WT:10nM vs. Y433F+/- :1nM	157.5	119.7	37.82	17.86	28	28	2.117	270
WT:10nM vs. Y433F+/- :10nM	157.5	130.9	26.56	17.86	28	28	1.487	270
WT:10nM vs. Y433F+/- :100nM	157.5	128.2	29.27	17.86	28	28	1.639	270
WT:10nM vs. Y433F+/- :1uM	157.5	148.7	8.82	17.86	28	28	0.4937	270
WT:100nM vs. WT:1uM	200	212.5	-12.47	17.86	28	28	0.6982	270
WT:100nM vs. Y433F+/- :vehicle	200	100	100	17.86	28	28	5.6	270
WT:100nM vs. Y433F+/- :1nM	200	119.7	80.37	17.86	28	28	4.499	270
WT:100nM vs. Y433F+/- :10nM	200	130.9	69.11	17.86	28	28	3.868	270
WT:100nM vs. Y433F+/- :100nM	200	128.2	71.82	17.86	28	28	4.02	270
WT:100nM vs. Y433F+/- :1uM	200	148.7	51.37	17.86	28	28	2.875	270
WT:1uM vs. Y433F+/- :vehicle	212.5	100	112.5	17.86	28	28	6.299	270
WT:1uM vs. Y433F+/- :1nM	212.5	119.7	92.84	17.86	28	28	5.197	270
WT:1uM vs. Y433F+/- :10nM	212.5	130.9	81.58	17.86	28	28	4.567	270
WT:1uM vs. Y433F+/- :100nM	212.5	128.2	84.29	17.86	28	28	4.718	270
WT:1uM vs. Y433F+/- :1uM	212.5	148.7	63.84	17.86	28	28	3.574	270
Y433F+/- :vehicle vs. Y433F+/- :1nM	100	119.7	-19.68	17.86	28	28	1.102	270
Y433F+/- :vehicle vs. Y433F+/- :10nM	100	130.9	-30.94	17.86	28	28	1.732	270
Y433F+/- :vehicle vs. Y433F+/- :100nM	100	128.2	-28.23	17.86	28	28	1.58	270
Y433F+/- :vehicle vs. Y433F+/- :1uM	100	148.7	-48.68	17.86	28	28	2.725	270
Y433F+/- :1nM vs. Y433F+/- :10nM	119.7	130.9	-11.26	17.86	28	28	0.6304	270
Y433F+/- :1nM vs. Y433F+/- :100nM	119.7	128.2	-8.548	17.86	28	28	0.4785	270
Y433F+/- :1nM vs. Y433F+/- :1uM	119.7	148.7	-29	17.86	28	28	1.623	270
Y433F+/- :10nM vs. Y433F+/- :100nM	130.9	128.2	2.713	17.86	28	28	0.1519	270
Y433F+/- :10nM vs. Y433F+/- :1uM	130.9	148.7	-17.74	17.86	28	28	0.993	270
Y433F+/- :100nM vs. Y433F+/- :1uM	128.2	148.7	-20.45	17.86	28	28	1.145	270
e5h:Tabular results
	Data Set-A	Data Set-B	Data Set-C	Data Set-D	Data Set-E		(n) = biologically independent samples	wt	Y433F
Table Analyzed	e6h						veh	24	24
							1nM	24	24
Two-way ANOVA	Ordinary						10nM	24	24
Alpha	0.05						100nM	24	24
							1uM	24	24
Source of Variation	% of total variation	P value	P value summary	Significant?
Interaction	1.074	0.5354	ns	No
Row Factor	3.189	0.0025	**	Yes
Column Factor	17.16	< 0.0001	****	Yes
ANOVA table	SS	DF	MS	F (DFn, DFd)	P value
Interaction	2404	4	601.1	F (4, 230) = 0.7858	P = 0.5354
Row Factor	7139	1	7139	F (1, 230) = 9.334	P = 0.0025
Column Factor	38433	4	9608	F (4, 230) = 12.56	P < 0.0001
Residual	175934	230	764.9
Number of missing values	0
e5h:Multiple comparisons
	Data Set-A	Data Set-B	Data Set-C	Data Set-D	Data Set-E	Data Set-F	Data Set-G	Data Set-H
Compare cell means regardless of rows and columns
Number of families	1
Number of comparisons per family	45
Alpha	0.05
Bonferroni's multiple comparisons test	Mean Diff.	95% CI of diff.	Significant?	Summary	Adjusted P Value
WT:vehicle vs. WT:PSIN 1nM	-14.53	-40.90 to 11.83	No	ns	> 0.9999
WT:vehicle vs. WT:PSIN 10nM	-30.92	-57.29 to -4.558	Yes	**	0.0063
WT:vehicle vs. WT:PSIN 100nM	-31.13	-57.50 to -4.763	Yes	**	0.0057
WT:vehicle vs. WT:PSIN 1uM	-45.13	-71.50 to -18.77	Yes	****	< 0.0001
WT:vehicle vs. Y433F+/-:vehicle	6.358e-07	-26.37 to 26.37	No	ns	> 0.9999
WT:vehicle vs. Y433F+/-:PSIN 1nM	-3.518	-29.88 to 22.85	No	ns	> 0.9999
WT:vehicle vs. Y433F+/-:PSIN 10nM	-17.82	-44.19 to 8.549	No	ns	> 0.9999
WT:vehicle vs. Y433F+/-:PSIN 100nM	-20.37	-46.73 to 6.000	No	ns	0.5127
WT:vehicle vs. Y433F+/-:PSIN 1uM	-25.48	-51.84 to 0.8894	No	ns	0.0727
WT:PSIN 1nM vs. WT:PSIN 10nM	-16.39	-42.76 to 9.976	No	ns	> 0.9999
WT:PSIN 1nM vs. WT:PSIN 100nM	-16.6	-42.96 to 9.771	No	ns	> 0.9999
WT:PSIN 1nM vs. WT:PSIN 1uM	-30.6	-56.97 to -4.233	Yes	**	0.0074
WT:PSIN 1nM vs. Y433F+/-:vehicle	14.53	-11.83 to 40.90	No	ns	> 0.9999
WT:PSIN 1nM vs. Y433F+/-:PSIN 1nM	11.02	-15.35 to 37.38	No	ns	> 0.9999
WT:PSIN 1nM vs. Y433F+/-:PSIN 10nM	-3.285	-29.65 to 23.08	No	ns	> 0.9999
WT:PSIN 1nM vs. Y433F+/-:PSIN 100nM	-5.833	-32.20 to 20.53	No	ns	> 0.9999
WT:PSIN 1nM vs. Y433F+/-:PSIN 1uM	-10.94	-37.31 to 15.42	No	ns	> 0.9999
WT:PSIN 10nM vs. WT:PSIN 100nM	-0.2048	-26.57 to 26.16	No	ns	> 0.9999
WT:PSIN 10nM vs. WT:PSIN 1uM	-14.21	-40.58 to 12.16	No	ns	> 0.9999
WT:PSIN 10nM vs. Y433F+/-:vehicle	30.92	4.558 to 57.29	Yes	**	0.0063
WT:PSIN 10nM vs. Y433F+/-:PSIN 1nM	27.41	1.040 to 53.77	Yes	*	0.0319
WT:PSIN 10nM vs. Y433F+/-:PSIN 10nM	13.11	-13.26 to 39.47	No	ns	> 0.9999
WT:PSIN 10nM vs. Y433F+/-:PSIN 100nM	10.56	-15.81 to 36.93	No	ns	> 0.9999
WT:PSIN 10nM vs. Y433F+/-:PSIN 1uM	5.447	-20.92 to 31.81	No	ns	> 0.9999
WT:PSIN 100nM vs. WT:PSIN 1uM	-14	-40.37 to 12.36	No	ns	> 0.9999
WT:PSIN 100nM vs. Y433F+/-:vehicle	31.13	4.763 to 57.50	Yes	**	0.0057
WT:PSIN 100nM vs. Y433F+/-:PSIN 1nM	27.61	1.245 to 53.98	Yes	*	0.0291
WT:PSIN 100nM vs. Y433F+/-:PSIN 10nM	13.31	-13.06 to 39.68	No	ns	> 0.9999
WT:PSIN 100nM vs. Y433F+/-:PSIN 100nM	10.76	-15.60 to 37.13	No	ns	> 0.9999
WT:PSIN 100nM vs. Y433F+/-:PSIN 1uM	5.652	-20.71 to 32.02	No	ns	> 0.9999
WT:PSIN 1uM vs. Y433F+/-:vehicle	45.13	18.77 to 71.50	Yes	****	< 0.0001
WT:PSIN 1uM vs. Y433F+/-:PSIN 1nM	41.62	15.25 to 67.98	Yes	****	< 0.0001
WT:PSIN 1uM vs. Y433F+/-:PSIN 10nM	27.31	0.9478 to 53.68	Yes	*	0.0332
WT:PSIN 1uM vs. Y433F+/-:PSIN 100nM	24.77	-1.600 to 51.13	No	ns	0.0973
WT:PSIN 1uM vs. Y433F+/-:PSIN 1uM	19.66	-6.711 to 46.02	No	ns	0.655
Y433F+/-:vehicle vs. Y433F+/-:PSIN 1nM	-3.518	-29.88 to 22.85	No	ns	> 0.9999
Y433F+/-:vehicle vs. Y433F+/-:PSIN 10nM	-17.82	-44.19 to 8.549	No	ns	> 0.9999
Y433F+/-:vehicle vs. Y433F+/-:PSIN 100nM	-20.37	-46.73 to 6.000	No	ns	0.5127
Y433F+/-:vehicle vs. Y433F+/-:PSIN 1uM	-25.48	-51.84 to 0.8894	No	ns	0.0727
Y433F+/-:PSIN 1nM vs. Y433F+/-:PSIN 10nM	-14.3	-40.67 to 12.07	No	ns	> 0.9999
Y433F+/-:PSIN 1nM vs. Y433F+/-:PSIN 100nM	-16.85	-43.22 to 9.518	No	ns	> 0.9999
Y433F+/-:PSIN 1nM vs. Y433F+/-:PSIN 1uM	-21.96	-48.33 to 4.407	No	ns	0.2891
Y433F+/-:PSIN 10nM vs. Y433F+/-:PSIN 100nM	-2.548	-28.92 to 23.82	No	ns	> 0.9999
Y433F+/-:PSIN 10nM vs. Y433F+/-:PSIN 1uM	-7.659	-34.03 to 18.71	No	ns	> 0.9999
Y433F+/-:PSIN 100nM vs. Y433F+/-:PSIN 1uM	-5.111	-31.48 to 21.26	No	ns	> 0.9999
Test details	Mean 1	Mean 2	Mean Diff.	SE of diff.	N1	N2	t	DF
WT:vehicle vs. WT:PSIN 1nM	100	114.5	-14.53	7.984	24	24	1.82	230
WT:vehicle vs. WT:PSIN 10nM	100	130.9	-30.92	7.984	24	24	3.873	230
WT:vehicle vs. WT:PSIN 100nM	100	131.1	-31.13	7.984	24	24	3.899	230
WT:vehicle vs. WT:PSIN 1uM	100	145.1	-45.13	7.984	24	24	5.653	230
WT:vehicle vs. Y433F+/-:vehicle	100	100	6.358e-07	7.984	24	24	7.963e-08	230
WT:vehicle vs. Y433F+/-:PSIN 1nM	100	103.5	-3.518	7.984	24	24	0.4406	230
WT:vehicle vs. Y433F+/-:PSIN 10nM	100	117.8	-17.82	7.984	24	24	2.232	230
WT:vehicle vs. Y433F+/-:PSIN 100nM	100	120.4	-20.37	7.984	24	24	2.551	230
WT:vehicle vs. Y433F+/-:PSIN 1uM	100	125.5	-25.48	7.984	24	24	3.191	230
WT:PSIN 1nM vs. WT:PSIN 10nM	114.5	130.9	-16.39	7.984	24	24	2.053	230
WT:PSIN 1nM vs. WT:PSIN 100nM	114.5	131.1	-16.6	7.984	24	24	2.079	230
WT:PSIN 1nM vs. WT:PSIN 1uM	114.5	145.1	-30.6	7.984	24	24	3.833	230
WT:PSIN 1nM vs. Y433F+/-:vehicle	114.5	100	14.53	7.984	24	24	1.82	230
WT:PSIN 1nM vs. Y433F+/-:PSIN 1nM	114.5	103.5	11.02	7.984	24	24	1.38	230
WT:PSIN 1nM vs. Y433F+/-:PSIN 10nM	114.5	117.8	-3.285	7.984	24	24	0.4114	230
WT:PSIN 1nM vs. Y433F+/-:PSIN 100nM	114.5	120.4	-5.833	7.984	24	24	0.7306	230
WT:PSIN 1nM vs. Y433F+/-:PSIN 1uM	114.5	125.5	-10.94	7.984	24	24	1.371	230
WT:PSIN 10nM vs. WT:PSIN 100nM	130.9	131.1	-0.2048	7.984	24	24	0.02566	230
WT:PSIN 10nM vs. WT:PSIN 1uM	130.9	145.1	-14.21	7.984	24	24	1.78	230
WT:PSIN 10nM vs. Y433F+/-:vehicle	130.9	100	30.92	7.984	24	24	3.873	230
WT:PSIN 10nM vs. Y433F+/-:PSIN 1nM	130.9	103.5	27.41	7.984	24	24	3.433	230
WT:PSIN 10nM vs. Y433F+/-:PSIN 10nM	130.9	117.8	13.11	7.984	24	24	1.642	230
WT:PSIN 10nM vs. Y433F+/-:PSIN 100nM	130.9	120.4	10.56	7.984	24	24	1.322	230
WT:PSIN 10nM vs. Y433F+/-:PSIN 1uM	130.9	125.5	5.447	7.984	24	24	0.6823	230
WT:PSIN 100nM vs. WT:PSIN 1uM	131.1	145.1	-14	7.984	24	24	1.754	230
WT:PSIN 100nM vs. Y433F+/-:vehicle	131.1	100	31.13	7.984	24	24	3.899	230
WT:PSIN 100nM vs. Y433F+/-:PSIN 1nM	131.1	103.5	27.61	7.984	24	24	3.458	230
WT:PSIN 100nM vs. Y433F+/-:PSIN 10nM	131.1	117.8	13.31	7.984	24	24	1.667	230
WT:PSIN 100nM vs. Y433F+/-:PSIN 100nM	131.1	120.4	10.76	7.984	24	24	1.348	230
WT:PSIN 100nM vs. Y433F+/-:PSIN 1uM	131.1	125.5	5.652	7.984	24	24	0.708	230
WT:PSIN 1uM vs. Y433F+/-:vehicle	145.1	100	45.13	7.984	24	24	5.653	230
WT:PSIN 1uM vs. Y433F+/-:PSIN 1nM	145.1	103.5	41.62	7.984	24	24	5.212	230
WT:PSIN 1uM vs. Y433F+/-:PSIN 10nM	145.1	117.8	27.31	7.984	24	24	3.421	230
WT:PSIN 1uM vs. Y433F+/-:PSIN 100nM	145.1	120.4	24.77	7.984	24	24	3.102	230
WT:PSIN 1uM vs. Y433F+/-:PSIN 1uM	145.1	125.5	19.66	7.984	24	24	2.462	230
Y433F+/-:vehicle vs. Y433F+/-:PSIN 1nM	100	103.5	-3.518	7.984	24	24	0.4406	230
Y433F+/-:vehicle vs. Y433F+/-:PSIN 10nM	100	117.8	-17.82	7.984	24	24	2.232	230
Y433F+/-:vehicle vs. Y433F+/-:PSIN 100nM	100	120.4	-20.37	7.984	24	24	2.551	230
Y433F+/-:vehicle vs. Y433F+/-:PSIN 1uM	100	125.5	-25.48	7.984	24	24	3.191	230
Y433F+/-:PSIN 1nM vs. Y433F+/-:PSIN 10nM	103.5	117.8	-14.3	7.984	24	24	1.791	230
Y433F+/-:PSIN 1nM vs. Y433F+/-:PSIN 100nM	103.5	120.4	-16.85	7.984	24	24	2.11	230
Y433F+/-:PSIN 1nM vs. Y433F+/-:PSIN 1uM	103.5	125.5	-21.96	7.984	24	24	2.751	230
Y433F+/-:PSIN 10nM vs. Y433F+/-:PSIN 100nM	117.8	120.4	-2.548	7.984	24	24	0.3192	230
Y433F+/-:PSIN 10nM vs. Y433F+/-:PSIN 1uM	117.8	125.5	-7.659	7.984	24	24	0.9593	230
Y433F+/-:PSIN 100nM vs. Y433F+/-:PSIN 1uM	120.4	125.5	-5.111	7.984	24	24	0.6401	230
e5i:ANOVA
	Data Set-A	Data Set-B	Data Set-C	Data Set-D	Data Set-E	(n) = biologically independent samples	veh	1	10	100
Table Analyzed	e6i					N	12	12	12	12
ANOVA summary
F	5.328
P value	0.0032
P value summary	**
Are differences among means statistically significant? (P < 0.05)	Yes
R square	0.2665
Brown-Forsythe test
F (DFn, DFd)	0.02885 (3, 44)
P value	0.9933
P value summary	ns
Significantly different standard deviations? (P < 0.05)	No
Bartlett's test
Bartlett's statistic (corrected)	0.695
P value	0.8744
P value summary	ns
Significantly different standard deviations? (P < 0.05)	No
ANOVA table	SS	DF	MS	F (DFn, DFd)	P value
Treatment (between columns)	12912	3	4304	F (3, 44) = 5.328	P = 0.0032
Residual (within columns)	35542	44	807.8
Total	48454	47
Data summary
Number of treatments (columns)	4
Number of values (total)	48
e5i:Multiple comparisons
	Data Set-A	Data Set-B	Data Set-C	Data Set-D	Data Set-E	Data Set-F	Data Set-G	Data Set-H
Number of families	1
Number of comparisons per family	3
Alpha	0.05
Bonferroni's multiple comparisons test	Mean Diff.	95% CI of diff.	Significant?	Summary	Adjusted P Value	A-?
0 vs. 1	-0.659	-29.54 to 28.22	No	ns	> 0.9999	B	1
0 vs. 10	-20.24	-49.12 to 8.635	No	ns	0.264	C	10
0 vs. 100	-39.86	-68.74 to -10.98	Yes	**	0.0039	D	100
Test details	Mean 1	Mean 2	Mean Diff.	SE of diff.	n1	n2	t	DF
0 vs. 1	100	100.7	-0.659	11.6	12	12	0.0568	44
0 vs. 10	100	120.2	-20.24	11.6	12	12	1.745	44
0 vs. 100	100	139.9	-39.86	11.6	12	12	3.435	44
e5j:ANOVA
	Data Set-A	Data Set-B	Data Set-C	Data Set-D	Data Set-E	(n) = biologically independent samples	veh	1	10	100
Table Analyzed	e6j					N	12	12	12	12
ANOVA summary
F	5.763
P value	0.0021
P value summary	**
Are differences among means statistically significant? (P < 0.05)	Yes
R square	0.2821
Brown-Forsythe test
F (DFn, DFd)	4.368 (3, 44)
P value	0.0089
P value summary	**
Significantly different standard deviations? (P < 0.05)	Yes
Bartlett's test
Bartlett's statistic (corrected)	13.43
P value	0.0038
P value summary	**
Significantly different standard deviations? (P < 0.05)	Yes
ANOVA table	SS	DF	MS	F (DFn, DFd)	P value
Treatment (between columns)	15910	3	5303	F (3, 44) = 5.763	P = 0.0021
Residual (within columns)	40489	44	920.2
Total	56399	47
Data summary
Number of treatments (columns)	4
Number of values (total)	48
e5j:Multiple comparisons
	Data Set-A	Data Set-B	Data Set-C	Data Set-D	Data Set-E	Data Set-F	Data Set-G	Data Set-H
Number of families	1
Number of comparisons per family	3
Alpha	0.05
Bonferroni's multiple comparisons test	Mean Diff.	95% CI of diff.	Significant?	Summary	Adjusted P Value	A-?
0 vs. 1	-18.49	-49.32 to 12.33	No	ns	0.4275	B	1
0 vs. 10	-34.84	-65.66 to -4.014	Yes	*	0.0219	C	10
0 vs. 100	-48.72	-79.55 to -17.90	Yes	***	0.0009	D	100
Test details	Mean 1	Mean 2	Mean Diff.	SE of diff.	n1	n2	t	DF
0 vs. 1	100	118.5	-18.49	12.38	12	12	1.493	44
0 vs. 10	100	134.8	-34.84	12.38	12	12	2.813	44
0 vs. 100	100	148.7	-48.72	12.38	12	12	3.934	44
e5k:ANOVA
	Data Set-A	Data Set-B	Data Set-C	Data Set-D	Data Set-E	(n) = biologically independent samples	veh	1	10	100
Table Analyzed	e6k					N	18	18	18	18
ANOVA summary
F	4.395
P value	0.0069
P value summary	**
Are differences among means statistically significant? (P < 0.05)	Yes
R square	0.1624
Brown-Forsythe test
F (DFn, DFd)	5.109 (3, 68)
P value	0.003
P value summary	**
Significantly different standard deviations? (P < 0.05)	Yes
Bartlett's test
Bartlett's statistic (corrected)	44.83
P value	< 0.0001
P value summary	****
Significantly different standard deviations? (P < 0.05)	Yes
ANOVA table	SS	DF	MS	F (DFn, DFd)	P value
Treatment (between columns)	55942	3	18647	F (3, 68) = 4.395	P = 0.0069
Residual (within columns)	288494	68	4243
Total	344436	71
Data summary
Number of treatments (columns)	4
Number of values (total)	72
e5k:Multiple comparisons
	Data Set-A	Data Set-B	Data Set-C	Data Set-D	Data Set-E	Data Set-F	Data Set-G	Data Set-H
Number of families	1
Number of comparisons per family	3
Alpha	0.05
Bonferroni's multiple comparisons test	Mean Diff.	95% CI of diff.	Significant?	Summary	Adjusted P Value	A-?
0 vs. 1	-49.59	-102.9 to 3.709	No	ns	0.0765	B	1
0 vs. 10	-60.59	-113.9 to -7.292	Yes	*	0.0205	C	10
0 vs. 100	-73.68	-127.0 to -20.39	Yes	**	0.0035	D	100
Test details	Mean 1	Mean 2	Mean Diff.	SE of diff.	n1	n2	t	DF
0 vs. 1	100	149.6	-49.59	21.71	18	18	2.284	68
0 vs. 10	100	160.6	-60.59	21.71	18	18	2.791	68
0 vs. 100	100	173.7	-73.68	21.71	18	18	3.394	68
e5l:Tabular results
	Data Set-A	Data Set-B	Data Set-C	Data Set-D	Data Set-E		(n) = biologically independent samples	veh	LSD
Table Analyzed	e6l						PFC	4	5
							HPC	4	5
Two-way ANOVA	Ordinary
Alpha	0.05
Source of Variation	% of total variation	P value	P value summary	Significant?
Interaction	1.701	0.5623	ns	No
Structure	1.701	0.5623	ns	No
Treatment	28.57	0.029	*	Yes
ANOVA table	SS	DF	MS	F (DFn, DFd)	P value
Interaction	9778	1	9778	F (1, 14) = 0.3523	P = 0.5623
Structure	9778	1	9778	F (1, 14) = 0.3523	P = 0.5623
Treatment	164224	1	164224	F (1, 14) = 5.917	P = 0.0290
Residual	388578	14	27756
Number of missing values	2
e5l:Multiple comparisons
	Data Set-A	Data Set-B	Data Set-C	Data Set-D	Data Set-E	Data Set-F	Data Set-G	Data Set-H
Compare cell means regardless of rows and columns
Number of families	1
Number of comparisons per family	6
Alpha	0.05
Bonferroni's multiple comparisons test	Mean Diff.	95% CI of diff.	Significant?	Summary	Adjusted P Value
PFC:Vehicle vs. PFC:LSD	-145.3	-488.3 to 197.6	No	ns	> 0.9999
PFC:Vehicle vs. Hippocampus:Vehicle	-0.0001858	-361.5 to 361.5	No	ns	> 0.9999
PFC:Vehicle vs. Hippocampus:LSD	-239.1	-582.1 to 103.8	No	ns	0.3029
PFC:LSD vs. Hippocampus:Vehicle	145.3	-197.6 to 488.3	No	ns	> 0.9999
PFC:LSD vs. Hippocampus:LSD	-93.81	-417.2 to 229.5	No	ns	> 0.9999
Hippocampus:Vehicle vs. Hippocampus:LSD	-239.1	-582.1 to 103.8	No	ns	0.3029
Test details	Mean 1	Mean 2	Mean Diff.	SE of diff.	N1	N2	t	DF
PFC:Vehicle vs. PFC:LSD	100	245.3	-145.3	111.8	4	5	1.3	14
PFC:Vehicle vs. Hippocampus:Vehicle	100	100	-0.0001858	117.8	4	4	1.578e-06	14
PFC:Vehicle vs. Hippocampus:LSD	100	339.1	-239.1	111.8	4	5	2.14	14
PFC:LSD vs. Hippocampus:Vehicle	245.3	100	145.3	111.8	5	4	1.3	14
PFC:LSD vs. Hippocampus:LSD	245.3	339.1	-93.81	105.4	5	5	0.8903	14
Hippocampus:Vehicle vs. Hippocampus:LSD	100	339.1	-239.1	111.8	4	5	2.14	14
e5m:Tabular results
	Data Set-A	Data Set-B	Data Set-C	Data Set-D	Data Set-E		(n) = biologically independent samples	veh	LSD
Table Analyzed	e6m						WT	4	5
							Y433F	9	8
Two-way ANOVA	Ordinary
Alpha	0.05
Source of Variation	% of total variation	P value	P value summary	Significant?
Interaction	14.28	0.0014	**	Yes
Genotype	7.293	0.0161	*	Yes
Treatment	62.31	< 0.0001	****	Yes
ANOVA table	SS	DF	MS	F (DFn, DFd)	P value
Interaction	8116	1	8116	F (1, 22) = 13.31	P = 0.0014
Genotype	4144	1	4144	F (1, 22) = 6.795	P = 0.0161
Treatment	35408	1	35408	F (1, 22) = 58.06	P < 0.0001
Residual	13417	22	609.9
Number of missing values	10
e5m:Multiple comparisons
	Data Set-A	Data Set-B	Data Set-C	Data Set-D	Data Set-E	Data Set-F	Data Set-G	Data Set-H
Compare cell means regardless of rows and columns
Number of families	1
Number of comparisons per family	6
Alpha	0.05
Bonferroni's multiple comparisons test	Mean Diff.	95% CI of diff.	Significant?	Summary	Adjusted P Value
WT:Vehicle vs. WT:LSD	-115.2	-163.3 to -67.23	Yes	****	< 0.0001
WT:Vehicle vs. Y433F+/-:Vehicle	-10.65	-53.66 to 32.36	No	ns	> 0.9999
WT:Vehicle vs. Y433F+/-:LSD	-51.27	-95.10 to -7.437	Yes	*	0.0158
WT:LSD vs. Y433F+/-:Vehicle	104.6	64.67 to 144.5	Yes	****	< 0.0001
WT:LSD vs. Y433F+/-:LSD	63.97	23.17 to 104.8	Yes	***	0.001
Y433F+/-:Vehicle vs. Y433F+/-:LSD	-40.62	-75.40 to -5.839	Yes	*	0.016
Test details	Mean 1	Mean 2	Mean Diff.	SE of diff.	N1	N2	t	DF
WT:Vehicle vs. WT:LSD	100	215.2	-115.2	16.57	4	5	6.957	22
WT:Vehicle vs. Y433F+/-:Vehicle	100	110.6	-10.65	14.84	4	9	0.7176	22
WT:Vehicle vs. Y433F+/-:LSD	100	151.3	-51.27	15.12	4	8	3.39	22
WT:LSD vs. Y433F+/-:Vehicle	215.2	110.6	104.6	13.77	5	9	7.593	22
WT:LSD vs. Y433F+/-:LSD	215.2	151.3	63.97	14.08	5	8	4.544	22
Y433F+/-:Vehicle vs. Y433F+/-:LSD	110.6	151.3	-40.62	12	9	8	3.385	22
e5n:Tabular results
	Data Set-A	Data Set-B	Data Set-C	Data Set-D	Data Set-E		(n) = biologically independent samples	veh	LSD
Table Analyzed	e6n						WT	4	5
							Y433F	9	8
Two-way ANOVA	Ordinary
Alpha	0.05
Source of Variation	% of total variation	P value	P value summary	Significant?
Interaction	10.95	0.0155	*	Yes
Genotype	3.533	0.1503	ns	No
Treatment	57.15	< 0.0001	****	Yes
ANOVA table	SS	DF	MS	F (DFn, DFd)	P value
Interaction	683	1	683	F (1, 22) = 6.885	P = 0.0155
Genotype	220.4	1	220.4	F (1, 22) = 2.222	P = 0.1503
Treatment	3566	1	3566	F (1, 22) = 35.95	P < 0.0001
Residual	2182	22	99.2
Number of missing values	10
e5n:Multiple comparisons
	Data Set-A	Data Set-B	Data Set-C	Data Set-D	Data Set-E	Data Set-F	Data Set-G	Data Set-H
Compare cell means regardless of rows and columns
Number of families	1
Number of comparisons per family	6
Alpha	0.05
Bonferroni's multiple comparisons test	Mean Diff.	95% CI of diff.	Significant?	Summary	Adjusted P Value
WT:Vehicle vs. WT:LSD	-35.56	-54.92 to -16.19	Yes	***	0.0001
WT:Vehicle vs. Y433F+/-:Vehicle	-4.675	-22.02 to 12.67	No	ns	> 0.9999
WT:Vehicle vs. Y433F+/-:LSD	-18.58	-36.26 to -0.9046	Yes	*	0.0355
WT:LSD vs. Y433F+/-:Vehicle	30.88	14.78 to 46.98	Yes	****	< 0.0001
WT:LSD vs. Y433F+/-:LSD	16.97	0.5145 to 33.43	Yes	*	0.0406
Y433F+/-:Vehicle vs. Y433F+/-:LSD	-13.91	-27.94 to 0.1192	No	ns	0.0529
Test details	Mean 1	Mean 2	Mean Diff.	SE of diff.	N1	N2	t	DF
WT:Vehicle vs. WT:LSD	100	135.6	-35.56	6.681	4	5	5.322	22
WT:Vehicle vs. Y433F+/-:Vehicle	100	104.7	-4.675	5.985	4	9	0.781	22
WT:Vehicle vs. Y433F+/-:LSD	100	118.6	-18.58	6.099	4	8	3.047	22
WT:LSD vs. Y433F+/-:Vehicle	135.6	104.7	30.88	5.555	5	9	5.559	22
WT:LSD vs. Y433F+/-:LSD	135.6	118.6	16.97	5.678	5	8	2.989	22
Y433F+/-:Vehicle vs. Y433F+/-:LSD	104.7	118.6	-13.91	4.84	9	8	2.874	22
e5o:Tabular results
	Data Set-A	Data Set-B	Data Set-C	Data Set-D	Data Set-E		(n) = biologically independent samples	veh	LSD
Table Analyzed	e6o						WT	4	5
							Y433F	9	8
Two-way ANOVA	Ordinary
Alpha	0.05
Source of Variation	% of total variation	P value	P value summary	Significant?
Interaction	1.879	0.5208	ns	No
Genotype	0.6789	0.6986	ns	No
Treatment	0.01161	0.9596	ns	No
ANOVA table	SS	DF	MS	F (DFn, DFd)	P value
Interaction	23.67	1	23.67	F (1, 22) = 0.4257	P = 0.5208
Genotype	8.556	1	8.556	F (1, 22) = 0.1539	P = 0.6986
Treatment	0.1463	1	0.1463	F (1, 22) = 0.002631	P = 0.9596
Residual	1223	22	55.61
Number of missing values	10
e5o:Multiple comparisons
	Data Set-A	Data Set-B	Data Set-C	Data Set-D	Data Set-E	Data Set-F	Data Set-G	Data Set-H
Compare cell means regardless of rows and columns
Number of families	1
Number of comparisons per family	6
Alpha	0.05
Bonferroni's multiple comparisons test	Mean Diff.	95% CI of diff.	Significant?	Summary	Adjusted P Value
WT:Vehicle vs. WT:LSD	-1.857	-16.36 to 12.64	No	ns	> 0.9999
WT:Vehicle vs. Y433F+/-:Vehicle	-0.8037	-13.79 to 12.18	No	ns	> 0.9999
WT:Vehicle vs. Y433F+/-:LSD	1.37	-11.87 to 14.61	No	ns	> 0.9999
WT:LSD vs. Y433F+/-:Vehicle	1.053	-11.00 to 13.11	No	ns	> 0.9999
WT:LSD vs. Y433F+/-:LSD	3.227	-9.095 to 15.55	No	ns	> 0.9999
Y433F+/-:Vehicle vs. Y433F+/-:LSD	2.174	-8.329 to 12.68	No	ns	> 0.9999
Test details	Mean 1	Mean 2	Mean Diff.	SE of diff.	N1	N2	t	DF
WT:Vehicle vs. WT:LSD	100	101.9	-1.857	5.002	4	5	0.3712	22
WT:Vehicle vs. Y433F+/-:Vehicle	100	100.8	-0.8037	4.481	4	9	0.1794	22
WT:Vehicle vs. Y433F+/-:LSD	100	98.63	1.37	4.566	4	8	0.3	22
WT:LSD vs. Y433F+/-:Vehicle	101.9	100.8	1.053	4.159	5	9	0.2532	22
WT:LSD vs. Y433F+/-:LSD	101.9	98.63	3.227	4.251	5	8	0.759	22
Y433F+/-:Vehicle vs. Y433F+/-:LSD	100.8	98.63	2.174	3.623	9	8	0.5999	22
e5p:Tabular results
	Data Set-A	Data Set-B	Data Set-C	Data Set-D	Data Set-E		(n) = biologically independent samples	veh	LSD
Table Analyzed	e6p						WT	4	5
							Y433F	9	8
Two-way ANOVA	Ordinary
Alpha	0.05
Source of Variation	% of total variation	P value	P value summary	Significant?
Interaction	3.652	0.339	ns	No
Genotype	4.002	0.3173	ns	No
Treatment	4.902	0.2697	ns	No
ANOVA table	SS	DF	MS	F (DFn, DFd)	P value
Interaction	538.1	1	538.1	F (1, 22) = 0.9553	P = 0.3390
Genotype	589.8	1	589.8	F (1, 22) = 1.047	P = 0.3173
Treatment	722.3	1	722.3	F (1, 22) = 1.282	P = 0.2697
Residual	12393	22	563.3
Number of missing values	10
e5p:Multiple comparisons
	Data Set-A	Data Set-B	Data Set-C	Data Set-D	Data Set-E	Data Set-F	Data Set-G	Data Set-H
Compare cell means regardless of rows and columns
Number of families	1
Number of comparisons per family	6
Alpha	0.05
Bonferroni's multiple comparisons test	Mean Diff.	95% CI of diff.	Significant?	Summary	Adjusted P Value
WT:Vehicle vs. WT:LSD	1.523	-44.63 to 47.67	No	ns	> 0.9999
WT:Vehicle vs. Y433F+/-:Vehicle	0.4503	-40.89 to 41.79	No	ns	> 0.9999
WT:Vehicle vs. Y433F+/-:LSD	21.19	-20.94 to 63.32	No	ns	0.9541
WT:LSD vs. Y433F+/-:Vehicle	-1.073	-39.44 to 37.30	No	ns	> 0.9999
WT:LSD vs. Y433F+/-:LSD	19.67	-19.55 to 58.88	No	ns	0.9614
Y433F+/-:Vehicle vs. Y433F+/-:LSD	20.74	-12.69 to 54.17	No	ns	0.5153
Test details	Mean 1	Mean 2	Mean Diff.	SE of diff.	N1	N2	t	DF
WT:Vehicle vs. WT:LSD	100	98.48	1.523	15.92	4	5	0.09566	22
WT:Vehicle vs. Y433F+/-:Vehicle	100	99.55	0.4503	14.26	4	9	0.03157	22
WT:Vehicle vs. Y433F+/-:LSD	100	78.81	21.19	14.53	4	8	1.458	22
WT:LSD vs. Y433F+/-:Vehicle	98.48	99.55	-1.073	13.24	5	9	0.08103	22
WT:LSD vs. Y433F+/-:LSD	98.48	78.81	19.67	13.53	5	8	1.453	22
Y433F+/-:Vehicle vs. Y433F+/-:LSD	99.55	78.81	20.74	11.53	9	8	1.798	22
Unpaired t test of e5q
	Data Set-A	(n) = biologically independent samples	vehicle	LSD
Table Analyzed	e6q		7	7
Column B	LSD
vs.	vs.
Column A	Saline
Unpaired t test
P value	0.0007
P value summary	***
Significantly different? (P < 0.05)	Yes
One- or two-tailed P value?	Two-tailed
t, df	t=4.519 df=12
How big is the difference?
Mean ± SEM of column A	100.0 ± 12.79, n=7
Mean ± SEM of column B	373.5 ± 59.15, n=7
Difference between means	273.5 ± 60.52
95% confidence interval	141.6 to 405.3
R squared	0.6299
F test to compare variances
F,DFn, Dfd	21.40, 6, 6
P value	0.0017
P value summary	**
Significantly different? (P < 0.05)	Yes
Unpaired t test of e5r
	Data Set-A	(n) = biologically independent samples	vehicle	LSD
Table Analyzed	e6r		7	6
Column B	LSD
vs.	vs.
Column A	Saline
Unpaired t test
P value	0.0032
P value summary	**
Significantly different (P < 0.05)?	Yes
One- or two-tailed P value?	Two-tailed
t, df	t=3.759, df=11
How big is the difference?
Mean of column A	100
Mean of column B	224.7
Difference between means (B - A) ± SEM	124.7 ± 33.18
95% confidence interval	51.69 to 197.7
R squared (eta squared)	0.5623
F test to compare variances
F, DFn, Dfd	3.928, 5, 6
P value	0.1261
P value summary	ns
Significantly different (P < 0.05)?	No
Data analyzed
Sample size, column A	7
Sample size, column B	6
e5t
	Vehicle	LSD	PSI		(n) = spines from 20 neurons from 3 biologically independent samples across 3 independent experiments.
Number of values	176	149	132
Minimum	0	0	0
Maximum	0.9934	0.994	0.9985
Range	0.9934	0.994	0.9985
Mean	0.3038	0.5748	0.5157
Std. Deviation	0.3394	0.3024	0.3536
Std. Error of Mean	0.02558	0.02478	0.03078
e5t:ANOVA
	Data Set-A	Data Set-B	Data Set-C	Data Set-D	Data Set-E
Table Analyzed	e6t
ANOVA summary
F	30.13
P value	< 0.0001
P value summary	****
Are differences among means statistically significant? (P < 0.05)	Yes
R square	0.1172
Brown-Forsythe test
F (DFn, DFd)	2.889 (2, 454)
P value	0.0566
P value summary	ns
Significantly different standard deviations? (P < 0.05)	No
Bartlett's test
Bartlett's statistic (corrected)	3.672
P value	0.1595
P value summary	ns
Significantly different standard deviations? (P < 0.05)	No
ANOVA table	SS	DF	MS	F (DFn, DFd)	P value
Treatment (between columns)	6.647	2	3.324	F (2, 454) = 30.13	P < 0.0001
Residual (within columns)	50.08	454	0.1103
Total	56.72	456
Data summary
Number of treatments (columns)	3
Number of values (total)	457
e5t:Multiple comparisons
	Data Set-A	Data Set-B	Data Set-C	Data Set-D	Data Set-E	Data Set-F	Data Set-G	Data Set-H
Number of families	1
Number of comparisons per family	3
Alpha	0.05
Bonferroni's multiple comparisons test	Mean Diff.	95% CI of diff.	Significant?	Summary	Adjusted P Value
Vehicle vs. LSD	-0.271	-0.3598 to -0.1822	Yes	****	< 0.0001	A-B
Vehicle vs. PSI	-0.2119	-0.3038 to -0.1200	Yes	****	< 0.0001	A-C
LSD vs. PSI	0.05909	-0.03630 to 0.1545	No	ns	0.4119	B-C
Test details	Mean 1	Mean 2	Mean Diff.	SE of diff.	n1	n2	t	DF
Vehicle vs. LSD	0.3038	0.5748	-0.271	0.03697	176	149	7.33	454
Vehicle vs. PSI	0.3038	0.5157	-0.2119	0.03824	176	132	5.542	454
LSD vs. PSI	0.5748	0.5157	0.05909	0.0397	149	132	1.488	454
e5u
	Vehicle	LSD	PSI		(n) = spines from 20 neurons from 3 biologically independent samples across 3 independent experiments.
Number of values	176	149	130
Minimum	0	0	0
Maximum	1	1	1
Range	1	1	1
Mean	0.4182	0.6447	0.7745
Std. Deviation	0.3941	0.3297	0.3007
Std. Error of Mean	0.02971	0.02701	0.02637
e5u:ANOVA
	Data Set-A	Data Set-B	Data Set-C	Data Set-D	Data Set-E
Table Analyzed	e6u
ANOVA summary
F	41.36
P value	< 0.0001
P value summary	****
Are differences among means statistically significant? (P < 0.05)	Yes
R square	0.1547
Brown-Forsythe test
F (DFn, DFd)	16.55 (2, 452)
P value	< 0.0001
P value summary	****
Significantly different standard deviations? (P < 0.05)	Yes
Bartlett's test
Bartlett's statistic (corrected)	11.71
P value	0.0029
P value summary	**
Significantly different standard deviations? (P < 0.05)	Yes
ANOVA table	SS	DF	MS	F (DFn, DFd)	P value
Treatment (between columns)	10.05	2	5.027	F (2, 452) = 41.36	P < 0.0001
Residual (within columns)	54.94	452	0.1215
Total	64.99	454
Data summary
Number of treatments (columns)	3
Number of values (total)	455
e5u:Multiple comparisons
	Data Set-A	Data Set-B	Data Set-C	Data Set-D	Data Set-E	Data Set-F	Data Set-G	Data Set-H
Number of families	1
Number of comparisons per family	3
Alpha	0.05
Bonferroni's multiple comparisons test	Mean Diff.	95% CI of diff.	Significant?	Summary	Adjusted P Value
Vehicle vs. LSD	-0.2265	-0.3197 to -0.1332	Yes	****	< 0.0001	A-B
Vehicle vs. PSI	-0.3562	-0.4531 to -0.2593	Yes	****	< 0.0001	A-C
LSD vs. PSI	-0.1298	-0.2303 to -0.02924	Yes	**	0.0061	B-C
Test details	Mean 1	Mean 2	Mean Diff.	SE of diff.	n1	n2	t	DF
Vehicle vs. LSD	0.4182	0.6447	-0.2265	0.03881	176	149	5.835	452
Vehicle vs. PSI	0.4182	0.7745	-0.3562	0.04032	176	130	8.835	452
LSD vs. PSI	0.6447	0.7745	-0.1298	0.04184	149	130	3.102	452
2way ANOVA of e5v:Tabular results
	Data Set-A	Data Set-B	Data Set-C	Data Set-D	Data Set-E		n = biologically independent samples per timepoint	vehicle	LSD
Table Analyzed	e6v						5 min	6	6
							1 h	6	6
Two-way ANOVA	Ordinary						24 h	6	6
Alpha	0.05
Source of Variation	% of total variation	P value	P value summary	Significant?
Interaction	2.343	0.6413	ns	No
Time	2.343	0.6412	ns	No
Treatment	17.38	0.0148	*	Yes
ANOVA table	SS	DF	MS	F (DFn, DFd)	P value
Interaction	3623	2	1812	F (2, 30) = 0.4510	P = 0.6413
Time	3623	2	1812	F (2, 30) = 0.4510	P = 0.6412
Treatment	26871	1	26871	F (1, 30) = 6.689	P = 0.0148
Residual	120509	30	4017
Number of missing values	0
2way ANOVA of e5v:Multiple comparisons
	Data Set-A	Data Set-B	Data Set-C	Data Set-D	Data Set-E	Data Set-F	Data Set-G	Data Set-H
Compare each cell mean with the other cell mean in that row.
Number of families	1
Number of comparisons per family	3
Alpha	0.05
Uncorrected Fisher's LSD	Mean Diff.	95% CI of diff.	Significant?	Summary	Individual P Value
Vehicle - LSD
5 min	-70.54	-145.3 to 4.189	No	ns	0.0634
1 h	-67.04	-141.8 to 7.687	No	ns	0.0769
24 h	-26.34	-101.1 to 48.39	No	ns	0.4772
Test details	Mean 1	Mean 2	Mean Diff.	SE of diff.	N1	N2	t	DF
Vehicle - LSD
5 min	100	170.5	-70.54	36.59	6	6	1.928	30
1 h	100	167	-67.04	36.59	6	6	1.832	30
24 h	100	126.3	-26.34	36.59	6	6	0.7198	30
2way ANOVA of e5w:ANOVA results							n = biologically independent samples per timepoint	veh	LSD
	Data Set-A	Data Set-B	Data Set-C	Data Set-D	Data Set-E		1 h	4	5
Table Analyzed	e6w						24 h	4	5
							72 h	4	4
Two-way ANOVA	Ordinary
Alpha	0.05
Source of Variation	% of total variation	P value	P value summary	Significant?
Interaction	4.216	0.6158	ns	No
Time	3.856	0.6412	ns	No
Treatment	6.808	0.2198	ns	No
ANOVA table	SS (Type III)	DF	MS	F (DFn, DFd)	P value
Interaction	0.04085	2	0.02043	F (2, 20) = 0.4968	P=0.6158
Time	0.03737	2	0.01868	F (2, 20) = 0.4545	P=0.6412
Treatment	0.06597	1	0.06597	F (1, 20) = 1.605	P=0.2198
Residual	0.8223	20	0.04111
Difference between column means
Predicted (LS) mean of Vehicle	1.022
Predicted (LS) mean of LSD	0.9206
Difference between predicted means	0.1013
SE of difference	0.07997
95% CI of difference	-0.06552 to 0.2681
2way ANOVA of e5w:Multiple comparisons
	Data Set-A	Data Set-B	Data Set-C	Data Set-D	Data Set-E	Data Set-F	Data Set-G	Data Set-H
Compare each cell mean with the control (upper-left) cell mean
Number of families	1
Number of comparisons per family	5
Alpha	0.05
Bonferroni's multiple comparisons test	Mean Diff.	95.00% CI of diff.	Significant?	Summary	Adjusted P Value
1 h:Vehicle vs. 1 h:LSD	0.1441	-0.2429 to 0.5311	No	ns	>0.9999
1 h:Vehicle vs. 24 h:Vehicle	-0.00411	-0.4121 to 0.4038	No	ns	>0.9999
1 h:Vehicle vs. 24 h:LSD	-0.01398	-0.4010 to 0.3730	No	ns	>0.9999
1 h:Vehicle vs. 72 h:Vehicle	-0.01493	-0.4229 to 0.3930	No	ns	>0.9999
1 h:Vehicle vs. 72 h:LSD	0.1548	-0.2532 to 0.5627	No	ns	>0.9999
Test details	Mean 1	Mean 2	Mean Diff.	SE of diff.	N1	N2	t	DF
1 h:Vehicle vs. 1 h:LSD	1.016	0.8714	0.1441	0.136	4	5	1.059	20
1 h:Vehicle vs. 24 h:Vehicle	1.016	1.02	-0.00411	0.1434	4	4	0.02867	20
1 h:Vehicle vs. 24 h:LSD	1.016	1.029	-0.01398	0.136	4	5	0.1028	20
1 h:Vehicle vs. 72 h:Vehicle	1.016	1.03	-0.01493	0.1434	4	4	0.1041	20
1 h:Vehicle vs. 72 h:LSD	1.016	0.8607	0.1548	0.1434	4	4	1.079	20

## Sheet: ext fig 6
2way ANOVA of e6e:Tabular results
	Data Set-A	Data Set-B	Data Set-C	Data Set-D	Data Set-E		n = biologically independent samples per timepoint	veh	BDNF
Table Analyzed	e7e						WT	15	14
							Y433F	15	16
Two-way ANOVA	Ordinary
Alpha	0.05
Source of Variation	% of total variation	P value	P value summary	Significant?
Interaction	0.03479	0.8836	ns	No
Y433F	0.4542	0.5972	ns	No
BDNF	9.268	0.0197	*	Yes
ANOVA table	SS	DF	MS	F (DFn, DFd)	P value
Interaction	57.76	1	57.76	F (1, 56) = 0.02164	P = 0.8836
Y433F	754	1	754	F (1, 56) = 0.2824	P = 0.5972
BDNF	15388	1	15388	F (1, 56) = 5.764	P = 0.0197
Residual	149501	56	2670
Number of missing values	4
2way ANOVA of e6e:Multiple comparisons
	Data Set-A	Data Set-B	Data Set-C	Data Set-D	Data Set-E	Data Set-F	Data Set-G	Data Set-H
Compare cell means regardless of rows and columns
Number of families	1
Number of comparisons per family	6
Alpha	0.05
Uncorrected Fisher's LSD	Mean Diff.	95% CI of diff.	Significant?	Summary	Individual P Value
WT:Veh. vs. WT:BDNF	-30.1	-68.56 to 8.364	No	ns	0.1226
WT:Veh. vs. Y433F+/-:Veh.	-5.133	-42.93 to 32.66	No	ns	0.7866
WT:Veh. vs. Y433F+/-:BDNF	-39.16	-76.36 to -1.963	Yes	*	0.0394
WT:BDNF vs. Y433F+/-:Veh.	24.97	-13.50 to 63.43	No	ns	0.1988
WT:BDNF vs. Y433F+/-:BDNF	-9.063	-46.94 to 28.82	No	ns	0.6336
Y433F+/-:Veh. vs. Y433F+/-:BDNF	-34.03	-71.23 to 3.170	No	ns	0.0722
Test details	Mean 1	Mean 2	Mean Diff.	SE of diff.	N1	N2	t	DF
WT:Veh. vs. WT:BDNF	48.4	78.5	-30.1	19.2	15	14	1.568	56
WT:Veh. vs. Y433F+/-:Veh.	48.4	53.53	-5.133	18.87	15	15	0.2721	56
WT:Veh. vs. Y433F+/-:BDNF	48.4	87.56	-39.16	18.57	15	16	2.109	56
WT:BDNF vs. Y433F+/-:Veh.	78.5	53.53	24.97	19.2	14	15	1.3	56
WT:BDNF vs. Y433F+/-:BDNF	78.5	87.56	-9.063	18.91	14	16	0.4793	56
Y433F+/-:Veh. vs. Y433F+/-:BDNF	53.53	87.56	-34.03	18.57	15	16	1.833	56
e6f
Distance from soma (µm)	WT + Veh.			WT + BDNF			Y433F+/- + Veh.			Y433F+/- + BDNF				n = biologically independent samples per timepoint	veh	BDNF
10	4.86667	0.838744	15	6.92857	0.412234	14	6.2	0.851889	15	8.0625	0.721507	16		WT	15	14
15	4.86667	0.792024	15	9.64286	1.43583	14	5.73333	1.08876	15	9.4375	0.970261	16		Y433F	15	16
20	4.73333	0.968389	15	7.92857	1.36061	14	5.4	1.01325	15	10.25	1.57189	16
25	4.06667	0.973294	15	7.92857	1.75557	14	4.53333	1.00412	15	8.8125	1.61817	16
30	3.46667	0.792024	15	6	1.23591	14	4.2	1.12207	15	8.1875	1.86686	16
35	3.4	0.924791	15	4.5	1.10319	14	3.66667	0.831904	15	6.3125	1.42513	16
40	2.4	0.728991	15	3.85714	0.959952	14	2.8	0.725062	15	5.375	1.75327	16
45	2.33333	0.590937	15	3.57143	1.00938	14	2.93333	0.853378	15	5.1875	1.4178	16
50	2.46667	0.600529	15	2.71429	0.834876	14	2.13333	0.584455	15	3.9375	1.13823	16
55	1.33333	0.484686	15	2.42857	0.761103	14	1.73333	0.547433	15	3.6875	0.964878	16
60	2.26667	0.758863	15	2.78571	0.656151	14	1.93333	0.665237	15	3.25	0.622495	16
65	1.8	0.578997	15	2.64286	0.715658	14	2.06667	0.726811	15	2.5625	0.86105	16
70	2	0.617213	15	3.14286	0.817777	14	2.13333	0.803958	15	2.5	0.57735	16
75	1.73333	0.635959	15	2.92857	0.873695	14	1.73333	0.752562	15	1.875	0.464354	16
80	1.2	0.392792	15	2.71429	0.787461	14	1.33333	0.522509	15	2	0.397911	16
85	1.2	0.416333	15	2.78571	1.05444	14	1.46667	0.660928	15	1.625	0.3966	16
90	1.53333	0.567926	15	2.28571	0.892143	14	1.4	0.607885	15	1.4375	0.353185	16
95	1.33333	0.503953	15	1.85714	0.591674	14	1.2	0.508967	15	1.75	0.451848	16
100	1.4	0.583911	15	1.85714	0.572801	14	0.933333	0.462567	15	1.3125	0.284587	16
2way ANOVA of e6h:Tabular results
Table Analyzed	e6h						n = biologically independent samples (mice)	veh	LSD
							WT	5	7
Two-way ANOVA	Ordinary						Y433F	5	8
Alpha	0.05
Source of Variation	% of total variation	P value	P value summary	Significant?
Interaction	4.405	0.3291	ns	No
Genotype	4.206	0.3401	ns	No
Treatment	0.1203	0.8704	ns	No
ANOVA table	SS (Type III)	DF	MS	F (DFn, DFd)	P value
Interaction	84.81	1	84.81	F (1, 21) = 0.9981	P=0.3291
Genotype	80.97	1	80.97	F (1, 21) = 0.9529	P=0.3401
Treatment	2.316	1	2.316	F (1, 21) = 0.02726	P=0.8704
Residual	1784	21	84.97
Difference between column means
Predicted (LS) mean of Saline	94.01
Predicted (LS) mean of LSD	94.63
Difference between predicted means	-0.6219
SE of difference	3.767
95% CI of difference	-8.455 to 7.211
Difference between row means
Predicted (LS) mean of WT	92.48
Predicted (LS) mean of Y433F+/-	96.16
Difference between predicted means	-3.677
SE of difference	3.767
95% CI of difference	-11.51 to 4.156
Interaction CI
Mean diff, A1 - B1	-4.385
Mean diff, A2 - B2	3.141
(A1 -B1) - (A2 - B2)	-7.526
95% CI of difference	-23.19 to 8.140
(B1 - A1) - (B2 - A2)	7.526
95% CI of difference	-8.140 to 23.19
2way ANOVA of e6h:Multiple comparisons
Compare cell means regardless of rows and columns
Number of families	1
Number of comparisons per family	6
Alpha	0.05
Bonferroni's multiple comparisons test	Mean Diff.	95.00% CI of diff.	Significant?	Summary	Adjusted P Value
WT:Saline vs. WT:LSD	-4.385	-20.10 to 11.33	No	ns	>0.9999
WT:Saline vs. Y433F+/-:Saline	-7.44	-24.42 to 9.538	No	ns	>0.9999
WT:Saline vs. Y433F+/-:LSD	-4.299	-19.60 to 11.00	No	ns	>0.9999
WT:LSD vs. Y433F+/-:Saline	-3.055	-18.77 to 12.66	No	ns	>0.9999
WT:LSD vs. Y433F+/-:LSD	0.08613	-13.81 to 13.98	No	ns	>0.9999
Y433F+/-:Saline vs. Y433F+/-:LSD	3.141	-12.16 to 18.44	No	ns	>0.9999
Test details	Mean 1	Mean 2	Mean Diff.	SE of diff.	N1	N2	t	DF
WT:Saline vs. WT:LSD	90.29	94.67	-4.385	5.398	5	7	0.8124	21
WT:Saline vs. Y433F+/-:Saline	90.29	97.73	-7.44	5.83	5	5	1.276	21
WT:Saline vs. Y433F+/-:LSD	90.29	94.59	-4.299	5.255	5	8	0.818	21
WT:LSD vs. Y433F+/-:Saline	94.67	97.73	-3.055	5.398	7	5	0.566	21
WT:LSD vs. Y433F+/-:LSD	94.67	94.59	0.08613	4.771	7	8	0.01805	21
Y433F+/-:Saline vs. Y433F+/-:LSD	97.73	94.59	3.141	5.255	5	8	0.5977	21

[truncated: 1 more sheets: ext fig 7]
