# Supplementary material for: Psychedelics promote plasticity by directly binding to BDNF receptor TrkB
Source: Nat Neurosci. 2023 Jun 5;26(6):1032–41. doi: 10.1038/s41593-023-01316-5 (PMC10244169; doi:10.1038/s41593-023-01316-5)
Supplement: Supplementary file 4 — Supplementary Table 2. MS of HEK293T lysates. [file 41593_2023_1316_MOESM4_ESM.xls]

## Sheet: anti-TRKB
						TRKB.WT			TRKB.Y433F			TRKB.V437A
Protein IDs	Entry	Entry name	Protein names	Gene names	Number of proteins	MS/MS count 102_1	MS/MS count 102_2	MS/MS count 102_3	MS/MS count 453_1	MS/MS count 453_2	MS/MS count 453_3	MS/MS count 508_1	MS/MS count 508_2	MS/MS count 508_3
P22626	P22626	ROA2_HUMAN	Heterogeneous nuclear ribonucleoproteins A2/B1 (hnRNP A2/B1)	HNRNPA2B1 HNRPA2B1	1	243	226	212	181	160	201	127	186	182
P63261	P63261	ACTG_HUMAN	Actin, cytoplasmic 2 (Gamma-actin) [Cleaved into: Actin, cytoplasmic 2, N-terminally processed]	ACTG1 ACTG	1	229	181	177	163	140	165	126	171	164
P09651;Q32P51	P09651	ROA1_HUMAN	Heterogeneous nuclear ribonucleoprotein A1 (hnRNP A1) (Helix-destabilizing protein) (Single-strand RNA-binding protein) (hnRNP core protein A1) [Cleaved into: Heterogeneous nuclear ribonucleoprotein A1, N-terminally processed]	HNRNPA1 HNRPA1	2	194	176	151	105	102	128	91	109	136
P52272	P52272	HNRPM_HUMAN	Heterogeneous nuclear ribonucleoprotein M (hnRNP M)	HNRNPM HNRPM NAGR1	1	98	93	99	79	86	85	91	86	87
P06748	P06748	NPM_HUMAN	Nucleophosmin (NPM) (Nucleolar phosphoprotein B23) (Nucleolar protein NO38) (Numatrin)	NPM1 NPM	1	88	81	78	60	67	61	53	61	71
P08670;P17661;P41219	P08670	VIME_HUMAN	Vimentin	VIM	3	88	92	81	80	69	77	84	70	71
Q08211	Q08211	DHX9_HUMAN	ATP-dependent RNA helicase A (EC 3.6.4.13) (DEAH box protein 9) (DExH-box helicase 9) (Leukophysin) (LKP) (Nuclear DNA helicase II) (NDH II) (RNA helicase A)	DHX9 DDX9 LKP NDH2	1	87	86	80	90	76	80	68	74	72
Q00839	Q00839	HNRPU_HUMAN	Heterogeneous nuclear ribonucleoprotein U (hnRNP U) (GRIP120) (Nuclear p120 ribonucleoprotein) (Scaffold-attachment factor A) (SAF-A) (p120) (pp120)	HNRNPU C1orf199 HNRPU SAFA U21.1	1	81	77	68	77	68	68	60	67	48
O75643	O75643	U520_HUMAN	U5 small nuclear ribonucleoprotein 200 kDa helicase (EC 3.6.4.13) (Activating signal cointegrator 1 complex subunit 3-like 1) (BRR2 homolog) (U5 snRNP-specific 200 kDa protein) (U5-200KD)	SNRNP200 ASCC3L1 HELIC2 KIAA0788	1	78	65	60	78	47	78	49	47	57
P51991	P51991	ROA3_HUMAN	Heterogeneous nuclear ribonucleoprotein A3 (hnRNP A3)	HNRNPA3 HNRPA3	1	74	69	65	66	51	54	57	57	55
Q9Y5B9	Q9Y5B9	SP16H_HUMAN	FACT complex subunit SPT16 (Chromatin-specific transcription elongation factor 140 kDa subunit) (FACT 140 kDa subunit) (FACTp140) (Facilitates chromatin transcription complex subunit SPT16) (hSPT16)	SUPT16H FACT140 FACTP140	1	68	57	53	62	53	50	49	50	55
P43243	P43243	MATR3_HUMAN	Matrin-3	MATR3 KIAA0723	1	65	56	59	56	43	50	47	40	50
P0DMV9;P0DMV8	P0DMV9	HS71B_HUMAN	Heat shock 70 kDa protein 1B (Heat shock 70 kDa protein 2) (HSP70-2) (HSP70.2)	HSPA1B HSP72	2	64	57	54	49	54	43	52	62	46
P61978	P61978	HNRPK_HUMAN	Heterogeneous nuclear ribonucleoprotein K (hnRNP K) (Transformation up-regulated nuclear protein) (TUNP)	HNRNPK HNRPK	1	64	55	52	53	45	49	39	47	48
P04264;CON__P04264	P04264	K2C1_HUMAN	Keratin, type II cytoskeletal 1 (67 kDa cytokeratin) (Cytokeratin-1) (CK-1) (Hair alpha protein) (Keratin-1) (K1) (Type-II keratin Kb1)	KRT1 KRTA	2	58	59	62	80	66	55	77	78	60
Q15029	Q15029	U5S1_HUMAN	116 kDa U5 small nuclear ribonucleoprotein component (Elongation factor Tu GTP-binding domain-containing protein 2) (SNU114 homolog) (hSNU114) (U5 snRNP-specific protein, 116 kDa) (U5-116 kDa)	EFTUD2 KIAA0031 SNRP116	1	58	49	50	60	39	50	45	39	50
P11142;P54652	P11142	HSP7C_HUMAN	Heat shock cognate 71 kDa protein (Heat shock 70 kDa protein 8) (Lipopolysaccharide-associated protein 1) (LAP-1) (LPS-associated protein 1)	HSPA8 HSC70 HSP73 HSPA10	2	57	53	51	40	47	46	51	56	58
Q08945	Q08945	SSRP1_HUMAN	FACT complex subunit SSRP1 (Chromatin-specific transcription elongation factor 80 kDa subunit) (Facilitates chromatin transcription complex 80 kDa subunit) (FACT 80 kDa subunit) (FACTp80) (Facilitates chromatin transcription complex subunit SSRP1) (Recombination signal sequence recognition protein 1) (Structure-specific recognition protein 1) (hSSRP1) (T160)	SSRP1 FACT80	1	57	54	59	54	47	47	45	44	46
P11021	P11021	BIP_HUMAN	Endoplasmic reticulum chaperone BiP (EC 3.6.4.10) (78 kDa glucose-regulated protein) (GRP-78) (Binding-immunoglobulin protein) (BiP) (Heat shock protein 70 family protein 5) (HSP70 family protein 5) (Heat shock protein family A member 5) (Immunoglobulin heavy chain-binding protein)	HSPA5 GRP78	1	54	54	51	42	44	37	44	57	39
Q9UKV3	Q9UKV3	ACINU_HUMAN	Apoptotic chromatin condensation inducer in the nucleus (Acinus)	ACIN1 ACINUS KIAA0670	1	54	53	45	44	40	39	48	43	35
Q6P2Q9	Q6P2Q9	PRP8_HUMAN	Pre-mRNA-processing-splicing factor 8 (220 kDa U5 snRNP-specific protein) (PRP8 homolog) (Splicing factor Prp8) (p220)	PRPF8 PRPC8	1	53	61	53	63	49	62	52	31	50
Q99879;Q99877;Q93079;Q5QNW6;P62807;P58876;O60814;P57053;Q99880;Q96A08	Q99879	H2B1M_HUMAN	Histone H2B type 1-M (Histone H2B.e) (H2B/e)	H2BC14 H2BFE HIST1H2BM	10	53	46	45	44	36	50	35	36	30
Q13435	Q13435	SF3B2_HUMAN	Splicing factor 3B subunit 2 (Pre-mRNA-splicing factor SF3b 145 kDa subunit) (SF3b145) (Spliceosome-associated protein 145) (SAP 145)	SF3B2 SAP145	1	52	47	47	44	41	44	42	37	43
Q15393	Q15393	SF3B3_HUMAN	Splicing factor 3B subunit 3 (Pre-mRNA-splicing factor SF3b 130 kDa subunit) (SF3b130) (STAF130) (Spliceosome-associated protein 130) (SAP 130)	SF3B3 KIAA0017 SAP130	1	50	48	44	50	43	40	37	41	44
P07910;B2RXH8	P07910	HNRPC_HUMAN	Heterogeneous nuclear ribonucleoproteins C1/C2 (hnRNP C1/C2)	HNRNPC HNRPC	2	49	44	43	41	37	47	34	43	43
P12270	P12270	TPR_HUMAN	Nucleoprotein TPR (Megator) (NPC-associated intranuclear protein) (Translocated promoter region protein)	TPR	1	49	49	37	50	47	34	44	22	26
P26599;O95758	P26599	PTBP1_HUMAN	Polypyrimidine tract-binding protein 1 (PTB) (57 kDa RNA-binding protein PPTB-1) (Heterogeneous nuclear ribonucleoprotein I) (hnRNP I)	PTBP1 PTB	2	49	45	43	44	35	55	35	45	45
O43707;P12814;P35609;Q08043;Q9H254	O43707	ACTN4_HUMAN	Alpha-actinin-4 (Non-muscle alpha-actinin 4)	ACTN4	5	47	41	34	23	21	23	30	35	32
Q15459	Q15459	SF3A1_HUMAN	Splicing factor 3A subunit 1 (SF3a120) (Spliceosome-associated protein 114) (SAP 114)	SF3A1 SAP114	1	46	44	34	35	42	35	37	35	35
Q16620;Q16288;P04629	Q16620	NTRK2_HUMAN	BDNF/NT-3 growth factors receptor (EC 2.7.10.1) (GP145-TrkB) (Trk-B) (Neurotrophic tyrosine kinase receptor type 2) (TrkB tyrosine kinase) (Tropomyosin-related kinase B)	NTRK2 TRKB	3	44	51	47	93	78	67	65	51	44
Q12906	Q12906	ILF3_HUMAN	Interleukin enhancer-binding factor 3 (Double-stranded RNA-binding protein 76) (DRBP76) (M-phase phosphoprotein 4) (MPP4) (Nuclear factor associated with dsRNA) (NFAR) (Nuclear factor of activated T-cells 90 kDa) (NF-AT-90) (Translational control protein 80) (TCP80)	ILF3 DRBF MPHOSPH4 NF90	1	43	38	34	49	37	29	40	29	41
P31943	P31943	HNRH1_HUMAN	Heterogeneous nuclear ribonucleoprotein H (hnRNP H) [Cleaved into: Heterogeneous nuclear ribonucleoprotein H, N-terminally processed]	HNRNPH1 HNRPH HNRPH1	1	42	38	45	36	30	43	33	36	40
P35579;REV__Q9UKV3	P35579	MYH9_HUMAN	Myosin-9 (Cellular myosin heavy chain, type A) (Myosin heavy chain 9) (Myosin heavy chain, non-muscle IIa) (Non-muscle myosin heavy chain A) (NMMHC-A) (Non-muscle myosin heavy chain IIa) (NMMHC II-a) (NMMHC-IIA)	MYH9	2	40	35	38	91	54	35	48	25	31
P14866;Q8WVV9	P14866	HNRPL_HUMAN	Heterogeneous nuclear ribonucleoprotein L (hnRNP L)	HNRNPL HNRPL P/OKcl.14	2	39	37	40	43	26	32	27	38	36
Q16531	Q16531	DDB1_HUMAN	DNA damage-binding protein 1 (DDB p127 subunit) (DNA damage-binding protein a) (DDBa) (Damage-specific DNA-binding protein 1) (HBV X-associated protein 1) (XAP-1) (UV-damaged DNA-binding factor) (UV-damaged DNA-binding protein 1) (UV-DDB 1) (XPE-binding factor) (XPE-BF) (Xeroderma pigmentosum group E-complementing protein) (XPCe)	DDB1 XAP1	1	39	34	37	26	30	28	28	33	35
P02769;CON__P02769	P02769	ALBU_BOVIN	Albumin (BSA) (allergen Bos d 6)	ALB	2	38	44	35	40	46	31	44	50	30
P38159;O75526;Q8N7X1	P38159	RBMX_HUMAN	RNA-binding motif protein, X chromosome (Glycoprotein p43) (Heterogeneous nuclear ribonucleoprotein G) (hnRNP G) [Cleaved into: RNA-binding motif protein, X chromosome, N-terminally processed]	RBMX HNRPG RBMXP1	3	38	40	36	36	29	29	41	36	27
P19338	P19338	NUCL_HUMAN	Nucleolin (Protein C23)	NCL	1	37	32	29	28	22	28	23	28	25
P20700	P20700	LMNB1_HUMAN	Lamin-B1	LMNB1 LMN2 LMNB	1	37	40	38	39	37	32	41	32	31
Q9Y230	Q9Y230	RUVB2_HUMAN	RuvB-like 2 (EC 3.6.4.12) (48 kDa TATA box-binding protein-interacting protein) (48 kDa TBP-interacting protein) (51 kDa erythrocyte cytosolic protein) (ECP-51) (INO80 complex subunit J) (Repressing pontin 52) (Reptin 52) (TIP49b) (TIP60-associated protein 54-beta) (TAP54-beta)	RUVBL2 INO80J TIP48 TIP49B CGI-46	1	37	31	30	27	24	26	29	33	27
O75533	O75533	SF3B1_HUMAN	Splicing factor 3B subunit 1 (Pre-mRNA-splicing factor SF3b 155 kDa subunit) (SF3b155) (Spliceosome-associated protein 155) (SAP 155)	SF3B1 SAP155	1	36	37	27	44	34	41	28	17	26
Q16643	Q16643	DREB_HUMAN	Drebrin (Developmentally-regulated brain protein)	DBN1 D0S117E	1	36	36	33	28	26	23	24	30	24
Q9UMS4	Q9UMS4	PRP19_HUMAN	Pre-mRNA-processing factor 19 (EC 2.3.2.27) (Nuclear matrix protein 200) (PRP19/PSO4 homolog) (hPso4) (RING-type E3 ubiquitin transferase PRP19) (Senescence evasion factor)	PRPF19 NMP200 PRP19 SNEV	1	36	32	28	32	33	27	26	27	27
P07197	P07197	NFM_HUMAN	Neurofilament medium polypeptide (NF-M) (160 kDa neurofilament protein) (Neurofilament 3) (Neurofilament triplet M protein)	NEFM NEF3 NFM	1	35	36	34	34	32	28	35	35	29
Q12905	Q12905	ILF2_HUMAN	Interleukin enhancer-binding factor 2 (Nuclear factor of activated T-cells 45 kDa)	ILF2 NF45 PRO3063	1	35	31	24	30	28	34	23	26	24
Q1KMD3	Q1KMD3	HNRL2_HUMAN	Heterogeneous nuclear ribonucleoprotein U-like protein 2 (Scaffold-attachment factor A2) (SAF-A2)	HNRNPUL2 HNRPUL2	1	35	32	30	31	26	22	19	24	25
O60832	O60832	DKC1_HUMAN	H/ACA ribonucleoprotein complex subunit DKC1 (EC 5.4.99.-) (CBF5 homolog) (Dyskerin) (Nopp140-associated protein of 57 kDa) (Nucleolar protein NAP57) (Nucleolar protein family A member 4) (snoRNP protein DKC1)	DKC1 NOLA4	1	34	32	25	29	27	24	28	29	24
P11940;Q9H361;Q4VXU2;Q96DU9	P11940	PABP1_HUMAN	Polyadenylate-binding protein 1 (PABP-1) (Poly(A)-binding protein 1)	PABPC1 PAB1 PABP1 PABPC2	4	34	30	26	25	32	24	37	29	31
O75531	O75531	BAF_HUMAN	Barrier-to-autointegration factor (Breakpoint cluster region protein 1) [Cleaved into: Barrier-to-autointegration factor, N-terminally processed]	BANF1 BAF BCRG1	1	33	24	20	26	23	28	16	28	30
P10809	P10809	CH60_HUMAN	60 kDa heat shock protein, mitochondrial (EC 5.6.1.7) (60 kDa chaperonin) (Chaperonin 60) (CPN60) (Heat shock protein 60) (HSP-60) (Hsp60) (HuCHA60) (Mitochondrial matrix protein P1) (P60 lymphocyte protein)	HSPD1 HSP60	1	33	31	26	24	23	23	29	33	27
P42212;CON__Q9U6Y5	P42212	GFP_AEQVI	Green fluorescent protein	GFP	2	33	31	39	80	54	51	43	33	35
O00571;O15523;Q9NQI0	O00571	DDX3X_HUMAN	ATP-dependent RNA helicase DDX3X (EC 3.6.4.13) (CAP-Rf) (DEAD box protein 3, X-chromosomal) (DEAD box, X isoform) (DBX) (Helicase-like protein 2) (HLP2)	DDX3X DBX DDX3	3	32	32	34	36	32	28	37	24	28
P17844	P17844	DDX5_HUMAN	Probable ATP-dependent RNA helicase DDX5 (EC 3.6.4.13) (DEAD box protein 5) (RNA helicase p68)	DDX5 G17P1 HELR HLR1	1	32	34	31	37	32	26	30	30	27
P35580	P35580	MYH10_HUMAN	Myosin-10 (Cellular myosin heavy chain, type B) (Myosin heavy chain 10) (Myosin heavy chain, non-muscle IIb) (Non-muscle myosin heavy chain B) (NMMHC-B) (Non-muscle myosin heavy chain IIb) (NMMHC II-b) (NMMHC-IIB)	MYH10	1	31	26	26	49	41	17	35	23	24
Q14978	Q14978	NOLC1_HUMAN	Nucleolar and coiled-body phosphoprotein 1 (140 kDa nucleolar phosphoprotein) (Nopp140) (Hepatitis C virus NS5A-transactivated protein 13) (HCV NS5A-transactivated protein 13) (Nucleolar 130 kDa protein) (Nucleolar phosphoprotein p130)	NOLC1 KIAA0035 NS5ATP13	1	31	28	24	23	17	17	16	19	16
Q8IWA0	Q8IWA0	WDR75_HUMAN	WD repeat-containing protein 75 (U3 small nucleolar RNA-associated protein 17 homolog)	WDR75 UTP17	1	31	23	30	31	24	25	23	24	24
Q9UHB6;Q9BT23	Q9UHB6	LIMA1_HUMAN	LIM domain and actin-binding protein 1 (Epithelial protein lost in neoplasm)	LIMA1 EPLIN SREBP3 PP624	2	31	20	27	18	13	15	25	27	14
P13010	P13010	XRCC5_HUMAN	X-ray repair cross-complementing protein 5 (EC 3.6.4.-) (86 kDa subunit of Ku antigen) (ATP-dependent DNA helicase 2 subunit 2) (ATP-dependent DNA helicase II 80 kDa subunit) (CTC box-binding factor 85 kDa subunit) (CTC85) (CTCBF) (DNA repair protein XRCC5) (Ku80) (Ku86) (Lupus Ku autoantigen protein p86) (Nuclear factor IV) (Thyroid-lupus autoantigen) (TLAA) (X-ray repair complementing defective…	XRCC5 G22P2	1	30	20	27	29	22	28	16	26	20
P38646	P38646	GRP75_HUMAN	Stress-70 protein, mitochondrial (75 kDa glucose-regulated protein) (GRP-75) (Heat shock 70 kDa protein 9) (Mortalin) (MOT) (Peptide-binding protein 74) (PBP74)	HSPA9 GRP75 HSPA9B mt-HSP70	1	30	28	27	21	24	15	26	28	26
Q14103	Q14103	HNRPD_HUMAN	Heterogeneous nuclear ribonucleoprotein D0 (hnRNP D0) (AU-rich element RNA-binding protein 1)	HNRNPD AUF1 HNRPD	1	30	25	29	27	23	25	26	25	25
Q14137	Q14137	BOP1_HUMAN	Ribosome biogenesis protein BOP1 (Block of proliferation 1 protein)	BOP1 KIAA0124	1	30	23	18	30	21	29	19	25	23
P46060	P46060	RAGP1_HUMAN	Ran GTPase-activating protein 1 (RanGAP1)	RANGAP1 KIAA1835 SD	1	29	24	26	26	20	27	16	24	22
O43143;O60231	O43143	DHX15_HUMAN	Pre-mRNA-splicing factor ATP-dependent RNA helicase DHX15 (EC 3.6.4.13) (ATP-dependent RNA helicase #46) (DEAH box protein 15)	DHX15 DBP1 DDX15	2	28	36	27	44	34	30	32	23	29
P08238;Q58FF7	P08238	HS90B_HUMAN	Heat shock protein HSP 90-beta (HSP 90) (Heat shock 84 kDa) (HSP 84) (HSP84)	HSP90AB1 HSP90B HSPC2 HSPCB	2	28	24	21	26	22	26	19	28	22
P17480	P17480	UBF1_HUMAN	Nucleolar transcription factor 1 (Autoantigen NOR-90) (Upstream-binding factor 1) (UBF-1)	UBTF UBF UBF1	1	28	29	24	26	24	18	15	17	23
P31942	P31942	HNRH3_HUMAN	Heterogeneous nuclear ribonucleoprotein H3 (hnRNP H3) (Heterogeneous nuclear ribonucleoprotein 2H9) (hnRNP 2H9)	HNRNPH3 HNRPH3	1	28	25	24	19	20	19	16	24	22
Q15424	Q15424	SAFB1_HUMAN	Scaffold attachment factor B1 (SAF-B) (SAF-B1) (HSP27 estrogen response element-TATA box-binding protein) (HSP27 ERE-TATA-binding protein)	SAFB HAP HET SAFB1	1	28	34	25	30	28	21	28	18	22
Q9H307	Q9H307	PININ_HUMAN	Pinin (140 kDa nuclear and cell adhesion-related phosphoprotein) (Desmosome-associated protein) (Domain-rich serine protein) (DRS protein) (DRSP) (Melanoma metastasis clone A protein) (Nuclear protein SDK3) (SR-like protein)	PNN DRS MEMA	1	28	26	22	25	22	24	22	20	16
P09874	P09874	PARP1_HUMAN	Poly [ADP-ribose] polymerase 1 (PARP-1) (EC 2.4.2.30) (ADP-ribosyltransferase diphtheria toxin-like 1) (ARTD1) (DNA ADP-ribosyltransferase PARP1) (EC 2.4.2.-) (NAD(+) ADP-ribosyltransferase 1) (ADPRT 1) (Poly[ADP-ribose] synthase 1) (Protein poly-ADP-ribosyltransferase PARP1) (EC 2.4.2.-)	PARP1 ADPRT PPOL	1	27	21	30	66	53	32	36	23	26
P36578	P36578	RL4_HUMAN	60S ribosomal protein L4 (60S ribosomal protein L1) (Large ribosomal subunit protein uL4)	RPL4 RPL1	1	27	30	24	27	26	23	21	25	30
Q09028	Q09028	RBBP4_HUMAN	Histone-binding protein RBBP4 (Chromatin assembly factor 1 subunit C) (CAF-1 subunit C) (Chromatin assembly factor I p48 subunit) (CAF-I 48 kDa subunit) (CAF-I p48) (Nucleosome-remodeling factor subunit RBAP48) (Retinoblastoma-binding protein 4) (RBBP-4) (Retinoblastoma-binding protein p48)	RBBP4 RBAP48	1	27	23	24	26	20	27	16	22	28
Q9HCD5	Q9HCD5	NCOA5_HUMAN	Nuclear receptor coactivator 5 (NCoA-5) (Coactivator independent of AF-2) (CIA)	NCOA5 KIAA1637	1	27	25	22	25	24	23	21	18	26
P55072	P55072	TERA_HUMAN	Transitional endoplasmic reticulum ATPase (TER ATPase) (EC 3.6.4.6) (15S Mg(2+)-ATPase p97 subunit) (Valosin-containing protein) (VCP)	VCP	1	26	21	15	13	20	18	16	22	19
P60842;Q14240	P60842	IF4A1_HUMAN	Eukaryotic initiation factor 4A-I (eIF-4A-I) (eIF4A-I) (EC 3.6.4.13) (ATP-dependent RNA helicase eIF4A-1)	EIF4A1 DDX2A EIF4A	2	26	18	26	34	27	26	16	28	24
P62701;P22090;Q8TD47	P62701	RS4X_HUMAN	40S ribosomal protein S4, X isoform (SCR10) (Single copy abundant mRNA protein) (Small ribosomal subunit protein eS4)	RPS4X CCG2 RPS4 SCAR	3	26	26	23	32	24	21	22	23	22
P67809	P67809	YBOX1_HUMAN	Y-box-binding protein 1 (YB-1) (CCAAT-binding transcription factor I subunit A) (CBF-A) (DNA-binding protein B) (DBPB) (Enhancer factor I subunit A) (EFI-A) (Nuclease-sensitive element-binding protein 1) (Y-box transcription factor)	YBX1 NSEP1 YB1	1	26	18	19	16	16	14	17	21	15
Q13242	Q13242	SRSF9_HUMAN	Serine/arginine-rich splicing factor 9 (Pre-mRNA-splicing factor SRp30C) (Splicing factor, arginine/serine-rich 9)	SRSF9 SFRS9 SRP30C	1	26	29	24	23	24	25	24	25	23
Q14247	Q14247	SRC8_HUMAN	Src substrate cortactin (Amplaxin) (Oncogene EMS1)	CTTN EMS1	1	26	28	25	14	15	14	24	24	18
Q16777;Q6FI13;Q99878;Q96KK5;Q9BTM1;P20671;P0C0S8	Q16777	H2A2C_HUMAN	Histone H2A type 2-C (H2A-clustered histone 20) (Histone H2A-GL101) (Histone H2A/q)	H2AC20 H2AFQ HIST2H2AC	7	26	21	27	44	29	26	16	21	25
Q8N1F7	Q8N1F7	NUP93_HUMAN	Nuclear pore complex protein Nup93 (93 kDa nucleoporin) (Nucleoporin Nup93)	NUP93 KIAA0095	1	26	17	21	32	24	26	23	20	19
Q96PK6	Q96PK6	RBM14_HUMAN	RNA-binding protein 14 (Paraspeckle protein 2) (PSP2) (RNA-binding motif protein 14) (RRM-containing coactivator activator/modulator) (Synaptotagmin-interacting protein) (SYT-interacting protein)	RBM14 SIP	1	26	32	35	25	24	27	28	29	25
O14979	O14979	HNRDL_HUMAN	Heterogeneous nuclear ribonucleoprotein D-like (hnRNP D-like) (hnRNP DL) (AU-rich element RNA-binding factor) (JKT41-binding protein) (Protein laAUF1)	HNRNPDL HNRPDL JKTBP	1	25	22	19	29	18	19	20	22	27
P39023;Q92901	P39023	RL3_HUMAN	60S ribosomal protein L3 (HIV-1 TAR RNA-binding protein B) (TARBP-B) (Large ribosomal subunit protein uL3)	RPL3 OK/SW-cl.32	2	25	27	26	26	25	20	25	20	19
Q07955	Q07955	SRSF1_HUMAN	Serine/arginine-rich splicing factor 1 (Alternative-splicing factor 1) (ASF-1) (Splicing factor, arginine/serine-rich 1) (pre-mRNA-splicing factor SF2, P33 subunit)	SRSF1 ASF SF2 SF2P33 SFRS1 OK/SW-cl.3	1	25	20	21	16	17	22	20	23	22
Q12874	Q12874	SF3A3_HUMAN	Splicing factor 3A subunit 3 (SF3a60) (Spliceosome-associated protein 61) (SAP 61)	SF3A3 SAP61	1	25	19	22	24	20	20	14	18	22
Q92499	Q92499	DDX1_HUMAN	ATP-dependent RNA helicase DDX1 (EC 3.6.4.13) (DEAD box protein 1) (DEAD box protein retinoblastoma) (DBP-RB)	DDX1	1	25	26	24	27	22	19	15	16	20
Q9GZL7	Q9GZL7	WDR12_HUMAN	Ribosome biogenesis protein WDR12 (WD repeat-containing protein 12)	WDR12	1	25	19	21	22	20	26	20	24	21
Q9Y265	Q9Y265	RUVB1_HUMAN	RuvB-like 1 (EC 3.6.4.12) (49 kDa TATA box-binding protein-interacting protein) (49 kDa TBP-interacting protein) (54 kDa erythrocyte cytosolic protein) (ECP-54) (INO80 complex subunit H) (Nuclear matrix protein 238) (NMP 238) (Pontin 52) (TIP49a) (TIP60-associated protein 54-alpha) (TAP54-alpha)	RUVBL1 INO80H NMP238 TIP49 TIP49A	1	25	23	23	24	20	25	22	26	20
P06576	P06576	ATPB_HUMAN	ATP synthase subunit beta, mitochondrial (EC 7.1.2.2) (ATP synthase F1 subunit beta)	ATP5F1B ATP5B ATPMB ATPSB	1	24	20	21	21	18	18	15	22	20
P61158;Q9P1U1;Q9C0K3	P61158	ARP3_HUMAN	Actin-related protein 3 (Actin-like protein 3)	ACTR3 ARP3	3	24	20	18	21	17	19	16	20	21
P62136	P62136	PP1A_HUMAN	Serine/threonine-protein phosphatase PP1-alpha catalytic subunit (PP-1A) (EC 3.1.3.16)	PPP1CA PPP1A	1	24	23	19	22	19	22	16	16	19
P62995	P62995	TRA2B_HUMAN	Transformer-2 protein homolog beta (TRA-2 beta) (TRA2-beta) (hTRA2-beta) (Splicing factor, arginine/serine-rich 10) (Transformer-2 protein homolog B)	TRA2B SFRS10	1	24	23	16	11	14	14	18	18	15
Q03252	Q03252	LMNB2_HUMAN	Lamin-B2	LMNB2 LMN2	1	24	26	27	20	19	20	21	23	21
P18124	P18124	RL7_HUMAN	60S ribosomal protein L7 (Large ribosomal subunit protein uL30)	RPL7	1	23	23	17	17	21	18	17	17	16
P78406	P78406	RAE1L_HUMAN	mRNA export factor (Rae1 protein homolog) (mRNA-associated protein mrnp 41)	RAE1 MRNP41	1	23	26	26	17	21	18	23	20	21
Q13428	Q13428	TCOF_HUMAN	Treacle protein (Treacher Collins syndrome protein)	TCOF1	1	23	23	14	29	26	13	10	15	12
Q15233	Q15233	NONO_HUMAN	Non-POU domain-containing octamer-binding protein (NonO protein) (54 kDa nuclear RNA- and DNA-binding protein) (55 kDa nuclear protein) (DNA-binding p52/p100 complex, 52 kDa subunit) (NMT55) (p54(nrb)) (p54nrb)	NONO NRB54	1	23	29	21	26	26	24	26	24	19
Q8N163	Q8N163	CCAR2_HUMAN	Cell cycle and apoptosis regulator protein 2 (Cell division cycle and apoptosis regulator protein 2) (DBIRD complex subunit KIAA1967) (Deleted in breast cancer gene 1 protein) (DBC-1) (DBC.1) (NET35) (p30 DBC)	CCAR2 DBC1 KIAA1967	1	23	22	18	15	16	20	14	18	18
O96019;O94805	O96019	ACL6A_HUMAN	Actin-like protein 6A (53 kDa BRG1-associated factor A) (Actin-related protein Baf53a) (ArpNbeta) (BRG1-associated factor 53A) (BAF53A) (INO80 complex subunit K)	ACTL6A BAF53 BAF53A INO80K	2	22	18	19	19	12	18	15	22	19
Q04837	Q04837	SSBP_HUMAN	Single-stranded DNA-binding protein, mitochondrial (Mt-SSB) (MtSSB) (PWP1-interacting protein 17)	SSBP1 SSBP	1	22	24	19	18	14	19	17	20	9
Q92922	Q92922	SMRC1_HUMAN	SWI/SNF complex subunit SMARCC1 (BRG1-associated factor 155) (BAF155) (SWI/SNF complex 155 kDa subunit) (SWI/SNF-related matrix-associated actin-dependent regulator of chromatin subfamily C member 1)	SMARCC1 BAF155	1	22	23	23	22	18	22	16	19	16
Q9H501	Q9H501	ESF1_HUMAN	ESF1 homolog (ABT1-associated protein)	ESF1 ABTAP C20orf6 HDCMC28P	1	22	19	12	17	11	9	9	13	13
Q9NY61	Q9NY61	AATF_HUMAN	Protein AATF (Apoptosis-antagonizing transcription factor) (Rb-binding protein Che-1)	AATF CHE1 DED HSPC277	1	22	15	16	17	12	16	11	15	19
O00566	O00566	MPP10_HUMAN	U3 small nucleolar ribonucleoprotein protein MPP10 (M phase phosphoprotein 10)	MPHOSPH10 MPP10	1	21	24	19	21	20	23	25	19	18
O43390	O43390	HNRPR_HUMAN	Heterogeneous nuclear ribonucleoprotein R (hnRNP R)	HNRNPR HNRPR	1	21	19	20	24	15	18	17	17	20
O75494	O75494	SRS10_HUMAN	Serine/arginine-rich splicing factor 10 (40 kDa SR-repressor protein) (SRrp40) (FUS-interacting serine-arginine-rich protein 1) (Splicing factor SRp38) (Splicing factor, arginine/serine-rich 13A) (TLS-associated protein with Ser-Arg repeats) (TASR) (TLS-associated protein with SR repeats) (TLS-associated serine-arginine protein) (TLS-associated SR protein)	SRSF10 FUSIP1 FUSIP2 SFRS13A TASR	1	21	18	18	18	16	12	15	15	11
O75934	O75934	SPF27_HUMAN	Pre-mRNA-splicing factor SPF27 (Breast carcinoma-amplified sequence 2) (DNA amplified in mammary carcinoma 1 protein) (Spliceosome-associated protein SPF 27)	BCAS2 DAM1	1	21	21	20	18	14	14	18	17	21
P52948	P52948	NUP98_HUMAN	Nuclear pore complex protein Nup98-Nup96 (EC 3.4.21.-) [Cleaved into: Nuclear pore complex protein Nup98 (98 kDa nucleoporin) (Nucleoporin Nup98) (Nup98); Nuclear pore complex protein Nup96 (96 kDa nucleoporin) (Nucleoporin Nup96) (Nup96)]	NUP98 ADAR2	1	21	17	21	24	27	18	15	16	18
Q8TDN6	Q8TDN6	BRX1_HUMAN	Ribosome biogenesis protein BRX1 homolog (Brix domain-containing protein 2)	BRIX1 BRIX BXDC2	1	21	18	17	18	19	17	15	17	15
Q92841	Q92841	DDX17_HUMAN	Probable ATP-dependent RNA helicase DDX17 (EC 3.6.4.13) (DEAD box protein 17) (DEAD box protein p72) (DEAD box protein p82) (RNA-dependent helicase p72)	DDX17	1	21	17	16	17	21	20	19	19	19
Q96GQ7	Q96GQ7	DDX27_HUMAN	Probable ATP-dependent RNA helicase DDX27 (EC 3.6.4.13) (DEAD box protein 27)	DDX27 cPERP-F RHLP HSPC259 PP3241	1	21	18	19	22	21	16	19	17	15
Q9NYF8	Q9NYF8	BCLF1_HUMAN	Bcl-2-associated transcription factor 1 (Btf) (BCLAF1 and THRAP3 family member 1)	BCLAF1 BTF KIAA0164	1	21	21	19	21	15	12	15	16	13
O76021	O76021	RL1D1_HUMAN	Ribosomal L1 domain-containing protein 1 (CATX-11) (Cellular senescence-inhibited gene protein) (Protein PBK1)	RSL1D1 CATX11 CSIG PBK1 L12	1	20	22	13	30	20	16	20	23	17
P47756	P47756	CAPZB_HUMAN	F-actin-capping protein subunit beta (CapZ beta)	CAPZB	1	20	15	17	13	8	10	14	16	15
P62805	P62805	H4_HUMAN	Histone H4	H4C1 H4/A H4FA HIST1H4A; H4C2 H4/I H4FI HIST1H4B; H4C3 H4/G H4FG HIST1H4C; H4C4 H4/B H4FB HIST1H4D; H4C5 H4/J H4FJ HIST1H4E; H4C6 H4/C H4FC HIST1H4F; H4C8 H4/H H4FH HIST1H4H; H4C9 H4/M H4FM HIST1H4I; H4C11 H4/E H4FE HIST1H4J; H4C12 H4/D H4FD HIST1H4K; H4C13 H4/K H4FK HIST1H4L; H4C14 H4/N H4F2 H4FN HIST2H4 HIST2H4A; H4C15 H4/O H4FO HIST2H4B; H4-16 HIST4H4	1	20	21	22	64	37	43	32	25	24
P68363;P68366;A6NHL2;Q9H853	P68363	TBA1B_HUMAN	Tubulin alpha-1B chain (Alpha-tubulin ubiquitous) (Tubulin K-alpha-1) (Tubulin alpha-ubiquitous chain) [Cleaved into: Detyrosinated tubulin alpha-1B chain]	TUBA1B	4	20	24	15	23	17	20	12	19	19
Q12788	Q12788	TBL3_HUMAN	Transducin beta-like protein 3 (WD repeat-containing protein SAZD)	TBL3 SAZD	1	20	22	18	27	18	18	9	12	15
Q7KZ85	Q7KZ85	SPT6H_HUMAN	Transcription elongation factor SPT6 (hSPT6) (Histone chaperone suppressor of Ty6) (Tat-cotransactivator 2 protein) (Tat-CT2 protein)	SUPT6H KIAA0162 SPT6H	1	20	17	12	9	8	14	12	7	10
Q96DI7	Q96DI7	SNR40_HUMAN	U5 small nuclear ribonucleoprotein 40 kDa protein (U5 snRNP 40 kDa protein) (U5-40K) (38 kDa-splicing factor) (Prp8-binding protein) (hPRP8BP) (U5 snRNP-specific 40 kDa protein) (WD repeat-containing protein 57)	SNRNP40 PRP8BP SFP38 WDR57	1	20	20	21	20	15	19	16	17	16
Q96T23	Q96T23	RSF1_HUMAN	Remodeling and spacing factor 1 (Rsf-1) (HBV pX-associated protein 8) (Hepatitis B virus X-associated protein) (p325 subunit of RSF chromatin-remodeling complex)	RSF1 HBXAP XAP8	1	20	19	16	13	12	7	10	12	13
Q9Y2W1	Q9Y2W1	TR150_HUMAN	Thyroid hormone receptor-associated protein 3 (BCLAF1 and THRAP3 family member 2) (Thyroid hormone receptor-associated protein complex 150 kDa component) (Trap150)	THRAP3 BCLAF2 TRAP150	1	20	22	17	16	16	11	21	14	11
P38919	P38919	IF4A3_HUMAN	Eukaryotic initiation factor 4A-III (eIF-4A-III) (eIF4A-III) (EC 3.6.4.13) (ATP-dependent RNA helicase DDX48) (ATP-dependent RNA helicase eIF4A-3) (DEAD box protein 48) (Eukaryotic initiation factor 4A-like NUK-34) (Eukaryotic translation initiation factor 4A isoform 3) (Nuclear matrix protein 265) (NMP 265) (hNMP 265) [Cleaved into: Eukaryotic initiation factor 4A-III, N-terminally processed]	EIF4A3 DDX48 KIAA0111	1	19	18	21	23	18	10	17	15	12
P84090	P84090	ERH_HUMAN	Enhancer of rudimentary homolog	ERH	1	19	20	14	10	12	11	19	14	10
P84103	P84103	SRSF3_HUMAN	Serine/arginine-rich splicing factor 3 (Pre-mRNA-splicing factor SRP20) (Splicing factor, arginine/serine-rich 3)	SRSF3 SFRS3 SRP20	1	19	17	17	14	14	11	16	17	12
Q14684	Q14684	RRP1B_HUMAN	Ribosomal RNA processing protein 1 homolog B (RRP1-like protein B)	RRP1B KIAA0179	1	19	14	11	23	12	8	9	10	9
Q15050	Q15050	RRS1_HUMAN	Ribosome biogenesis regulatory protein homolog	RRS1 KIAA0112 RRR	1	19	25	19	18	17	15	22	17	11
Q6PJT7	Q6PJT7	ZC3HE_HUMAN	Zinc finger CCCH domain-containing protein 14 (Mammalian suppressor of tau pathology-2) (MSUT-2) (Renal carcinoma antigen NY-REN-37)	ZC3H14	1	19	15	14	16	10	7	11	16	14
Q6RFH5	Q6RFH5	WDR74_HUMAN	WD repeat-containing protein 74 (NOP seven-associated protein 1)	WDR74 NSA1	1	19	18	16	15	8	10	15	13	10
Q96I24	Q96I24	FUBP3_HUMAN	Far upstream element-binding protein 3 (FUSE-binding protein 3)	FUBP3 FBP3	1	19	15	15	13	11	16	9	14	12
Q9UKX7	Q9UKX7	NUP50_HUMAN	Nuclear pore complex protein Nup50 (50 kDa nucleoporin) (Nuclear pore-associated protein 60 kDa-like) (Nucleoporin Nup50)	NUP50 NPAP60L PRO1146	1	19	16	14	13	13	11	10	12	16
O15160	O15160	RPAC1_HUMAN	DNA-directed RNA polymerases I and III subunit RPAC1 (DNA-directed RNA polymerase I subunit C) (RNA polymerases I and III subunit AC1) (AC40) (DNA-directed RNA polymerases I and III 40 kDa polypeptide) (RPA40) (RPA39) (RPC40)	POLR1C POLR1E	1	18	16	17	13	14	13	13	17	20
P07900;Q14568;Q58FG0;Q58FG1	P07900	HS90A_HUMAN	Heat shock protein HSP 90-alpha (Heat shock 86 kDa) (HSP 86) (HSP86) (Lipopolysaccharide-associated protein 2) (LAP-2) (LPS-associated protein 2) (Renal carcinoma antigen NY-REN-38)	HSP90AA1 HSP90A HSPC1 HSPCA	4	18	11	10	9	12	13	9	10	9
P19388	P19388	RPAB1_HUMAN	DNA-directed RNA polymerases I, II, and III subunit RPABC1 (RNA polymerases I, II, and III subunit ABC1) (DNA-directed RNA polymerase II 23 kDa polypeptide) (DNA-directed RNA polymerase II subunit E) (RPB5 homolog) (XAP4)	POLR2E	1	18	15	14	15	17	12	10	15	13
P23246	P23246	SFPQ_HUMAN	Splicing factor, proline- and glutamine-rich (100 kDa DNA-pairing protein) (hPOMp100) (DNA-binding p52/p100 complex, 100 kDa subunit) (Polypyrimidine tract-binding protein-associated-splicing factor) (PSF) (PTB-associated-splicing factor)	SFPQ PSF	1	18	18	16	20	13	13	18	20	16
P45973	P45973	CBX5_HUMAN	Chromobox protein homolog 5 (Antigen p25) (Heterochromatin protein 1 homolog alpha) (HP1 alpha)	CBX5 HP1A	1	18	19	13	12	10	11	10	14	11
P52597	P52597	HNRPF_HUMAN	Heterogeneous nuclear ribonucleoprotein F (hnRNP F) (Nucleolin-like protein mcs94-1) [Cleaved into: Heterogeneous nuclear ribonucleoprotein F, N-terminally processed]	HNRNPF HNRPF	1	18	14	18	15	13	13	15	15	15
P62081	P62081	RS7_HUMAN	40S ribosomal protein S7 (Small ribosomal subunit protein eS7)	RPS7	1	18	21	18	17	16	17	17	16	17
P78371	P78371	TCPB_HUMAN	T-complex protein 1 subunit beta (TCP-1-beta) (CCT-beta)	CCT2 99D8.1 CCTB	1	18	11	12	11	13	11	10	12	11
Q13151	Q13151	ROA0_HUMAN	Heterogeneous nuclear ribonucleoprotein A0 (hnRNP A0)	HNRNPA0 HNRPA0	1	18	19	14	22	13	19	15	17	18
Q13547;O15379	Q13547	HDAC1_HUMAN	Histone deacetylase 1 (HD1) (EC 3.5.1.98)	HDAC1 RPD3L1	2	18	16	13	12	15	10	10	12	12
Q7Z3B4	Q7Z3B4	NUP54_HUMAN	Nucleoporin p54 (54 kDa nucleoporin)	NUP54	1	18	20	18	16	20	17	21	16	20
Q9NZI8;REV__Q15833	Q9NZI8	IF2B1_HUMAN	Insulin-like growth factor 2 mRNA-binding protein 1 (IGF2 mRNA-binding protein 1) (IMP-1) (IMP1) (Coding region determinant-binding protein) (CRD-BP) (IGF-II mRNA-binding protein 1) (VICKZ family member 1) (Zipcode-binding protein 1) (ZBP-1)	IGF2BP1 CRDBP VICKZ1 ZBP1	2	18	21	15	20	14	15	17	18	18
Q9UN86	Q9UN86	G3BP2_HUMAN	Ras GTPase-activating protein-binding protein 2 (G3BP-2) (GAP SH3 domain-binding protein 2)	G3BP2 KIAA0660	1	18	15	13	15	17	16	17	19	18
Q9Y3I0	Q9Y3I0	RTCB_HUMAN	RNA-splicing ligase RtcB homolog (EC 6.5.1.8) (3'-phosphate/5'-hydroxy nucleic acid ligase)	RTCB C22orf28 HSPC117	1	18	19	19	21	13	10	14	17	17
P09661	P09661	RU2A_HUMAN	U2 small nuclear ribonucleoprotein A' (U2 snRNP A')	SNRPA1	1	17	10	13	13	13	12	11	10	14
P0DOX8;B9A064;P0CG04;P01709	P0DOX8	IGL1_HUMAN	Immunoglobulin lambda-1 light chain (Immunoglobulin lambda-1 light chain MCG)		4	17	13	18	23	13	17	18	16	11
P16403	P16403	H12_HUMAN	Histone H1.2 (Histone H1c) (Histone H1d) (Histone H1s-1)	H1-2 H1F2 HIST1H1C	1	17	14	12	21	19	9	18	11	14
P22087	P22087	FBRL_HUMAN	rRNA 2'-O-methyltransferase fibrillarin (EC 2.1.1.-) (34 kDa nucleolar scleroderma antigen) (Histone-glutamine methyltransferase) (U6 snRNA 2'-O-methyltransferase fibrillarin)	FBL FIB1 FLRN	1	17	20	20	21	17	20	12	18	17
P52907	P52907	CAZA1_HUMAN	F-actin-capping protein subunit alpha-1 (CapZ alpha-1)	CAPZA1	1	17	12	12	16	13	13	15	10	11
P55081	P55081	MFAP1_HUMAN	Microfibrillar-associated protein 1 (Spliceosome B complex protein MFAP1)	MFAP1	1	17	14	14	13	10	9	11	12	15
P62241	P62241	RS8_HUMAN	40S ribosomal protein S8 (Small ribosomal subunit protein eS8)	RPS8 OK/SW-cl.83	1	17	15	17	18	17	14	15	14	14
P98175;P78332	P98175	RBM10_HUMAN	RNA-binding protein 10 (G patch domain-containing protein 9) (RNA-binding motif protein 10) (RNA-binding protein S1-1) (S1-1)	RBM10 DXS8237E GPATC9 GPATCH9 KIAA0122	2	17	17	14	11	11	10	12	16	11
Q07666;Q5VWX1	Q07666	KHDR1_HUMAN	KH domain-containing, RNA-binding, signal transduction-associated protein 1 (GAP-associated tyrosine phosphoprotein p62) (Src-associated in mitosis 68 kDa protein) (Sam68) (p21 Ras GTPase-activating protein-associated p62) (p68)	KHDRBS1 SAM68	2	17	15	19	17	18	12	17	14	13
Q13283	Q13283	G3BP1_HUMAN	Ras GTPase-activating protein-binding protein 1 (G3BP-1) (EC 3.6.4.12) (EC 3.6.4.13) (ATP-dependent DNA helicase VIII) (hDH VIII) (GAP SH3 domain-binding protein 1)	G3BP1 G3BP	1	17	15	17	18	12	12	15	14	13
Q15717;Q12926;P26378	Q15717	ELAV1_HUMAN	ELAV-like protein 1 (Hu-antigen R) (HuR)	ELAVL1 HUR	3	17	20	20	16	17	17	13	14	17
Q969G3	Q969G3	SMCE1_HUMAN	SWI/SNF-related matrix-associated actin-dependent regulator of chromatin subfamily E member 1 (BRG1-associated factor 57) (BAF57)	SMARCE1 BAF57	1	17	11	11	11	8	12	10	11	17
Q99729	Q99729	ROAA_HUMAN	Heterogeneous nuclear ribonucleoprotein A/B (hnRNP A/B) (APOBEC1-binding protein 1) (ABBP-1)	HNRNPAB ABBP1 HNRPAB	1	17	15	16	12	11	15	12	17	15
Q9BVP2	Q9BVP2	GNL3_HUMAN	Guanine nucleotide-binding protein-like 3 (E2-induced gene 3 protein) (Novel nucleolar protein 47) (NNP47) (Nucleolar GTP-binding protein 3) (Nucleostemin)	GNL3 E2IG3 NS	1	17	14	15	14	13	14	12	13	13
Q9UHX1	Q9UHX1	PUF60_HUMAN	Poly(U)-binding-splicing factor PUF60 (60 kDa poly(U)-binding-splicing factor) (FUSE-binding protein-interacting repressor) (FBP-interacting repressor) (Ro-binding protein 1) (RoBP1) (Siah-binding protein 1) (Siah-BP1)	PUF60 FIR ROBPI SIAHBP1	1	17	13	11	14	15	13	16	13	11
Q9Y224	Q9Y224	RTRAF_HUMAN	RNA transcription, translation and transport factor protein (CLE7 homolog) (CLE) (hCLE)	RTRAF C14orf166 CGI-99	1	17	18	18	15	11	14	12	13	17
O00267	O00267	SPT5H_HUMAN	Transcription elongation factor SPT5 (hSPT5) (DRB sensitivity-inducing factor 160 kDa subunit) (DSIF p160) (DRB sensitivity-inducing factor large subunit) (DSIF large subunit) (Tat-cotransactivator 1 protein) (Tat-CT1 protein)	SUPT5H SPT5 SPT5H	1	16	12	8	6	8	9	4	10	8
O43660	O43660	PLRG1_HUMAN	Pleiotropic regulator 1	PLRG1	1	16	15	9	12	10	11	11	11	6
P19105;O14950;P24844	P19105	ML12A_HUMAN	Myosin regulatory light chain 12A (Epididymis secretory protein Li 24) (HEL-S-24) (MLC-2B) (Myosin RLC) (Myosin regulatory light chain 2, nonsarcomeric) (Myosin regulatory light chain MRLC3)	MYL12A MLCB MRLC3 RLC	3	16	13	12	13	12	13	12	15	14
P55265	P55265	DSRAD_HUMAN	Double-stranded RNA-specific adenosine deaminase (DRADA) (EC 3.5.4.37) (136 kDa double-stranded RNA-binding protein) (p136) (Interferon-inducible protein 4) (IFI-4) (K88DSRBP)	ADAR ADAR1 DSRAD G1P1 IFI4	1	16	11	13	18	15	14	6	9	9
Q9BWJ5	Q9BWJ5	SF3B5_HUMAN	Splicing factor 3B subunit 5 (SF3b5) (Pre-mRNA-splicing factor SF3b 10 kDa subunit)	SF3B5 SF3B10	1	16	10	9	12	10	9	10	9	8
Q9Y2X3	Q9Y2X3	NOP58_HUMAN	Nucleolar protein 58 (Nucleolar protein 5)	NOP58 NOL5 NOP5 HSPC120	1	16	12	13	19	14	16	14	12	10
O43818	O43818	U3IP2_HUMAN	U3 small nucleolar RNA-interacting protein 2 (RRP9 homolog) (U3 small nucleolar ribonucleoprotein-associated 55 kDa protein) (U3 snoRNP-associated 55 kDa protein) (U3-55K)	RRP9 RNU3IP2 U355K	1	15	18	11	21	13	16	20	15	16
O60508	O60508	PRP17_HUMAN	Pre-mRNA-processing factor 17 (Cell division cycle 40 homolog) (EH-binding protein 3) (Ehb3) (PRP17 homolog) (hPRP17)	CDC40 EHB3 PRP17 PRPF17	1	15	13	11	8	10	11	10	10	9
P0DOX7	P0DOX7	IGK_HUMAN	Immunoglobulin kappa light chain (Immunoglobulin kappa light chain EU)		1	15	14	15	12	12	8	14	15	12
P26368	P26368	U2AF2_HUMAN	Splicing factor U2AF 65 kDa subunit (U2 auxiliary factor 65 kDa subunit) (hU2AF(65)) (hU2AF65) (U2 snRNP auxiliary factor large subunit)	U2AF2 U2AF65	1	15	13	14	12	10	13	14	14	10
P61160	P61160	ARP2_HUMAN	Actin-related protein 2 (Actin-like protein 2)	ACTR2 ARP2	1	15	16	10	11	9	8	9	15	16
P62277	P62277	RS13_HUMAN	40S ribosomal protein S13 (Small ribosomal subunit protein uS15)	RPS13	1	15	13	14	15	14	12	11	12	12
P62910	P62910	RL32_HUMAN	60S ribosomal protein L32 (Large ribosomal subunit protein eL32)	RPL32 PP9932	1	15	15	13	15	14	10	13	10	10
P84243	P84243	H33_HUMAN	Histone H3.3	H3-3A H3.3A H3F3 H3F3A PP781; H3-3B H3.3B H3F3B	1	15	11	16	38	15	20	21	17	6
Q02878	Q02878	RL6_HUMAN	60S ribosomal protein L6 (Large ribosomal subunit protein eL6) (Neoplasm-related protein C140) (Tax-responsive enhancer element-binding protein 107) (TaxREB107)	RPL6 TXREB1	1	15	12	16	18	14	12	12	16	12
Q13185	Q13185	CBX3_HUMAN	Chromobox protein homolog 3 (HECH) (Heterochromatin protein 1 homolog gamma) (HP1 gamma) (Modifier 2 protein)	CBX3	1	15	16	17	13	10	14	12	19	19
Q13838;O00148	Q13838	DX39B_HUMAN	Spliceosome RNA helicase DDX39B (EC 3.6.4.13) (56 kDa U2AF65-associated protein) (ATP-dependent RNA helicase p47) (DEAD box protein UAP56) (HLA-B-associated transcript 1 protein)	DDX39B BAT1 UAP56	2	15	8	10	11	7	12	5	9	11
Q15269	Q15269	PWP2_HUMAN	Periodic tryptophan protein 2 homolog	PWP2 PWP2H	1	15	11	12	18	17	15	7	8	9
Q5BKZ1	Q5BKZ1	ZN326_HUMAN	DBIRD complex subunit ZNF326 (Zinc finger protein 326) (Zinc finger protein interacting with mRNPs and DBC1)	ZNF326 ZIRD	1	15	17	15	14	15	13	14	11	14
Q9H8H0	Q9H8H0	NOL11_HUMAN	Nucleolar protein 11	NOL11 L14	1	15	17	12	16	14	14	11	11	13
Q9Y3F4	Q9Y3F4	STRAP_HUMAN	Serine-threonine kinase receptor-associated protein (MAP activator with WD repeats) (UNR-interacting protein) (WD-40 repeat protein PT-WD)	STRAP MAWD UNRIP	1	15	8	8	8	9	7	10	7	7
O95453	O95453	PARN_HUMAN	Poly(A)-specific ribonuclease PARN (EC 3.1.13.4) (Deadenylating nuclease) (Deadenylation nuclease) (Polyadenylate-specific ribonuclease)	PARN DAN	1	14	12	10	14	9	12	8	5	10
P05388;Q8NHW5	P05388	RLA0_HUMAN	60S acidic ribosomal protein P0 (60S ribosomal protein L10E) (Large ribosomal subunit protein uL10)	RPLP0	2	14	10	10	10	8	13	10	13	13
P07196	P07196	NFL_HUMAN	Neurofilament light polypeptide (NF-L) (68 kDa neurofilament protein) (Neurofilament triplet L protein)	NEFL NF68 NFL	1	14	10	12	8	6	8	10	10	12
P0DP25;P0DP24;P0DP23;P02585	P0DP25	CALM3_HUMAN	Calmodulin-3	CALM3 CALML2 CAM3 CAMC CAMIII	4	14	13	12	11	10	11	10	13	13
P15880	P15880	RS2_HUMAN	40S ribosomal protein S2 (40S ribosomal protein S4) (Protein LLRep3) (Small ribosomal subunit protein uS5)	RPS2 RPS4	1	14	13	7	13	8	12	9	14	10
P17980	P17980	PRS6A_HUMAN	26S proteasome regulatory subunit 6A (26S proteasome AAA-ATPase subunit RPT5) (Proteasome 26S subunit ATPase 3) (Proteasome subunit P50) (Tat-binding protein 1) (TBP-1)	PSMC3 TBP1	1	14	11	15	9	9	8	6	11	11
P18621	P18621	RL17_HUMAN	60S ribosomal protein L17 (60S ribosomal protein L23) (Large ribosomal subunit protein uL22) (PD-1)	RPL17	1	14	13	8	11	8	10	7	10	10
P37198	P37198	NUP62_HUMAN	Nuclear pore glycoprotein p62 (62 kDa nucleoporin) (Nucleoporin Nup62)	NUP62	1	14	11	9	9	8	8	5	9	11
P43686	P43686	PRS6B_HUMAN	26S proteasome regulatory subunit 6B (26S proteasome AAA-ATPase subunit RPT3) (MB67-interacting protein) (MIP224) (Proteasome 26S subunit ATPase 4) (Tat-binding protein 7) (TBP-7)	PSMC4 MIP224 TBP7	1	14	17	17	13	14	15	8	18	13
P55769	P55769	NH2L1_HUMAN	NHP2-like protein 1 (High mobility group-like nuclear protein 2 homolog 1) (OTK27) (SNU13 homolog) (hSNU13) (U4/U6.U5 small nuclear ribonucleoprotein SNU13) (U4/U6.U5 tri-snRNP 15.5 kDa protein) [Cleaved into: NHP2-like protein 1, N-terminally processed]	SNU13 NHP2L1	1	14	14	14	15	10	8	12	11	11
P56537	P56537	IF6_HUMAN	Eukaryotic translation initiation factor 6 (eIF-6) (B(2)GCN homolog) (B4 integrin interactor) (CAB) (p27(BBP))	EIF6 EIF3A ITGB4BP OK/SW-cl.27	1	14	12	14	14	11	13	11	12	9
P60660	P60660	MYL6_HUMAN	Myosin light polypeptide 6 (17 kDa myosin light chain) (LC17) (Myosin light chain 3) (MLC-3) (Myosin light chain alkali 3) (Myosin light chain A3) (Smooth muscle and nonmuscle myosin light chain alkali 6)	MYL6	1	14	15	14	17	14	14	10	13	16
P68371;P04350	P68371	TBB4B_HUMAN	Tubulin beta-4B chain (Tubulin beta-2 chain) (Tubulin beta-2C chain)	TUBB4B TUBB2C	2	14	16	15	13	16	14	15	17	17
Q13595	Q13595	TRA2A_HUMAN	Transformer-2 protein homolog alpha (TRA-2 alpha) (TRA2-alpha) (Transformer-2 protein homolog A)	TRA2A	1	14	12	8	12	8	8	8	8	8
Q14974	Q14974	IMB1_HUMAN	Importin subunit beta-1 (Importin-90) (Karyopherin subunit beta-1) (Nuclear factor p97) (Pore targeting complex 97 kDa subunit) (PTAC97)	KPNB1 NTF97	1	14	8	12	17	11	12	17	12	11
Q15365;P57723	Q15365	PCBP1_HUMAN	Poly(rC)-binding protein 1 (Alpha-CP1) (Heterogeneous nuclear ribonucleoprotein E1) (hnRNP E1) (Nucleic acid-binding protein SUB2.3)	PCBP1	2	14	13	11	19	9	14	7	12	12
Q7Z4V5	Q7Z4V5	HDGR2_HUMAN	Hepatoma-derived growth factor-related protein 2 (HDGF-related protein 2) (HRP-2) (Hepatoma-derived growth factor 2) (HDGF-2)	HDGFL2 HDGF2 HDGFRP2 HRP2 UNQ785/PRO1604	1	14	12	11	9	7	6	7	12	7
Q92747	Q92747	ARC1A_HUMAN	Actin-related protein 2/3 complex subunit 1A (SOP2-like protein)	ARPC1A SOP2L	1	14	12	9	8	7	10	7	9	9
Q99496	Q99496	RING2_HUMAN	E3 ubiquitin-protein ligase RING2 (EC 2.3.2.27) (Huntingtin-interacting protein 2-interacting protein 3) (HIP2-interacting protein 3) (Protein DinG) (RING finger protein 1B) (RING1b) (RING finger protein 2) (RING finger protein BAP-1) (RING-type E3 ubiquitin transferase RING2)	RNF2 BAP1 DING HIPI3 RING1B	1	14	12	11	11	12	12	10	15	13
Q99848	Q99848	EBP2_HUMAN	Probable rRNA-processing protein EBP2 (EBNA1-binding protein 2) (Nucleolar protein p40)	EBNA1BP2 EBP2	1	14	16	9	10	10	9	16	13	12
O75367	O75367	H2AY_HUMAN	Core histone macro-H2A.1 (Histone macroH2A1) (mH2A1) (Histone H2A.y) (H2A/y) (Medulloblastoma antigen MU-MB-50.205)	MACROH2A1 H2AFY	1	13	12	14	17	14	14	8	10	13
P05198	P05198	IF2A_HUMAN	Eukaryotic translation initiation factor 2 subunit 1 (Eukaryotic translation initiation factor 2 subunit alpha) (eIF-2-alpha) (eIF-2A) (eIF-2alpha)	EIF2S1 EIF2A	1	13	8	11	10	8	8	6	8	8
P05387	P05387	RLA2_HUMAN	60S acidic ribosomal protein P2 (Large ribosomal subunit protein P2) (Renal carcinoma antigen NY-REN-44)	RPLP2 D11S2243E RPP2	1	13	11	9	12	14	11	12	12	14
P35637	P35637	FUS_HUMAN	RNA-binding protein FUS (75 kDa DNA-pairing protein) (Oncogene FUS) (Oncogene TLS) (POMp75) (Translocated in liposarcoma protein)	FUS TLS	1	13	12	9	12	7	8	9	10	10
P52292	P52292	IMA1_HUMAN	Importin subunit alpha-1 (Karyopherin subunit alpha-2) (RAG cohort protein 1) (SRP1-alpha)	KPNA2 RCH1 SRP1	1	13	12	14	19	17	15	13	7	10
P55735	P55735	SEC13_HUMAN	Protein SEC13 homolog (GATOR complex protein SEC13) (SEC13-like protein 1) (SEC13-related protein)	SEC13 D3S1231E SEC13A SEC13L1 SEC13R	1	13	15	13	14	11	15	9	11	11
P61247	P61247	RS3A_HUMAN	40S ribosomal protein S3a (Small ribosomal subunit protein eS1) (v-fos transformation effector protein) (Fte-1)	RPS3A FTE1 MFTL	1	13	14	14	15	16	11	13	16	15
P62269	P62269	RS18_HUMAN	40S ribosomal protein S18 (Ke-3) (Ke3) (Small ribosomal subunit protein uS13)	RPS18 D6S218E	1	13	20	17	14	19	9	15	14	14
P62424	P62424	RL7A_HUMAN	60S ribosomal protein L7a (Large ribosomal subunit protein eL8) (PLA-X polypeptide) (Surfeit locus protein 3)	RPL7A SURF-3 SURF3	1	13	13	12	19	16	7	14	12	12
P62826	P62826	RAN_HUMAN	GTP-binding nuclear protein Ran (Androgen receptor-associated protein 24) (GTPase Ran) (Ras-like protein TC4) (Ras-related nuclear protein)	RAN ARA24 OK/SW-cl.81	1	13	12	10	11	9	11	11	9	8
P62937;Q9Y536	P62937	PPIA_HUMAN	Peptidyl-prolyl cis-trans isomerase A (PPIase A) (EC 5.2.1.8) (Cyclophilin A) (Cyclosporin A-binding protein) (Rotamase A) [Cleaved into: Peptidyl-prolyl cis-trans isomerase A, N-terminally processed]	PPIA CYPA	2	13	8	13	10	10	13	7	10	10
P62979;P62987;P0CG47;P0CG48	P62979	RS27A_HUMAN	Ubiquitin-40S ribosomal protein S27a (Ubiquitin carboxyl extension protein 80) [Cleaved into: Ubiquitin; 40S ribosomal protein S27a (Small ribosomal subunit protein eS31)]	RPS27A UBA80 UBCEP1	4	13	22	21	29	30	19	24	15	17
P63244	P63244	RACK1_HUMAN	Receptor of activated protein C kinase 1 (Cell proliferation-inducing gene 21 protein) (Guanine nucleotide-binding protein subunit beta-2-like 1) (Guanine nucleotide-binding protein subunit beta-like protein 12.3) (Human lung cancer oncogene 7 protein) (HLC-7) (Receptor for activated C kinase) (Small ribosomal subunit protein RACK1) [Cleaved into: Receptor of activated protein C kinase 1, N-termi…	RACK1 GNB2L1 HLC7 PIG21	1	13	11	11	12	13	11	7	11	10
P83916	P83916	CBX1_HUMAN	Chromobox protein homolog 1 (HP1Hsbeta) (Heterochromatin protein 1 homolog beta) (HP1 beta) (Heterochromatin protein p25) (M31) (Modifier 1 protein) (p25beta)	CBX1 CBX	1	13	13	7	11	5	10	8	11	9
Q13200	Q13200	PSMD2_HUMAN	26S proteasome non-ATPase regulatory subunit 2 (26S proteasome regulatory subunit RPN1) (26S proteasome regulatory subunit S2) (26S proteasome subunit p97) (Protein 55.11) (Tumor necrosis factor type 1 receptor-associated protein 2)	PSMD2 TRAP2	1	13	11	13	11	10	5	14	10	9
Q15061	Q15061	WDR43_HUMAN	WD repeat-containing protein 43 (U3 small nucleolar RNA-associated protein 5 homolog)	WDR43 KIAA0007 UTP5	1	13	13	13	23	16	15	11	12	9
Q16352	Q16352	AINX_HUMAN	Alpha-internexin (Alpha-Inx) (66 kDa neurofilament protein) (NF-66) (Neurofilament-66) (Neurofilament 5)	INA NEF5	1	13	9	9	11	10	7	8	9	9
Q16576	Q16576	RBBP7_HUMAN	Histone-binding protein RBBP7 (Histone acetyltransferase type B subunit 2) (Nucleosome-remodeling factor subunit RBAP46) (Retinoblastoma-binding protein 7) (RBBP-7) (Retinoblastoma-binding protein p46)	RBBP7 RBAP46	1	13	12	13	13	10	17	12	13	11
Q8IY81	Q8IY81	SPB1_HUMAN	pre-rRNA 2'-O-ribose RNA methyltransferase FTSJ3 (EC 2.1.1.-) (Protein ftsJ homolog 3) (Putative rRNA methyltransferase 3)	FTSJ3 SB92	1	13	14	15	14	13	10	9	8	8
Q8NEY8	Q8NEY8	PPHLN_HUMAN	Periphilin-1 (CDC7 expression repressor) (CR) (Gastric cancer antigen Ga50)	PPHLN1 HSPC206 HSPC232	1	13	8	8	10	7	8	7	12	6
Q9BXY0	Q9BXY0	MAK16_HUMAN	Protein MAK16 homolog (NNP78) (Protein RBM13)	MAK16 RBM13	1	13	14	12	10	10	13	12	13	11
Q9H0A0	Q9H0A0	NAT10_HUMAN	RNA cytidine acetyltransferase (EC 2.3.1.-) (18S rRNA cytosine acetyltransferase) (N-acetyltransferase 10) (N-acetyltransferase-like protein) (hALP)	NAT10 ALP KIAA1709	1	13	4	7	35	10	14	7	7	7
Q9NR30	Q9NR30	DDX21_HUMAN	Nucleolar RNA helicase 2 (EC 3.6.4.13) (DEAD box protein 21) (Gu-alpha) (Nucleolar RNA helicase Gu) (Nucleolar RNA helicase II) (RH II/Gu)	DDX21	1	13	7	12	45	30	19	16	10	11
Q9UMX0	Q9UMX0	UBQL1_HUMAN	Ubiquilin-1 (Protein linking IAP with cytoskeleton 1) (PLIC-1) (hPLIC-1)	UBQLN1 DA41 PLIC1	1	13	6	11	6	4	6	5	9	8
O15144	O15144	ARPC2_HUMAN	Actin-related protein 2/3 complex subunit 2 (Arp2/3 complex 34 kDa subunit) (p34-ARC)	ARPC2 ARC34 PRO2446	1	12	7	6	7	6	6	8	8	6
O60506	O60506	HNRPQ_HUMAN	Heterogeneous nuclear ribonucleoprotein Q (hnRNP Q) (Glycine- and tyrosine-rich RNA-binding protein) (GRY-RBP) (NS1-associated protein 1) (Synaptotagmin-binding, cytoplasmic RNA-interacting protein)	SYNCRIP HNRPQ NSAP1	1	12	14	7	15	9	8	5	12	13
O95816	O95816	BAG2_HUMAN	BAG family molecular chaperone regulator 2 (BAG-2) (Bcl-2-associated athanogene 2)	BAG2	1	12	10	9	9	11	10	6	10	8
P08708	P08708	RS17_HUMAN	40S ribosomal protein S17 (Small ribosomal subunit protein eS17)	RPS17 RPS17L	1	12	11	10	9	8	9	10	11	11
P12956	P12956	XRCC6_HUMAN	X-ray repair cross-complementing protein 6 (EC 3.6.4.-) (EC 4.2.99.-) (5'-deoxyribose-5-phosphate lyase Ku70) (5'-dRP lyase Ku70) (70 kDa subunit of Ku antigen) (ATP-dependent DNA helicase 2 subunit 1) (ATP-dependent DNA helicase II 70 kDa subunit) (CTC box-binding factor 75 kDa subunit) (CTC75) (CTCBF) (DNA repair protein XRCC6) (Lupus Ku autoantigen protein p70) (Ku70) (Thyroid-lupus autoantige…	XRCC6 G22P1	1	12	16	12	16	12	8	18	8	11
P25398	P25398	RS12_HUMAN	40S ribosomal protein S12 (Small ribosomal subunit protein eS12)	RPS12	1	12	12	5	12	8	10	8	9	8
P26373	P26373	RL13_HUMAN	60S ribosomal protein L13 (Breast basic conserved protein 1) (Large ribosomal subunit protein eL13)	RPL13 BBC1 OK/SW-cl.46	1	12	11	11	10	10	7	9	8	9
P31689	P31689	DNJA1_HUMAN	DnaJ homolog subfamily A member 1 (DnaJ protein homolog 2) (HSDJ) (Heat shock 40 kDa protein 4) (Heat shock protein J2) (HSJ-2) (Human DnaJ protein 2) (hDj-2)	DNAJA1 DNAJ2 HDJ2 HSJ2 HSPF4	1	12	5	8	13	5	4	4	6	4
P62263	P62263	RS14_HUMAN	40S ribosomal protein S14 (Small ribosomal subunit protein uS11)	RPS14 PRO2640	1	12	10	10	13	13	11	9	9	8
P62753	P62753	RS6_HUMAN	40S ribosomal protein S6 (Phosphoprotein NP33) (Small ribosomal subunit protein eS6)	RPS6 OK/SW-cl.2	1	12	10	8	13	10	9	12	9	10
P62829	P62829	RL23_HUMAN	60S ribosomal protein L23 (60S ribosomal protein L17) (Large ribosomal subunit protein uL14)	RPL23	1	12	10	8	11	9	7	10	10	8
P62917	P62917	RL8_HUMAN	60S ribosomal protein L8 (Large ribosomal subunit protein uL2)	RPL8	1	12	9	6	15	11	9	7	8	12
P63241;Q6IS14;Q9GZV4	P63241	IF5A1_HUMAN	Eukaryotic translation initiation factor 5A-1 (eIF-5A-1) (eIF-5A1) (Eukaryotic initiation factor 5A isoform 1) (eIF-5A) (Rev-binding factor) (eIF-4D)	EIF5A	3	12	9	6	9	9	7	8	8	8
P68133;P68032;P63267;P62736	P68133	ACTS_HUMAN	Actin, alpha skeletal muscle (Alpha-actin-1) [Cleaved into: Actin, alpha skeletal muscle, intermediate form]	ACTA1 ACTA	4	12	5	13	10	8	11	9	6	12
Q02543	Q02543	RL18A_HUMAN	60S ribosomal protein L18a (Large ribosomal subunit protein eL20)	RPL18A	1	12	10	9	10	10	8	8	9	7
Q03701	Q03701	CEBPZ_HUMAN	CCAAT/enhancer-binding protein zeta (CCAAT-box-binding transcription factor) (CBF) (CCAAT-binding factor)	CEBPZ CBF2	1	12	7	6	18	8	5	3	4	4
Q13112	Q13112	CAF1B_HUMAN	Chromatin assembly factor 1 subunit B (CAF-1 subunit B) (Chromatin assembly factor I p60 subunit) (CAF-I 60 kDa subunit) (CAF-I p60) (M-phase phosphoprotein 7)	CHAF1B CAF1A CAF1P60 MPHOSPH7 MPP7	1	12	10	11	8	9	9	10	10	8
Q16629	Q16629	SRSF7_HUMAN	Serine/arginine-rich splicing factor 7 (Splicing factor 9G8) (Splicing factor, arginine/serine-rich 7)	SRSF7 SFRS7	1	12	14	9	8	12	7	15	10	8
Q4VCS5;Q8IY63	Q4VCS5	AMOT_HUMAN	Angiomotin	AMOT KIAA1071	2	12	10	12	27	16	12	13	10	3
Q5VTE0;P68104;Q05639	Q5VTE0	EF1A3_HUMAN	Putative elongation factor 1-alpha-like 3 (EF-1-alpha-like 3) (Eukaryotic elongation factor 1 A-like 3) (eEF1A-like 3) (Eukaryotic translation elongation factor 1 alpha-1 pseudogene 5)	EEF1A1P5 EEF1AL3	3	12	11	9	22	14	14	13	11	14
Q86W42	Q86W42	THOC6_HUMAN	THO complex subunit 6 homolog (Functional spliceosome-associated protein 35) (fSAP35) (WD repeat-containing protein 58)	THOC6 WDR58 PSEC0006	1	12	9	8	7	7	9	5	6	8
Q8NEJ9	Q8NEJ9	NGDN_HUMAN	Neuroguidin (Centromere accumulated nuclear protein 1) (CANu1) (EIF4E-binding protein)	NGDN C14orf120	1	12	12	7	10	9	9	6	6	10
Q96C19	Q96C19	EFHD2_HUMAN	EF-hand domain-containing protein D2 (Swiprosin-1)	EFHD2 SWS1	1	12	7	7	2	3	4	4	12	6
Q9BQ67	Q9BQ67	GRWD1_HUMAN	Glutamate-rich WD repeat-containing protein 1	GRWD1 GRWD KIAA1942 WDR28	1	12	15	11	9	10	14	7	12	9
Q9BWF3;Q9BQ04	Q9BWF3	RBM4_HUMAN	RNA-binding protein 4 (Lark homolog) (hLark) (RNA-binding motif protein 4) (RNA-binding motif protein 4a)	RBM4 RBM4A	2	12	7	8	8	5	6	4	8	7
Q9NW64	Q9NW64	RBM22_HUMAN	Pre-mRNA-splicing factor RBM22 (RNA-binding motif protein 22) (Zinc finger CCCH domain-containing protein 16)	RBM22 ZC3H16 199G4	1	12	11	12	11	14	9	12	11	12
O00541	O00541	PESC_HUMAN	Pescadillo homolog	PES1	1	11	8	8	9	9	6	6	6	8
O14497	O14497	ARI1A_HUMAN	AT-rich interactive domain-containing protein 1A (ARID domain-containing protein 1A) (B120) (BRG1-associated factor 250) (BAF250) (BRG1-associated factor 250a) (BAF250A) (Osa homolog 1) (hOSA1) (SWI-like protein) (SWI/SNF complex protein p270) (SWI/SNF-related, matrix-associated, actin-dependent regulator of chromatin subfamily F member 1) (hELD)	ARID1A BAF250 BAF250A C1orf4 OSA1 SMARCF1	1	11	14	9	6	7	5	8	7	5
P01834	P01834	IGKC_HUMAN	Immunoglobulin kappa constant (Ig kappa chain C region) (Ig kappa chain C region AG) (Ig kappa chain C region CUM) (Ig kappa chain C region EU) (Ig kappa chain C region OU) (Ig kappa chain C region ROY) (Ig kappa chain C region TI)	IGKC	1	11	9	13	10	13	11	12	11	9
P04406;O14556	P04406	G3P_HUMAN	Glyceraldehyde-3-phosphate dehydrogenase (GAPDH) (EC 1.2.1.12) (Peptidyl-cysteine S-nitrosylase GAPDH) (EC 2.6.99.-)	GAPDH GAPD CDABP0047 OK/SW-cl.12	2	11	9	10	10	11	8	11	13	9
P08865	P08865	RSSA_HUMAN	40S ribosomal protein SA (37 kDa laminin receptor precursor) (37LRP) (37/67 kDa laminin receptor) (LRP/LR) (67 kDa laminin receptor) (67LR) (Colon carcinoma laminin-binding protein) (Laminin receptor 1) (LamR) (Laminin-binding protein precursor p40) (LBP/p40) (Multidrug resistance-associated protein MGr1-Ag) (NEM/1CHD4) (Small ribosomal subunit protein uS2)	RPSA LAMBR LAMR1	1	11	9	11	8	9	11	7	9	12
P24928	P24928	RPB1_HUMAN	DNA-directed RNA polymerase II subunit RPB1 (RNA polymerase II subunit B1) (EC 2.7.7.6) (DNA-directed RNA polymerase II subunit A) (DNA-directed RNA polymerase III largest subunit) (RNA-directed RNA polymerase II subunit RPB1) (EC 2.7.7.48)	POLR2A POLR2	1	11	16	11	14	9	10	13	5	13
P30876	P30876	RPB2_HUMAN	DNA-directed RNA polymerase II subunit RPB2 (EC 2.7.7.6) (DNA-directed RNA polymerase II 140 kDa polypeptide) (DNA-directed RNA polymerase II subunit B) (RNA polymerase II subunit 2) (RNA polymerase II subunit B2)	POLR2B	1	11	13	13	20	15	13	13	7	13
P41091;Q2VIR3	P41091	IF2G_HUMAN	Eukaryotic translation initiation factor 2 subunit 3 (EC 3.6.5.3) (Eukaryotic translation initiation factor 2 subunit gamma X) (eIF-2-gamma X) (eIF-2gX)	EIF2S3 EIF2G	2	11	13	10	9	11	6	12	5	10
P41208;Q12798	P41208	CETN2_HUMAN	Centrin-2 (Caltractin isoform 1)	CETN2 CALT CEN2	2	11	10	7	4	9	5	6	7	5
P46776	P46776	RL27A_HUMAN	60S ribosomal protein L27a (Large ribosomal subunit protein uL15)	RPL27A	1	11	8	10	8	10	7	6	7	7
P46781	P46781	RS9_HUMAN	40S ribosomal protein S9 (Small ribosomal subunit protein uS4)	RPS9	1	11	14	15	15	13	13	13	14	10
P62258	P62258	1433E_HUMAN	14-3-3 protein epsilon (14-3-3E)	YWHAE	1	11	13	11	11	7	10	9	12	12
Q04323	Q04323	UBXN1_HUMAN	UBX domain-containing protein 1 (SAPK substrate protein 1) (UBA/UBX 33.3 kDa protein)	UBXN1 SAKS1	1	11	10	6	7	3	8	3	7	5
Q06830	Q06830	PRDX1_HUMAN	Peroxiredoxin-1 (EC 1.11.1.24) (Natural killer cell-enhancing factor A) (NKEF-A) (Proliferation-associated gene protein) (PAG) (Thioredoxin peroxidase 2) (Thioredoxin-dependent peroxide reductase 2) (Thioredoxin-dependent peroxiredoxin 1)	PRDX1 PAGA PAGB TDPX2	1	11	12	8	13	11	11	10	14	10
Q10570	Q10570	CPSF1_HUMAN	Cleavage and polyadenylation specificity factor subunit 1 (Cleavage and polyadenylation specificity factor 160 kDa subunit) (CPSF 160 kDa subunit)	CPSF1 CPSF160	1	11	8	5	7	7	6	4	4	7
Q13148	Q13148	TADBP_HUMAN	TAR DNA-binding protein 43 (TDP-43)	TARDBP TDP43	1	11	11	12	13	10	11	8	12	10
Q13247	Q13247	SRSF6_HUMAN	Serine/arginine-rich splicing factor 6 (Pre-mRNA-splicing factor SRP55) (Splicing factor, arginine/serine-rich 6)	SRSF6 SFRS6 SRP55	1	11	10	6	5	4	5	5	9	6
Q14257	Q14257	RCN2_HUMAN	Reticulocalbin-2 (Calcium-binding protein ERC-55) (E6-binding protein) (E6BP)	RCN2 ERC55	1	11	8	9	7	6	7	9	7	9
Q14692	Q14692	BMS1_HUMAN	Ribosome biogenesis protein BMS1 homolog (Ribosome assembly protein BMS1 homolog)	BMS1 BMS1L KIAA0187	1	11	9	6	15	9	8	4	3	8
Q15287	Q15287	RNPS1_HUMAN	RNA-binding protein with serine-rich domain 1 (SR-related protein LDC2)	RNPS1 LDC2	1	11	9	12	11	12	11	9	9	9
Q15293	Q15293	RCN1_HUMAN	Reticulocalbin-1	RCN1 RCN	1	11	11	7	6	7	7	7	9	7
Q6I9Y2	Q6I9Y2	THOC7_HUMAN	THO complex subunit 7 homolog (Functional spliceosome-associated protein 24) (fSAP24) (Ngg1-interacting factor 3-like protein 1-binding protein 1) (NIF3L1-binding protein 1) (hTREX30)	THOC7 NIF3L1BP1	1	11	7	9	7	8	8	8	9	7
Q8NFH5	Q8NFH5	NUP35_HUMAN	Nucleoporin NUP35 (35 kDa nucleoporin) (Mitotic phosphoprotein 44) (MP-44) (Nuclear pore complex protein Nup53) (Nucleoporin NUP53)	NUP35 MP44 NUP53	1	11	11	12	11	11	10	10	9	10
Q92979	Q92979	NEP1_HUMAN	Ribosomal RNA small subunit methyltransferase NEP1 (EC 2.1.1.-) (18S rRNA (pseudouridine(1248)-N1)-methyltransferase) (18S rRNA Psi1248 methyltransferase) (Nucleolar protein EMG1 homolog) (Protein C2f) (Ribosome biogenesis protein NEP1)	EMG1 C2F	1	11	11	7	10	8	12	10	8	11
Q96EE3	Q96EE3	SEH1_HUMAN	Nucleoporin SEH1 (GATOR complex protein SEH1) (Nup107-160 subcomplex subunit SEH1) (SEC13-like protein)	SEH1L SEC13L SEH1	1	11	9	7	7	7	7	9	5	6
Q9BRK5	Q9BRK5	CAB45_HUMAN	45 kDa calcium-binding protein (Cab45) (Stromal cell-derived factor 4) (SDF-4)	SDF4 CAB45 PSEC0034	1	11	9	9	10	8	5	9	9	11
Q9NYL9;P28289	Q9NYL9	TMOD3_HUMAN	Tropomodulin-3 (Ubiquitous tropomodulin) (U-Tmod)	TMOD3	2	11	7	10	8	3	7	6	7	13
Q9UQE7	Q9UQE7	SMC3_HUMAN	Structural maintenance of chromosomes protein 3 (SMC protein 3) (SMC-3) (Basement membrane-associated chondroitin proteoglycan) (Bamacan) (Chondroitin sulfate proteoglycan 6) (Chromosome-associated polypeptide) (hCAP)	SMC3 BAM BMH CSPG6 SMC3L1	1	11	16	18	20	17	7	12	7	10
Q9Y2W2	Q9Y2W2	WBP11_HUMAN	WW domain-binding protein 11 (WBP-11) (Npw38-binding protein) (NpwBP) (SH3 domain-binding protein SNP70) (Splicing factor that interacts with PQBP-1 and PP1)	WBP11 NPWBP SIPP1 SNP70	1	11	11	8	5	6	4	10	2	9
Q9Y6M1	Q9Y6M1	IF2B2_HUMAN	Insulin-like growth factor 2 mRNA-binding protein 2 (IGF2 mRNA-binding protein 2) (IMP-2) (Hepatocellular carcinoma autoantigen p62) (IGF-II mRNA-binding protein 2) (VICKZ family member 2)	IGF2BP2 IMP2 VICKZ2	1	11	10	7	6	5	5	2	6	7
O00422	O00422	SAP18_HUMAN	Histone deacetylase complex subunit SAP18 (18 kDa Sin3-associated polypeptide) (2HOR0202) (Cell growth-inhibiting gene 38 protein) (Sin3-associated polypeptide p18)	SAP18 GIG38	1	10	12	6	12	9	10	11	9	10
O00487	O00487	PSDE_HUMAN	26S proteasome non-ATPase regulatory subunit 14 (EC 3.4.19.-) (26S proteasome regulatory subunit RPN11) (26S proteasome-associated PAD1 homolog 1)	PSMD14 POH1	1	10	4	5	7	6	7	2	4	4
P19387	P19387	RPB3_HUMAN	DNA-directed RNA polymerase II subunit RPB3 (RNA polymerase II subunit 3) (RNA polymerase II subunit B3) (DNA-directed RNA polymerase II 33 kDa polypeptide) (RPB33) (DNA-directed RNA polymerase II subunit C) (RPB31)	POLR2C A-152E5.7	1	10	14	9	10	12	11	9	10	13
P27797	P27797	CALR_HUMAN	Calreticulin (CRP55) (Calregulin) (Endoplasmic reticulum resident protein 60) (ERp60) (HACBP) (grp60)	CALR CRTC	1	10	12	12	10	9	10	5	14	9
P40429;Q6NVV1	P40429	RL13A_HUMAN	60S ribosomal protein L13a (23 kDa highly basic protein) (Large ribosomal subunit protein uL13)	RPL13A	2	10	10	6	8	10	8	6	9	6
P46087	P46087	NOP2_HUMAN	Probable 28S rRNA (cytosine(4447)-C(5))-methyltransferase (EC 2.1.1.-) (Nucleolar protein 1) (Nucleolar protein 2 homolog) (Proliferating-cell nucleolar antigen p120) (Proliferation-associated nucleolar protein p120)	NOP2 NOL1 NSUN1	1	10	10	8	15	13	11	9	7	4
P46777	P46777	RL5_HUMAN	60S ribosomal protein L5 (Large ribosomal subunit protein uL18)	RPL5 MSTP030	1	10	13	11	9	12	12	10	10	8
P62140	P62140	PP1B_HUMAN	Serine/threonine-protein phosphatase PP1-beta catalytic subunit (PP-1B) (PPP1CD) (EC 3.1.3.16) (EC 3.1.3.53)	PPP1CB	1	10	5	5	7	5	7	3	7	5
P62195	P62195	PRS8_HUMAN	26S proteasome regulatory subunit 8 (26S proteasome AAA-ATPase subunit RPT6) (Proteasome 26S subunit ATPase 5) (Proteasome subunit p45) (Thyroid hormone receptor-interacting protein 1) (TRIP1) (p45/SUG)	PSMC5 SUG1	1	10	8	4	7	8	8	9	6	3
P62249	P62249	RS16_HUMAN	40S ribosomal protein S16 (Small ribosomal subunit protein uS9)	RPS16	1	10	9	9	12	11	10	9	9	8
P62316	P62316	SMD2_HUMAN	Small nuclear ribonucleoprotein Sm D2 (Sm-D2) (snRNP core protein D2)	SNRPD2 SNRPD1	1	10	10	8	8	8	6	9	9	7
Q13111	Q13111	CAF1A_HUMAN	Chromatin assembly factor 1 subunit A (CAF-1 subunit A) (Chromatin assembly factor I p150 subunit) (CAF-I 150 kDa subunit) (CAF-I p150) (hp150)	CHAF1A CAF CAF1P150	1	10	4	6	5	5	3	4	2	5
Q2TAY7	Q2TAY7	SMU1_HUMAN	WD40 repeat-containing protein SMU1 (Smu-1 suppressor of mec-8 and unc-52 protein homolog) [Cleaved into: WD40 repeat-containing protein SMU1, N-terminally processed]	SMU1	1	10	11	9	9	11	12	8	9	13
Q6DKI1	Q6DKI1	RL7L_HUMAN	60S ribosomal protein L7-like 1 (Large ribosomal subunit protein uL30-like 1)	RPL7L1	1	10	8	4	11	5	5	2	5	7
Q8IWX8	Q8IWX8	CHERP_HUMAN	Calcium homeostasis endoplasmic reticulum protein (ERPROT 213-21) (SR-related CTD-associated factor 6)	CHERP DAN26 SCAF6	1	10	7	9	12	11	11	3	3	3
Q8NFH3	Q8NFH3	NUP43_HUMAN	Nucleoporin Nup43 (Nup107-160 subcomplex subunit Nup43) (p42)	NUP43	1	10	8	7	3	5	6	6	9	12
Q969X6	Q969X6	UTP4_HUMAN	U3 small nucleolar RNA-associated protein 4 homolog (Cirhin) (UTP4 small subunit processome component)	UTP4 CIRH1A cPERP-E KIAA1988	1	10	7	9	17	7	13	10	4	12
Q96EY1	Q96EY1	DNJA3_HUMAN	DnaJ homolog subfamily A member 3, mitochondrial (DnaJ protein Tid-1) (hTid-1) (Hepatocellular carcinoma-associated antigen 57) (Tumorous imaginal discs protein Tid56 homolog)	DNAJA3 HCA57 TID1	1	10	9	10	10	9	9	13	13	10
Q9BXP5	Q9BXP5	SRRT_HUMAN	Serrate RNA effector molecule homolog (Arsenite-resistance protein 2)	SRRT ARS2 ASR2	1	10	6	5	5	2	3	7	4	3
Q9BZE4	Q9BZE4	NOG1_HUMAN	Nucleolar GTP-binding protein 1 (Chronic renal failure gene protein) (GTP-binding protein NGB)	GTPBP4 CRFG NOG1	1	10	5	5	18	8	8	9	4	6
Q9NV06	Q9NV06	DCA13_HUMAN	DDB1- and CUL4-associated factor 13 (WD repeat and SOF domain-containing protein 1)	DCAF13 WDSOF1 HSPC064	1	10	6	5	13	10	6	5	1	5
Q9NVI7;Q5T2N8	Q9NVI7	ATD3A_HUMAN	ATPase family AAA domain-containing protein 3A	ATAD3A	2	10	9	7	15	12	7	8	4	8
Q9NVP1	Q9NVP1	DDX18_HUMAN	ATP-dependent RNA helicase DDX18 (EC 3.6.4.13) (DEAD box protein 18) (Myc-regulated DEAD box protein) (MrDb)	DDX18 cPERP-D	1	10	12	8	13	12	9	8	6	13
Q9NX24	Q9NX24	NHP2_HUMAN	H/ACA ribonucleoprotein complex subunit 2 (Nucleolar protein family A member 2) (snoRNP protein NHP2)	NHP2 NOLA2 HSPC286	1	10	8	8	10	10	7	8	8	8
Q9UKM9	Q9UKM9	RALY_HUMAN	RNA-binding protein Raly (Autoantigen p542) (Heterogeneous nuclear ribonucleoprotein C-like 2) (hnRNP core protein C-like 2) (hnRNP associated with lethal yellow protein homolog)	RALY HNRPCL2 P542	1	10	12	8	9	9	6	6	10	6
Q9Y3C1	Q9Y3C1	NOP16_HUMAN	Nucleolar protein 16 (HBV pre-S2 trans-regulated protein 3)	NOP16 CGI-117 HSPC111	1	10	13	9	13	8	7	12	9	7
Q9Y3T9	Q9Y3T9	NOC2L_HUMAN	Nucleolar complex protein 2 homolog (Protein NOC2 homolog) (NOC2-like protein) (Novel INHAT repressor)	NOC2L NIR	1	10	6	9	13	9	7	4	6	6
Q9Y5S9	Q9Y5S9	RBM8A_HUMAN	RNA-binding protein 8A (Binder of OVCA1-1) (BOV-1) (RNA-binding motif protein 8A) (RNA-binding protein Y14) (Ribonucleoprotein RBM8A)	RBM8A RBM8 HSPC114 MDS014	1	10	7	7	6	8	8	9	8	8
O14579	O14579	COPE_HUMAN	Coatomer subunit epsilon (Epsilon-coat protein) (Epsilon-COP)	COPE	1	9	7	5	4	3	6	1	2	7
O15514	O15514	RPB4_HUMAN	DNA-directed RNA polymerase II subunit RPB4 (RNA polymerase II subunit B4) (DNA-directed RNA polymerase II subunit D) (RNA polymerase II 16 kDa subunit) (RPB16)	POLR2D	1	9	4	4	5	5	6	2	3	5
O43172	O43172	PRP4_HUMAN	U4/U6 small nuclear ribonucleoprotein Prp4 (PRP4 homolog) (hPrp4) (U4/U6 snRNP 60 kDa protein) (WD splicing factor Prp4)	PRPF4 PRP4	1	9	11	8	4	2	8	8	7	8
O60306	O60306	AQR_HUMAN	RNA helicase aquarius (EC 3.6.4.13) (Intron-binding protein of 160 kDa) (IBP160)	AQR KIAA0560	1	9	8	6	6	5	9	2	2	6
O60884	O60884	DNJA2_HUMAN	DnaJ homolog subfamily A member 2 (Cell cycle progression restoration gene 3 protein) (Dnj3) (Dj3) (HIRA-interacting protein 4) (Renal carcinoma antigen NY-REN-14)	DNAJA2 CPR3 HIRIP4	1	9	7	5	13	7	9	9	10	7
P06733;P13929;P09104	P06733	ENOA_HUMAN	Alpha-enolase (EC 4.2.1.11) (2-phospho-D-glycerate hydro-lyase) (C-myc promoter-binding protein) (Enolase 1) (MBP-1) (MPB-1) (Non-neural enolase) (NNE) (Phosphopyruvate hydratase) (Plasminogen-binding protein)	ENO1 ENO1L1 MBPB1 MPB1	3	9	10	4	11	11	8	9	15	9
P0DN76;Q01081;Q8WU68	P0DN76	U2AF5_HUMAN	Splicing factor U2AF 35 kDa subunit-like protein (U2 small nuclear RNA auxiliary factor 1-like protein 5)	U2AF1L5	3	9	10	6	7	7	9	8	8	5
P0DPB6;P0DPB5	P0DPB6	RPAC2_HUMAN	DNA-directed RNA polymerases I and III subunit RPAC2 (RNA polymerases I and III subunit AC2) (AC19) (DNA-directed RNA polymerase I subunit D) (RNA polymerase I 16 kDa subunit) (RPA16) (RPC16) (hRPA19)	POLR1D	2	9	6	8	5	7	6	6	5	9
P12004	P12004	PCNA_HUMAN	Proliferating cell nuclear antigen (PCNA) (Cyclin)	PCNA	1	9	7	6	5	6	7	5	8	9
P12236;P12235	P12236	ADT3_HUMAN	ADP/ATP translocase 3 (ADP,ATP carrier protein 3) (ADP,ATP carrier protein, isoform T2) (ANT 2) (Adenine nucleotide translocator 3) (ANT 3) (Solute carrier family 25 member 6) [Cleaved into: ADP/ATP translocase 3, N-terminally processed]	SLC25A6 ANT3 CDABP0051	2	9	10	8	16	15	9	11	9	8
P27694	P27694	RFA1_HUMAN	Replication protein A 70 kDa DNA-binding subunit (RP-A p70) (Replication factor A protein 1) (RF-A protein 1) (Single-stranded DNA-binding protein) [Cleaved into: Replication protein A 70 kDa DNA-binding subunit, N-terminally processed]	RPA1 REPA1 RPA70	1	9	7	8	5	4	7	8	9	8
P28074	P28074	PSB5_HUMAN	Proteasome subunit beta type-5 (EC 3.4.25.1) (Macropain epsilon chain) (Multicatalytic endopeptidase complex epsilon chain) (Proteasome chain 6) (Proteasome epsilon chain) (Proteasome subunit MB1) (Proteasome subunit X)	PSMB5 LMPX MB1 X	1	9	4	5	3	4	2	3	5	2
P33240	P33240	CSTF2_HUMAN	Cleavage stimulation factor subunit 2 (CF-1 64 kDa subunit) (Cleavage stimulation factor 64 kDa subunit) (CSTF 64 kDa subunit) (CstF-64)	CSTF2	1	9	10	7	9	7	6	5	9	8
P45880	P45880	VDAC2_HUMAN	Voltage-dependent anion-selective channel protein 2 (VDAC-2) (hVDAC2) (Outer mitochondrial membrane protein porin 2)	VDAC2	1	9	6	8	13	9	8	5	9	9
P50990	P50990	TCPQ_HUMAN	T-complex protein 1 subunit theta (TCP-1-theta) (CCT-theta) (Chaperonin containing T-complex polypeptide 1 subunit 8) (Renal carcinoma antigen NY-REN-15)	CCT8 C21orf112 CCTQ KIAA0002	1	9	3	1	4	4	4	2	4	4
P52434	P52434	RPAB3_HUMAN	DNA-directed RNA polymerases I, II, and III subunit RPABC3 (RNA polymerases I, II, and III subunit ABC3) (DNA-directed RNA polymerase II subunit H) (DNA-directed RNA polymerases I, II, and III 17.1 kDa polypeptide) (RPB17) (RPB8 homolog) (hRPB8)	POLR2H	1	9	11	11	7	6	8	10	8	12
P61353	P61353	RL27_HUMAN	60S ribosomal protein L27 (Large ribosomal subunit protein eL27)	RPL27	1	9	6	6	8	8	7	5	8	8
P62280	P62280	RS11_HUMAN	40S ribosomal protein S11 (Small ribosomal subunit protein uS17)	RPS11	1	9	11	12	15	13	8	10	8	5
P63104	P63104	1433Z_HUMAN	14-3-3 protein zeta/delta (Protein kinase C inhibitor protein 1) (KCIP-1)	YWHAZ	1	9	5	5	3	7	5	5	8	3
P67870	P67870	CSK2B_HUMAN	Casein kinase II subunit beta (CK II beta) (Phosvitin) (Protein G5a)	CSNK2B CK2N G5A	1	9	6	6	6	5	4	5	6	7
P84098	P84098	RL19_HUMAN	60S ribosomal protein L19 (Large ribosomal subunit protein eL19)	RPL19	1	9	9	11	8	5	5	7	7	4
P98179	P98179	RBM3_HUMAN	RNA-binding protein 3 (RNA-binding motif protein 3) (RNPL)	RBM3 RNPL	1	9	10	10	11	4	8	7	9	12
Q13347	Q13347	EIF3I_HUMAN	Eukaryotic translation initiation factor 3 subunit I (eIF3i) (Eukaryotic translation initiation factor 3 subunit 2) (TGF-beta receptor-interacting protein 1) (TRIP-1) (eIF-3-beta) (eIF3 p36)	EIF3I EIF3S2 TRIP1	1	9	6	7	8	9	7	8	6	6
Q15428	Q15428	SF3A2_HUMAN	Splicing factor 3A subunit 2 (SF3a66) (Spliceosome-associated protein 62) (SAP 62)	SF3A2 SAP62	1	9	7	7	7	4	7	6	6	6
Q5T3I0	Q5T3I0	GPTC4_HUMAN	G patch domain-containing protein 4	GPATCH4 GPATC4	1	9	11	7	7	8	7	8	5	7
Q86VM9	Q86VM9	ZCH18_HUMAN	Zinc finger CCCH domain-containing protein 18 (Nuclear protein NHN1)	ZC3H18 NHN1	1	9	11	8	6	6	4	6	6	9
Q8WTT2	Q8WTT2	NOC3L_HUMAN	Nucleolar complex protein 3 homolog (NOC3 protein homolog) (Factor for adipocyte differentiation 24) (NOC3-like protein) (Nucleolar complex-associated protein 3-like protein)	NOC3L AD24 C10orf117 FAD24	1	9	7	8	12	3	6	7	3	3
Q92945	Q92945	FUBP2_HUMAN	Far upstream element-binding protein 2 (FUSE-binding protein 2) (KH type-splicing regulatory protein) (KSRP) (p75)	KHSRP FUBP2	1	9	6	5	3	3	3	2	5	4
Q99460	Q99460	PSMD1_HUMAN	26S proteasome non-ATPase regulatory subunit 1 (26S proteasome regulatory subunit RPN2) (26S proteasome regulatory subunit S1) (26S proteasome subunit p112)	PSMD1	1	9	5	4	5	7	5	3	6	3
Q99567	Q99567	NUP88_HUMAN	Nuclear pore complex protein Nup88 (88 kDa nucleoporin) (Nucleoporin Nup88)	NUP88	1	9	7	7	9	5	9	1	6	8
Q9BUJ2	Q9BUJ2	HNRL1_HUMAN	Heterogeneous nuclear ribonucleoprotein U-like protein 1 (Adenovirus early region 1B-associated protein 5) (E1B-55 kDa-associated protein 5) (E1B-AP5)	HNRNPUL1 E1BAP5 HNRPUL1	1	9	7	4	4	7	3	5	6	9
Q9H0D6	Q9H0D6	XRN2_HUMAN	5'-3' exoribonuclease 2 (EC 3.1.13.-) (DHM1-like protein) (DHP protein)	XRN2	1	9	10	12	18	10	11	10	7	5
Q9H7B2	Q9H7B2	RPF2_HUMAN	Ribosome production factor 2 homolog (Brix domain-containing protein 1) (Ribosome biogenesis protein RPF2 homolog)	RPF2 BXDC1	1	9	8	6	14	7	6	5	5	4
Q9NPE3	Q9NPE3	NOP10_HUMAN	H/ACA ribonucleoprotein complex subunit 3 (Nucleolar protein 10) (Nucleolar protein family A member 3) (snoRNP protein NOP10)	NOP10 NOLA3	1	9	6	8	7	8	3	7	6	5
Q9NY93	Q9NY93	DDX56_HUMAN	Probable ATP-dependent RNA helicase DDX56 (EC 3.6.4.13) (ATP-dependent 61 kDa nucleolar RNA helicase) (DEAD box protein 21) (DEAD box protein 56)	DDX56 DDX21 NOH61	1	9	9	7	15	9	9	4	7	6
Q9Y3B9	Q9Y3B9	RRP15_HUMAN	RRP15-like protein (Ribosomal RNA-processing protein 15)	RRP15 KIAA0507 CGI-115	1	9	8	8	8	5	5	8	5	5
O00165	O00165	HAX1_HUMAN	HCLS1-associated protein X-1 (HS1-associating protein X-1) (HAX-1) (HS1-binding protein 1) (HSP1BP-1)	HAX1 HS1BP1	1	8	6	6	4	4	4	4	6	6
O15143	O15143	ARC1B_HUMAN	Actin-related protein 2/3 complex subunit 1B (Arp2/3 complex 41 kDa subunit) (p41-ARC)	ARPC1B ARC41	1	8	7	2	4	2	4	4	7	6
O15392	O15392	BIRC5_HUMAN	Baculoviral IAP repeat-containing protein 5 (Apoptosis inhibitor 4) (Apoptosis inhibitor survivin)	BIRC5 API4 IAP4	1	8	6	7	6	7	7	5	5	8
O43852	O43852	CALU_HUMAN	Calumenin (Crocalbin) (IEF SSP 9302)	CALU	1	8	6	5	5	3	4	2	5	7
O60341	O60341	KDM1A_HUMAN	Lysine-specific histone demethylase 1A (EC 1.14.99.66) (BRAF35-HDAC complex protein BHC110) (Flavin-containing amine oxidase domain-containing protein 2) ([histone H3]-dimethyl-L-lysine(4) FAD-dependent demethylase 1A)	KDM1A AOF2 KDM1 KIAA0601 LSD1	1	8	4	5	7	5	8	6	3	5
P02545	P02545	LMNA_HUMAN	Prelamin-A/C [Cleaved into: Lamin-A/C (70 kDa lamin) (Renal carcinoma antigen NY-REN-32)]	LMNA LMN1	1	8	7	8	10	8	5	7	7	10
P05141;Q9H0C2	P05141	ADT2_HUMAN	ADP/ATP translocase 2 (ADP,ATP carrier protein 2) (ADP,ATP carrier protein, fibroblast isoform) (Adenine nucleotide translocator 2) (ANT 2) (Solute carrier family 25 member 5) [Cleaved into: ADP/ATP translocase 2, N-terminally processed]	SLC25A5 ANT2	2	8	6	7	7	6	6	6	6	7
P05386	P05386	RLA1_HUMAN	60S acidic ribosomal protein P1 (Large ribosomal subunit protein P1)	RPLP1 RRP1	1	8	5	4	7	3	5	3	4	6
P0DOY3;P0DOY2;P0CF74;A0M8Q6	P0DOY3	IGLC3_HUMAN	Immunoglobulin lambda constant 3 (Ig lambda chain C region DOT) (Ig lambda chain C region NEWM) (Ig lambda-3 chain C regions)	IGLC3	4	8	6	7	7	6	6	7	9	6
P23396	P23396	RS3_HUMAN	40S ribosomal protein S3 (EC 4.2.99.18) (Small ribosomal subunit protein uS3)	RPS3 OK/SW-cl.26	1	8	10	11	19	16	12	7	11	12
P23528;Q9Y281	P23528	COF1_HUMAN	Cofilin-1 (18 kDa phosphoprotein) (p18) (Cofilin, non-muscle isoform)	CFL1 CFL	2	8	6	5	7	8	7	6	8	6
P28066	P28066	PSA5_HUMAN	Proteasome subunit alpha type-5 (Macropain zeta chain) (Multicatalytic endopeptidase complex zeta chain) (Proteasome zeta chain)	PSMA5	1	8	5	6	7	3	7	3	7	6
P36954	P36954	RPB9_HUMAN	DNA-directed RNA polymerase II subunit RPB9 (RNA polymerase II subunit B9) (DNA-directed RNA polymerase II subunit I) (RNA polymerase II 14.5 kDa subunit) (RPB14.5)	POLR2I	1	8	5	3	4	3	6	4	5	5
P46782	P46782	RS5_HUMAN	40S ribosomal protein S5 (Small ribosomal subunit protein uS7) [Cleaved into: 40S ribosomal protein S5, N-terminally processed]	RPS5	1	8	7	6	10	10	7	7	9	6
P48643	P48643	TCPE_HUMAN	T-complex protein 1 subunit epsilon (TCP-1-epsilon) (CCT-epsilon)	CCT5 CCTE KIAA0098	1	8	8	6	9	7	6	5	9	11
P61254	P61254	RL26_HUMAN	60S ribosomal protein L26 (Large ribosomal subunit protein uL24)	RPL26	1	8	8	6	10	6	7	5	6	5
P61313	P61313	RL15_HUMAN	60S ribosomal protein L15 (Large ribosomal subunit protein eL15)	RPL15 EC45 TCBAP0781	1	8	13	6	11	10	8	10	10	8
P63162;P14678	P63162	RSMN_HUMAN	Small nuclear ribonucleoprotein-associated protein N (snRNP-N) (Sm protein D) (Sm-D) (Sm protein N) (Sm-N) (SmN) (Tissue-specific-splicing protein)	SNRPN HCERN3 SMN	2	8	7	9	7	9	9	7	7	6
P63208	P63208	SKP1_HUMAN	S-phase kinase-associated protein 1 (Cyclin-A/CDK2-associated protein p19) (p19A) (Organ of Corti protein 2) (OCP-2) (Organ of Corti protein II) (OCP-II) (RNA polymerase II elongation factor-like protein) (SIII) (Transcription elongation factor B polypeptide 1-like) (p19skp1)	SKP1 EMC19 OCP2 SKP1A TCEB1L	1	8	7	6	5	8	4	6	7	6
Q00059	Q00059	TFAM_HUMAN	Transcription factor A, mitochondrial (mtTFA) (Mitochondrial transcription factor 1) (MtTF1) (Transcription factor 6) (TCF-6) (Transcription factor 6-like 2)	TFAM TCF6 TCF6L2	1	8	9	5	13	9	6	6	6	7
Q14498;Q86U06	Q14498	RBM39_HUMAN	RNA-binding protein 39 (CAPER alpha) (CAPERalpha) (Hepatocellular carcinoma protein 1) (RNA-binding motif protein 39) (RNA-binding region-containing protein 2) (Splicing factor HCC1)	RBM39 HCC1 RNPC2	2	8	9	11	8	8	7	6	7	5
Q15637	Q15637	SF01_HUMAN	Splicing factor 1 (Mammalian branch point-binding protein) (BBP) (mBBP) (Transcription factor ZFM1) (Zinc finger gene in MEN1 locus) (Zinc finger protein 162)	SF1 ZFM1 ZNF162	1	8	5	4	7	6	3	4	4	3
Q5QJE6	Q5QJE6	TDIF2_HUMAN	Deoxynucleotidyltransferase terminal-interacting protein 2 (Estrogen receptor-binding protein) (LPTS-interacting protein 2) (LPTS-RP2) (Terminal deoxynucleotidyltransferase-interacting factor 2) (TdIF2) (TdT-interacting factor 2)	DNTTIP2 ERBP TDIF2	1	8	7	6	11	8	7	4	3	6
Q6UN15	Q6UN15	FIP1_HUMAN	Pre-mRNA 3'-end-processing factor FIP1 (hFip1) (FIP1-like 1 protein) (Factor interacting with PAP) (Rearranged in hypereosinophilia)	FIP1L1 FIP1 RHE	1	8	7	7	7	8	7	8	9	9
Q8TED0	Q8TED0	UTP15_HUMAN	U3 small nucleolar RNA-associated protein 15 homolog	UTP15	1	8	7	3	11	11	8	6	2	10
Q96HS1	Q96HS1	PGAM5_HUMAN	Serine/threonine-protein phosphatase PGAM5, mitochondrial (EC 3.1.3.16) (Bcl-XL-binding protein v68) (Phosphoglycerate mutase family member 5)	PGAM5	1	8	5	7	9	7	6	4	5	6
Q96MU7	Q96MU7	YTDC1_HUMAN	YTH domain-containing protein 1 (Splicing factor YT521) (YT521-B)	YTHDC1 KIAA1966 YT521	1	8	7	9	8	7	3	6	8	6
Q9BYG3	Q9BYG3	MK67I_HUMAN	MKI67 FHA domain-interacting nucleolar phosphoprotein (Nucleolar phosphoprotein Nopp34) (Nucleolar protein interacting with the FHA domain of pKI-67) (hNIFK)	NIFK MKI67IP NOPP34	1	8	7	6	11	9	5	7	2	6
Q9H6R4	Q9H6R4	NOL6_HUMAN	Nucleolar protein 6 (Nucleolar RNA-associated protein) (Nrap)	NOL6	1	8	9	7	15	11	9	7	4	6
Q9NTZ6	Q9NTZ6	RBM12_HUMAN	RNA-binding protein 12 (RNA-binding motif protein 12) (SH3/WW domain anchor protein in the nucleus) (SWAN)	RBM12 KIAA0765 HRIHFB2091	1	8	6	7	4	6	3	6	6	8
Q9NY12	Q9NY12	GAR1_HUMAN	H/ACA ribonucleoprotein complex subunit 1 (Nucleolar protein family A member 1) (snoRNP protein GAR1)	GAR1 NOLA1	1	8	8	7	8	6	6	4	6	4
Q9UKD2	Q9UKD2	MRT4_HUMAN	mRNA turnover protein 4 homolog (Ribosome assembly factor MRTO4)	MRTO4 C1orf33 MRT4	1	8	8	7	3	5	6	8	5	8
Q9UNX4	Q9UNX4	WDR3_HUMAN	WD repeat-containing protein 3	WDR3	1	8	6	7	17	9	8	4	2	4
Q9Y3B4	Q9Y3B4	SF3B6_HUMAN	Splicing factor 3B subunit 6 (Pre-mRNA branch site protein p14) (SF3b 14 kDa subunit) (SF3B14a) (Spliceosome-associated protein, 14-kDa) (Splicing factor 3b, subunit 6, 14kDa)	SF3B6 SAP14 SF3B14 SF3B14A CGI-110 HSPC175 HT006	1	8	8	7	4	5	6	6	7	4
O15145	O15145	ARPC3_HUMAN	Actin-related protein 2/3 complex subunit 3 (Arp2/3 complex 21 kDa subunit) (p21-ARC)	ARPC3 ARC21	1	7	8	11	8	6	6	6	10	8
O75475	O75475	PSIP1_HUMAN	PC4 and SFRS1-interacting protein (CLL-associated antigen KW-7) (Dense fine speckles 70 kDa protein) (DFS 70) (Lens epithelium-derived growth factor) (Transcriptional coactivator p75/p52)	PSIP1 DFS70 LEDGF PSIP2	1	7	6	4	13	14	7	8	4	7
O75683	O75683	SURF6_HUMAN	Surfeit locus protein 6	SURF6 SURF-6	1	7	9	5	5	6	4	5	7	7
P05204	P05204	HMGN2_HUMAN	Non-histone chromosomal protein HMG-17 (High mobility group nucleosome-binding domain-containing protein 2)	HMGN2 HMG17	1	7	8	3	3	6	3	6	5	0
P14625;Q58FF3	P14625	ENPL_HUMAN	Endoplasmin (94 kDa glucose-regulated protein) (GRP-94) (Heat shock protein 90 kDa beta member 1) (Tumor rejection antigen 1) (gp96 homolog)	HSP90B1 GRP94 TRA1	2	7	8	7	3	3	2	4	7	3
P15927	P15927	RFA2_HUMAN	Replication protein A 32 kDa subunit (RP-A p32) (Replication factor A protein 2) (RF-A protein 2) (Replication protein A 34 kDa subunit) (RP-A p34)	RPA2 REPA2 RPA32 RPA34	1	7	8	5	7	5	2	9	5	6
P16989;Q9Y2T7	P16989	YBOX3_HUMAN	Y-box-binding protein 3 (Cold shock domain-containing protein A) (DNA-binding protein A) (Single-strand DNA-binding protein NF-GMB)	YBX3 CSDA DBPA	2	7	6	5	1	3	4	5	7	5
P23284	P23284	PPIB_HUMAN	Peptidyl-prolyl cis-trans isomerase B (PPIase B) (EC 5.2.1.8) (CYP-S1) (Cyclophilin B) (Rotamase B) (S-cyclophilin) (SCYLP)	PPIB CYPB	1	7	7	6	6	4	5	2	7	6
P25705	P25705	ATPA_HUMAN	ATP synthase subunit alpha, mitochondrial (ATP synthase F1 subunit alpha)	ATP5F1A ATP5A ATP5A1 ATP5AL2 ATPM	1	7	6	4	8	3	8	2	7	10
P25787	P25787	PSA2_HUMAN	Proteasome subunit alpha type-2 (Macropain subunit C3) (Multicatalytic endopeptidase complex subunit C3) (Proteasome component C3)	PSMA2 HC3 PSC3	1	7	4	4	6	6	5	5	6	6
P27635;Q96L21	P27635	RL10_HUMAN	60S ribosomal protein L10 (Laminin receptor homolog) (Large ribosomal subunit protein uL16) (Protein QM) (Ribosomal protein L10) (Tumor suppressor QM)	RPL10 DXS648E QM	2	7	12	12	13	10	11	8	10	9
P27824	P27824	CALX_HUMAN	Calnexin (IP90) (Major histocompatibility complex class I antigen-binding protein p88) (p90)	CANX	1	7	4	6	10	8	6	4	5	7
P28072	P28072	PSB6_HUMAN	Proteasome subunit beta type-6 (EC 3.4.25.1) (Macropain delta chain) (Multicatalytic endopeptidase complex delta chain) (Proteasome delta chain) (Proteasome subunit Y)	PSMB6 LMPY Y	1	7	3	6	5	5	3	5	8	2
P35232	P35232	PHB_HUMAN	Prohibitin	PHB PHB1	1	7	3	2	1	3	3	1	3	4
P35244	P35244	RFA3_HUMAN	Replication protein A 14 kDa subunit (RP-A p14) (Replication factor A protein 3) (RF-A protein 3)	RPA3 REPA3 RPA14	1	7	5	7	5	6	5	5	6	7
P35268;Q6P5R6	P35268	RL22_HUMAN	60S ribosomal protein L22 (EBER-associated protein) (EAP) (Epstein-Barr virus small RNA-associated protein) (Heparin-binding protein HBp15) (Large ribosomal subunit protein eL22)	RPL22	2	7	8	6	7	6	5	5	6	5
P42766	P42766	RL35_HUMAN	60S ribosomal protein L35 (Large ribosomal subunit protein uL29)	RPL35	1	7	6	6	9	7	5	6	8	5
P42771;P42772	P42771	CDN2A_HUMAN	Cyclin-dependent kinase inhibitor 2A (Cyclin-dependent kinase 4 inhibitor A) (CDK4I) (Multiple tumor suppressor 1) (MTS-1) (p16-INK4a) (p16-INK4) (p16INK4A)	CDKN2A CDKN2 MTS1	2	7	6	7	5	4	7	4	5	6
P43487	P43487	RANG_HUMAN	Ran-specific GTPase-activating protein (Ran-binding protein 1) (RanBP1)	RANBP1	1	7	6	5	6	7	6	5	6	5
P47755	P47755	CAZA2_HUMAN	F-actin-capping protein subunit alpha-2 (CapZ alpha-2)	CAPZA2	1	7	6	7	5	4	6	4	4	5
P49756	P49756	RBM25_HUMAN	RNA-binding protein 25 (Arg/Glu/Asp-rich protein of 120 kDa) (RED120) (Protein S164) (RNA-binding motif protein 25) (RNA-binding region-containing protein 7)	RBM25 RNPC7	1	7	6	7	9	6	4	5	3	3
P52435;Q9H1A7;Q9GZM3	P52435	RPB11_HUMAN	DNA-directed RNA polymerase II subunit RPB11-a (RNA polymerase II subunit B11-a) (RPB11a) (DNA-directed RNA polymerase II subunit J-1) (RNA polymerase II 13.3 kDa subunit)	POLR2J POLR2J1	3	7	4	3	4	4	5	4	6	7
P55209	P55209	NP1L1_HUMAN	Nucleosome assembly protein 1-like 1 (NAP-1-related protein) (hNRP)	NAP1L1 NRP	1	7	5	5	4	4	2	2	6	6
P61244	P61244	MAX_HUMAN	Protein max (Class D basic helix-loop-helix protein 4) (bHLHd4) (Myc-associated factor X)	MAX BHLHD4	1	7	5	3	2	0	2	2	4	2
P62318	P62318	SMD3_HUMAN	Small nuclear ribonucleoprotein Sm D3 (Sm-D3) (snRNP core protein D3)	SNRPD3	1	7	7	6	5	4	5	7	5	4
P62633	P62633	CNBP_HUMAN	Cellular nucleic acid-binding protein (CNBP) (Zinc finger protein 9)	CNBP RNF163 ZNF9	1	7	2	3	2	1	2	2	2	6
P62750	P62750	RL23A_HUMAN	60S ribosomal protein L23a (Large ribosomal subunit protein uL23)	RPL23A	1	7	9	6	9	5	8	10	10	7
P62841	P62841	RS15_HUMAN	40S ribosomal protein S15 (RIG protein) (Small ribosomal subunit protein uS19)	RPS15 RIG	1	7	6	4	7	3	5	6	7	4
P62913	P62913	RL11_HUMAN	60S ribosomal protein L11 (CLL-associated antigen KW-12) (Large ribosomal subunit protein uL5)	RPL11	1	7	6	6	8	4	4	8	6	4
Q05048	Q05048	CSTF1_HUMAN	Cleavage stimulation factor subunit 1 (CF-1 50 kDa subunit) (Cleavage stimulation factor 50 kDa subunit) (CSTF 50 kDa subunit) (CstF-50)	CSTF1	1	7	4	1	1	2	2	1	2	4
Q07020	Q07020	RL18_HUMAN	60S ribosomal protein L18 (Large ribosomal subunit protein eL18)	RPL18	1	7	9	7	10	10	11	7	8	7
Q13895	Q13895	BYST_HUMAN	Bystin	BYSL ENP1	1	7	3	6	10	7	6	9	4	4
Q14151	Q14151	SAFB2_HUMAN	Scaffold attachment factor B2 (SAF-B2)	SAFB2 KIAA0138	1	7	7	3	5	6	3	5	2	2
Q15366	Q15366	PCBP2_HUMAN	Poly(rC)-binding protein 2 (Alpha-CP2) (Heterogeneous nuclear ribonucleoprotein E2) (hnRNP E2)	PCBP2	1	7	6	5	10	7	7	3	8	7
Q7RTV0	Q7RTV0	PHF5A_HUMAN	PHD finger-like domain-containing protein 5A (PHD finger-like domain protein 5A) (Splicing factor 3B-associated 14 kDa protein) (SF3b14b)	PHF5A	1	7	8	5	5	5	5	6	6	6
Q92769	Q92769	HDAC2_HUMAN	Histone deacetylase 2 (HD2) (EC 3.5.1.98)	HDAC2	1	7	7	5	4	8	6	3	7	4
Q96A72	Q96A72	MGN2_HUMAN	Protein mago nashi homolog 2	MAGOHB MAGOH2	1	7	8	7	10	10	10	7	9	10
Q96I25	Q96I25	SPF45_HUMAN	Splicing factor 45 (45 kDa-splicing factor) (RNA-binding motif protein 17)	RBM17 SPF45	1	7	5	6	10	5	5	1	3	3
Q96J01	Q96J01	THOC3_HUMAN	THO complex subunit 3 (Tho3) (TEX1 homolog) (hTREX45)	THOC3	1	7	10	7	11	6	6	4	6	6
Q96JM3	Q96JM3	CHAP1_HUMAN	Chromosome alignment-maintaining phosphoprotein 1 (Zinc finger protein 828)	CHAMP1 C13orf8 CAMP CHAMP KIAA1802 ZNF828	1	7	6	7	7	4	3	6	7	6
Q96KQ7	Q96KQ7	EHMT2_HUMAN	Histone-lysine N-methyltransferase EHMT2 (EC 2.1.1.-) (Euchromatic histone-lysine N-methyltransferase 2) (HLA-B-associated transcript 8) (Histone H3-K9 methyltransferase 3) (H3-K9-HMTase 3) (Lysine N-methyltransferase 1C) (Protein G9a)	EHMT2 BAT8 C6orf30 G9A KMT1C NG36	1	7	2	5	4	2	6	1	1	4
Q9BSD7	Q9BSD7	NTPCR_HUMAN	Cancer-related nucleoside-triphosphatase (NTPase) (EC 3.6.1.15) (Nucleoside triphosphate phosphohydrolase)	NTPCR C1orf57	1	7	8	7	5	6	6	4	7	5
Q9BVJ6;Q5TAP6	Q9BVJ6	UT14A_HUMAN	U3 small nucleolar RNA-associated protein 14 homolog A (Antigen NY-CO-16) (Serologically defined colon cancer antigen 16)	UTP14A SDCCAG16	2	7	4	3	17	7	6	9	4	7
Q9C005	Q9C005	DPY30_HUMAN	Protein dpy-30 homolog (Dpy-30-like protein) (Dpy-30L)	DPY30	1	7	7	10	8	8	6	6	7	8
Q9H0S4	Q9H0S4	DDX47_HUMAN	Probable ATP-dependent RNA helicase DDX47 (EC 3.6.4.13) (DEAD box protein 47)	DDX47	1	7	6	3	11	10	5	5	4	9
Q9H1E3	Q9H1E3	NUCKS_HUMAN	Nuclear ubiquitous casein and cyclin-dependent kinase substrate 1 (P1)	NUCKS1 NUCKS JC7	1	7	6	5	3	3	2	4	7	2
Q9HB71	Q9HB71	CYBP_HUMAN	Calcyclin-binding protein (CacyBP) (hCacyBP) (S100A6-binding protein) (Siah-interacting protein)	CACYBP S100A6BP SIP PNAS-107	1	7	4	8	5	3	6	2	8	5
Q9NQ55	Q9NQ55	SSF1_HUMAN	Suppressor of SWI4 1 homolog (Ssf-1) (Brix domain-containing protein 3) (Peter Pan homolog)	PPAN BXDC3 SSF1	1	7	2	5	10	5	4	1	5	4
Q9NRF9	Q9NRF9	DPOE3_HUMAN	DNA polymerase epsilon subunit 3 (Arsenic-transactivated protein) (AsTP) (Chromatin accessibility complex 17 kDa protein) (CHRAC-17) (HuCHRAC17) (DNA polymerase II subunit 3) (DNA polymerase epsilon subunit p17)	POLE3 CHRAC17	1	7	6	7	3	2	5	4	5	4
Q9P013	Q9P013	CWC15_HUMAN	Spliceosome-associated protein CWC15 homolog	CWC15 C11orf5 AD-002 HSPC148	1	7	4	5	9	5	5	4	5	5
Q9UJV9	Q9UJV9	DDX41_HUMAN	Probable ATP-dependent RNA helicase DDX41 (EC 3.6.4.13) (DEAD box protein 41) (DEAD box protein abstrakt homolog)	DDX41 ABS	1	7	10	4	4	6	7	7	6	5
Q9UNP9	Q9UNP9	PPIE_HUMAN	Peptidyl-prolyl cis-trans isomerase E (PPIase E) (EC 5.2.1.8) (Cyclophilin E) (Cyclophilin-33) (Rotamase E)	PPIE CYP33	1	7	3	7	1	3	1	4	3	4
Q9Y221	Q9Y221	NIP7_HUMAN	60S ribosome subunit biogenesis protein NIP7 homolog (KD93)	NIP7 CGI-37 HSPC031 HSPC180 OK/SW-cl.76 OK/SW-cl.78	1	7	5	8	11	4	7	5	7	6
Q9Y3C6	Q9Y3C6	PPIL1_HUMAN	Peptidyl-prolyl cis-trans isomerase-like 1 (PPIase) (EC 5.2.1.8) (Rotamase PPIL1)	PPIL1 CYPL1 CGI-124 UNQ2425/PRO4984	1	7	6	6	7	6	7	6	7	6
O00567	O00567	NOP56_HUMAN	Nucleolar protein 56 (Nucleolar protein 5A)	NOP56 NOL5A	1	6	5	6	40	20	14	15	3	6
O14818;Q8TAA3	O14818	PSA7_HUMAN	Proteasome subunit alpha type-7 (Proteasome subunit RC6-1) (Proteasome subunit XAPC7)	PSMA7 HSPC	2	6	3	5	2	7	3	2	6	3
O15504	O15504	NUP42_HUMAN	Nucleoporin NUP42 (NLP-1) (NUP42 homolog) (Nucleoporin hCG1) (Nucleoporin-42) (Nucleoporin-like protein 2)	NUP42 CG1 NUPL2	1	6	5	6	6	6	5	5	5	5
O43159	O43159	RRP8_HUMAN	Ribosomal RNA-processing protein 8 (EC 2.1.1.-) (Cerebral protein 1) (Nucleomethylin)	RRP8 KIAA0409 NML hucep-1	1	6	4	5	6	5	5	2	3	1
O43251;Q9NWB1;A6NFN3	O43251	RFOX2_HUMAN	RNA binding protein fox-1 homolog 2 (Fox-1 homolog B) (Hexaribonucleotide-binding protein 2) (RNA-binding motif protein 9) (RNA-binding protein 9) (Repressor of tamoxifen transcriptional activity)	RBFOX2 FOX2 HRNBP2 RBM9 RTA	3	6	6	4	4	4	1	6	5	3
O43684	O43684	BUB3_HUMAN	Mitotic checkpoint protein BUB3	BUB3	1	6	5	4	3	3	3	4	3	3
O75400	O75400	PR40A_HUMAN	Pre-mRNA-processing factor 40 homolog A (Fas ligand-associated factor 1) (Formin-binding protein 11) (Formin-binding protein 3) (Huntingtin yeast partner A) (Huntingtin-interacting protein 10) (HIP-10) (Huntingtin-interacting protein A) (Renal carcinoma antigen NY-REN-6)	PRPF40A FBP11 FLAF1 FNBP3 HIP10 HYPA HSPC225	1	6	3	2	6	2	5	3	3	2
O95478	O95478	NSA2_HUMAN	Ribosome biogenesis protein NSA2 homolog (Hairy cell leukemia protein 1) (TGF-beta-inducible nuclear protein 1)	NSA2 TINP1 HUSSY-29	1	6	6	5	6	6	6	4	4	5
O95619	O95619	YETS4_HUMAN	YEATS domain-containing protein 4 (Glioma-amplified sequence 41) (Gas41) (NuMA-binding protein 1) (NuBI-1) (NuBI1)	YEATS4 GAS41	1	6	2	3	1	2	1	3	4	6
P11441	P11441	UBL4A_HUMAN	Ubiquitin-like protein 4A (Ubiquitin-like protein GDX)	UBL4A DXS254E GDX UBL4	1	6	5	5	4	4	3	4	7	6
P13639	P13639	EF2_HUMAN	Elongation factor 2 (EF-2)	EEF2 EF2	1	6	3	2	27	9	10	4	9	9
P14618;P30613	P14618	KPYM_HUMAN	Pyruvate kinase PKM (EC 2.7.1.40) (Cytosolic thyroid hormone-binding protein) (CTHBP) (Opa-interacting protein 3) (OIP-3) (Pyruvate kinase 2/3) (Pyruvate kinase muscle isozyme) (Thyroid hormone-binding protein 1) (THBP1) (Tumor M2-PK) (p58)	PKM OIP3 PK2 PK3 PKM2	2	6	7	4	9	4	5	4	5	6
P17096	P17096	HMGA1_HUMAN	High mobility group protein HMG-I/HMG-Y (HMG-I(Y)) (High mobility group AT-hook protein 1) (High mobility group protein A1) (High mobility group protein R)	HMGA1 HMGIY	1	6	3	3	3	6	2	3	2	3
P25786	P25786	PSA1_HUMAN	Proteasome subunit alpha type-1 (30 kDa prosomal protein) (PROS-30) (Macropain subunit C2) (Multicatalytic endopeptidase complex subunit C2) (Proteasome component C2) (Proteasome nu chain)	PSMA1 HC2 NU PROS30 PSC2	1	6	5	4	6	7	6	6	7	5
P30101	P30101	PDIA3_HUMAN	Protein disulfide-isomerase A3 (EC 5.3.4.1) (58 kDa glucose-regulated protein) (58 kDa microsomal protein) (p58) (Disulfide isomerase ER-60) (Endoplasmic reticulum resident protein 57) (ER protein 57) (ERp57) (Endoplasmic reticulum resident protein 60) (ER protein 60) (ERp60)	PDIA3 ERP57 ERP60 GRP58	1	6	3	2	2	1	2	1	3	1
P35659	P35659	DEK_HUMAN	Protein DEK	DEK	1	6	6	6	8	8	7	6	6	5
P39019	P39019	RS19_HUMAN	40S ribosomal protein S19 (Small ribosomal subunit protein eS19)	RPS19	1	6	9	5	8	8	7	10	7	9
P41223	P41223	BUD31_HUMAN	Protein BUD31 homolog (Protein EDG-2) (Protein G10 homolog)	BUD31 EDG2	1	6	11	6	5	8	7	9	4	4
P42677;Q71UM5	P42677	RS27_HUMAN	40S ribosomal protein S27 (Metallopan-stimulin 1) (MPS-1) (Small ribosomal subunit protein eS27)	RPS27 MPS1	2	6	7	6	9	5	6	6	7	3
P46779	P46779	RL28_HUMAN	60S ribosomal protein L28 (Large ribosomal subunit protein eL28)	RPL28	1	6	5	2	5	7	4	5	5	3
P52756	P52756	RBM5_HUMAN	RNA-binding protein 5 (Protein G15) (Putative tumor suppressor LUCA15) (RNA-binding motif protein 5) (Renal carcinoma antigen NY-REN-9)	RBM5 H37 LUCA15	1	6	2	6	5	3	3	2	5	2
P53999	P53999	TCP4_HUMAN	Activated RNA polymerase II transcriptional coactivator p15 (Positive cofactor 4) (PC4) (SUB1 homolog) (p14)	SUB1 PC4 RPO2TC1	1	6	6	5	3	5	4	7	10	6
P55795	P55795	HNRH2_HUMAN	Heterogeneous nuclear ribonucleoprotein H2 (hnRNP H2) (FTP-3) (Heterogeneous nuclear ribonucleoprotein H') (hnRNP H') [Cleaved into: Heterogeneous nuclear ribonucleoprotein H2, N-terminally processed]	HNRNPH2 FTP3 HNRPH2	1	6	5	6	6	4	5	5	5	6
P62244	P62244	RS15A_HUMAN	40S ribosomal protein S15a (Small ribosomal subunit protein uS8)	RPS15A OK/SW-cl.82	1	6	2	6	9	8	6	3	4	3
P62306	P62306	RUXF_HUMAN	Small nuclear ribonucleoprotein F (snRNP-F) (Sm protein F) (Sm-F) (SmF)	SNRPF PBSCF	1	6	7	7	5	7	5	8	5	4
P62847	P62847	RS24_HUMAN	40S ribosomal protein S24 (Small ribosomal subunit protein eS24)	RPS24	1	6	7	8	8	7	8	7	7	5
P62854;Q5JNZ5	P62854	RS26_HUMAN	40S ribosomal protein S26 (Small ribosomal subunit protein eS26)	RPS26	2	6	7	7	6	5	5	7	6	2
P62875	P62875	RPAB5_HUMAN	DNA-directed RNA polymerases I, II, and III subunit RPABC5 (RNA polymerases I, II, and III subunit ABC5) (DNA-directed RNA polymerase III subunit L) (RNA polymerase II 7.6 kDa subunit) (RPB7.6) (RPB10 homolog)	POLR2L	1	6	3	5	2	1	4	4	5	3
P62906	P62906	RL10A_HUMAN	60S ribosomal protein L10a (CSA-19) (Large ribosomal subunit protein uL1) (Neural precursor cell expressed developmentally down-regulated protein 6) (NEDD-6)	RPL10A NEDD6	1	6	3	3	7	5	4	5	3	7
P63279	P63279	UBC9_HUMAN	SUMO-conjugating enzyme UBC9 (EC 2.3.2.-) (RING-type E3 SUMO transferase UBC9) (SUMO-protein ligase) (Ubiquitin carrier protein 9) (Ubiquitin carrier protein I) (Ubiquitin-conjugating enzyme E2 I) (Ubiquitin-protein ligase I) (p18)	UBE2I UBC9 UBCE9	1	6	6	3	5	4	5	3	7	7
Q13263	Q13263	TIF1B_HUMAN	Transcription intermediary factor 1-beta (TIF1-beta) (E3 SUMO-protein ligase TRIM28) (EC 2.3.2.27) (KRAB-associated protein 1) (KAP-1) (KRAB-interacting protein 1) (KRIP-1) (Nuclear corepressor KAP-1) (RING finger protein 96) (RING-type E3 ubiquitin transferase TIF1-beta) (Tripartite motif-containing protein 28)	TRIM28 KAP1 RNF96 TIF1B	1	6	6	7	9	5	8	3	4	7
Q13310	Q13310	PABP4_HUMAN	Polyadenylate-binding protein 4 (PABP-4) (Poly(A)-binding protein 4) (Activated-platelet protein 1) (APP-1) (Inducible poly(A)-binding protein) (iPABP)	PABPC4 APP1 PABP4	1	6	10	4	7	8	6	8	5	10
Q13573	Q13573	SNW1_HUMAN	SNW domain-containing protein 1 (Nuclear protein SkiP) (Nuclear receptor coactivator NCoA-62) (Ski-interacting protein)	SNW1 SKIIP SKIP	1	6	5	5	10	7	4	9	3	5
Q13610	Q13610	PWP1_HUMAN	Periodic tryptophan protein 1 homolog (Keratinocyte protein IEF SSP 9502)	PWP1	1	6	8	5	2	4	3	4	4	3
Q14011	Q14011	CIRBP_HUMAN	Cold-inducible RNA-binding protein (A18 hnRNP) (Glycine-rich RNA-binding protein CIRP)	CIRBP A18HNRNP CIRP	1	6	8	6	5	2	7	4	6	6
Q14444	Q14444	CAPR1_HUMAN	Caprin-1 (Cell cycle-associated protein 1) (Cytoplasmic activation- and proliferation-associated protein 1) (GPI-anchored membrane protein 1) (GPI-anchored protein p137) (GPI-p137) (p137GPI) (Membrane component chromosome 11 surface marker 1) (RNA granule protein 105)	CAPRIN1 GPIAP1 GPIP137 M11S1 RNG105	1	6	5	8	7	4	6	10	8	3
Q15369	Q15369	ELOC_HUMAN	Elongin-C (EloC) (Elongin 15 kDa subunit) (RNA polymerase II transcription factor SIII subunit C) (SIII p15) (Transcription elongation factor B polypeptide 1)	ELOC TCEB1	1	6	3	3	5	1	1	3	3	3
Q15555	Q15555	MARE2_HUMAN	Microtubule-associated protein RP/EB family member 2 (APC-binding protein EB2) (End-binding protein 2) (EB2)	MAPRE2 RP1	1	6	1	4	3	4	2	1	2	1
Q5JTH9	Q5JTH9	RRP12_HUMAN	RRP12-like protein	RRP12 KIAA0690	1	6	5	4	18	14	7	1	1	4
Q71UI9;P0C0S5	Q71UI9	H2AV_HUMAN	Histone H2A.V (H2A.F/Z) (H2A.Z variant histone 2)	H2AZ2 H2AFV H2AV	2	6	7	6	9	9	8	10	8	7
Q8NAV1	Q8NAV1	PR38A_HUMAN	Pre-mRNA-splicing factor 38A	PRPF38A	1	6	3	4	4	3	7	2	2	3
Q8NI36	Q8NI36	WDR36_HUMAN	WD repeat-containing protein 36 (T-cell activation WD repeat-containing protein) (TA-WDRP)	WDR36	1	6	5	7	16	9	10	2	2	4
Q8TDD1	Q8TDD1	DDX54_HUMAN	ATP-dependent RNA helicase DDX54 (EC 3.6.4.13) (ATP-dependent RNA helicase DP97) (DEAD box RNA helicase 97 kDa) (DEAD box protein 54)	DDX54	1	6	4	2	9	3	2	2	2	0
Q8WUD4	Q8WUD4	CCD12_HUMAN	Coiled-coil domain-containing protein 12	CCDC12	1	6	10	6	5	7	4	6	6	5
Q99733	Q99733	NP1L4_HUMAN	Nucleosome assembly protein 1-like 4 (Nucleosome assembly protein 2) (NAP-2)	NAP1L4 NAP2	1	6	3	4	3	0	2	2	4	2
Q9BQG0	Q9BQG0	MBB1A_HUMAN	Myb-binding protein 1A	MYBBP1A P160	1	6	4	4	18	11	4	1	3	1
Q9BV38	Q9BV38	WDR18_HUMAN	WD repeat-containing protein 18	WDR18	1	6	8	5	6	8	5	3	3	6
Q9NP66	Q9NP66	HM20A_HUMAN	High mobility group protein 20A (HMG box-containing protein 20A) (HMG domain-containing protein 1) (HMG domain-containing protein HMGX1)	HMG20A HMGX1 HMGXB1	1	6	3	2	3	1	3	5	3	3
Q9NQG5	Q9NQG5	RPR1B_HUMAN	Regulation of nuclear pre-mRNA domain-containing protein 1B (Cell cycle-related and expression-elevated protein in tumor)	RPRD1B C20orf77 CREPT	1	6	6	7	8	6	6	7	4	6
Q9NQZ2	Q9NQZ2	SAS10_HUMAN	Something about silencing protein 10 (Charged amino acid-rich leucine zipper 1) (CRL1) (Disrupter of silencing SAS10) (UTP3 homolog)	UTP3 CRLZ1 SAS10	1	6	8	6	9	4	5	3	6	4
Q9NR56;Q5VZF2;Q9NUK0	Q9NR56	MBNL1_HUMAN	Muscleblind-like protein 1 (Triplet-expansion RNA-binding protein)	MBNL1 EXP KIAA0428 MBNL	3	6	1	4	4	2	3	0	3	4
Q9NS69	Q9NS69	TOM22_HUMAN	Mitochondrial import receptor subunit TOM22 homolog (hTom22) (1C9-2) (Translocase of outer membrane 22 kDa subunit homolog)	TOMM22 TOM22	1	6	5	4	4	5	4	4	4	5
Q9NYB0	Q9NYB0	TE2IP_HUMAN	Telomeric repeat-binding factor 2-interacting protein 1 (TERF2-interacting telomeric protein 1) (TRF2-interacting telomeric protein 1) (Dopamine receptor-interacting protein 5) (Repressor/activator protein 1 homolog) (RAP1 homolog) (hRap1)	TERF2IP DRIP5 RAP1 PP8000	1	6	2	3	1	2	3	1	2	5
Q9P0M6	Q9P0M6	H2AW_HUMAN	Core histone macro-H2A.2 (Histone macroH2A2) (mH2A2)	MACROH2A2 H2AFY2	1	6	4	2	8	7	2	1	3	4
Q9ULR0	Q9ULR0	ISY1_HUMAN	Pre-mRNA-splicing factor ISY1 homolog	ISY1 KIAA1160	1	6	6	2	4	2	0	2	3	2
Q9Y333	Q9Y333	LSM2_HUMAN	U6 snRNA-associated Sm-like protein LSm2 (Protein G7b) (Small nuclear ribonuclear protein D homolog) (snRNP core Sm-like protein Sm-x5)	LSM2 C6orf28 G7B	1	6	4	5	5	6	5	6	4	5
Q9Y3Y2	Q9Y3Y2	CHTOP_HUMAN	Chromatin target of PRMT1 protein (Friend of PRMT1 protein) (Small arginine- and glycine-rich protein) (SRAG)	CHTOP C1orf77 FOP HT031 PP7704	1	6	6	5	6	6	4	6	6	4
E9PAV3;Q13765;Q9BZK3	E9PAV3	NACAM_HUMAN	Nascent polypeptide-associated complex subunit alpha, muscle-specific form (Alpha-NAC, muscle-specific form) (skNAC)	NACA	3	5	7	5	6	9	7	6	6	6
O00231	O00231	PSD11_HUMAN	26S proteasome non-ATPase regulatory subunit 11 (26S proteasome regulatory subunit RPN6) (26S proteasome regulatory subunit S9) (26S proteasome regulatory subunit p44.5)	PSMD11	1	5	3	3	4	4	4	3	3	4
O14974	O14974	MYPT1_HUMAN	Protein phosphatase 1 regulatory subunit 12A (Myosin phosphatase-targeting subunit 1) (Myosin phosphatase target subunit 1) (Protein phosphatase myosin-binding subunit)	PPP1R12A MBS MYPT1	1	5	4	4	5	3	1	3	2	2
O15446	O15446	RPA34_HUMAN	DNA-directed RNA polymerase I subunit RPA34 (A34.5) (Antisense to ERCC-1 protein) (ASE-1) (CD3-epsilon-associated protein) (CD3E-associated protein) (DNA-directed RNA polymerase I subunit G) (RNA polymerase I-associated factor PAF49)	POLR1G ASE1 CAST CD3EAP PAF49	1	5	6	5	6	4	3	2	4	6
O15511	O15511	ARPC5_HUMAN	Actin-related protein 2/3 complex subunit 5 (Arp2/3 complex 16 kDa subunit) (p16-ARC)	ARPC5 ARC16	1	5	4	3	3	2	3	2	3	3
O43447	O43447	PPIH_HUMAN	Peptidyl-prolyl cis-trans isomerase H (PPIase H) (EC 5.2.1.8) (Rotamase H) (Small nuclear ribonucleoprotein particle-specific cyclophilin H) (CypH) (U-snRNP-associated cyclophilin SnuCyp-20) (USA-CYP)	PPIH CYP20 CYPH	1	5	4	4	5	2	2	3	4	5
O60828	O60828	PQBP1_HUMAN	Polyglutamine-binding protein 1 (PQBP-1) (38 kDa nuclear protein containing a WW domain) (Npw38) (Polyglutamine tract-binding protein 1)	PQBP1 NPW38 JM26	1	5	5	2	2	1	4	5	4	4
O75607	O75607	NPM3_HUMAN	Nucleoplasmin-3	NPM3	1	5	4	3	3	4	3	3	3	3
O95793	O95793	STAU1_HUMAN	Double-stranded RNA-binding protein Staufen homolog 1	STAU1 STAU	1	5	5	2	4	5	3	5	3	4
P00374;Q86XF0	P00374	DYR_HUMAN	Dihydrofolate reductase (EC 1.5.1.3)	DHFR	2	5	3	3	5	4	6	2	2	4
P04792	P04792	HSPB1_HUMAN	Heat shock protein beta-1 (HspB1) (28 kDa heat shock protein) (Estrogen-regulated 24 kDa protein) (Heat shock 27 kDa protein) (HSP 27) (Stress-responsive protein 27) (SRP27)	HSPB1 HSP27 HSP28	1	5	4	2	2	2	1	3	5	2
P07237	P07237	PDIA1_HUMAN	Protein disulfide-isomerase (PDI) (EC 5.3.4.1) (Cellular thyroid hormone-binding protein) (Prolyl 4-hydroxylase subunit beta) (p55)	P4HB ERBA2L PDI PDIA1 PO4DB	1	5	4	4	2	3	2	3	5	5
P13693;Q56UQ5;Q9HAU6	P13693	TCTP_HUMAN	Translationally-controlled tumor protein (TCTP) (Fortilin) (Histamine-releasing factor) (HRF) (p23)	TPT1	3	5	3	2	4	4	3	2	4	3
P17987	P17987	TCPA_HUMAN	T-complex protein 1 subunit alpha (TCP-1-alpha) (CCT-alpha)	TCP1 CCT1 CCTA	1	5	6	5	10	7	6	4	3	8
P18077	P18077	RL35A_HUMAN	60S ribosomal protein L35a (Cell growth-inhibiting gene 33 protein) (Large ribosomal subunit protein eL33)	RPL35A GIG33	1	5	4	6	4	3	3	4	4	3
P20618	P20618	PSB1_HUMAN	Proteasome subunit beta type-1 (EC 3.4.25.1) (Macropain subunit C5) (Multicatalytic endopeptidase complex subunit C5) (Proteasome component C5) (Proteasome gamma chain)	PSMB1 PSC5	1	5	5	1	3	2	2	2	6	4
P26641	P26641	EF1G_HUMAN	Elongation factor 1-gamma (EF-1-gamma) (eEF-1B gamma)	EEF1G EF1G PRO1608	1	5	3	4	9	3	3	3	5	4
P28070	P28070	PSB4_HUMAN	Proteasome subunit beta type-4 (EC 3.4.25.1) (26 kDa prosomal protein) (HsBPROS26) (PROS-26) (Macropain beta chain) (Multicatalytic endopeptidase complex beta chain) (Proteasome beta chain) (Proteasome chain 3) (HsN3)	PSMB4 PROS26	1	5	4	4	4	4	3	3	3	3
P32119	P32119	PRDX2_HUMAN	Peroxiredoxin-2 (EC 1.11.1.24) (Natural killer cell-enhancing factor B) (NKEF-B) (PRP) (Thiol-specific antioxidant protein) (TSA) (Thioredoxin peroxidase 1) (Thioredoxin-dependent peroxide reductase 1) (Thioredoxin-dependent peroxiredoxin 2)	PRDX2 NKEFB TDPX1	1	5	4	4	4	5	4	5	5	3
P32969	P32969	RL9_HUMAN	60S ribosomal protein L9 (Large ribosomal subunit protein uL6)	RPL9 OK/SW-cl.103; RPL9P7; RPL9P8; RPL9P9	1	5	3	4	12	4	8	3	3	4
P46778	P46778	RL21_HUMAN	60S ribosomal protein L21 (Large ribosomal subunit protein eL21)	RPL21	1	5	7	6	3	7	5	5	7	4
P46783;Q9NQ39	P46783	RS10_HUMAN	40S ribosomal protein S10 (Small ribosomal subunit protein eS10)	RPS10	2	5	6	5	7	5	5	5	4	4
P49411	P49411	EFTU_HUMAN	Elongation factor Tu, mitochondrial (EF-Tu) (P43)	TUFM	1	5	4	2	3	3	3	0	1	3
P49458	P49458	SRP09_HUMAN	Signal recognition particle 9 kDa protein (SRP9)	SRP9	1	5	6	4	4	5	3	6	5	5
P50502;Q8IZP2;Q8NFI4	P50502	F10A1_HUMAN	Hsc70-interacting protein (Hip) (Aging-associated protein 2) (Progesterone receptor-associated p48 protein) (Protein FAM10A1) (Putative tumor suppressor ST13) (Renal carcinoma antigen NY-REN-33) (Suppression of tumorigenicity 13 protein)	ST13 AAG2 FAM10A1 HIP SNC6	3	5	3	4	3	4	1	1	2	3
P50914	P50914	RL14_HUMAN	60S ribosomal protein L14 (CAG-ISL 7) (Large ribosomal subunit protein eL14)	RPL14	1	5	5	3	4	5	4	5	5	3
P50991	P50991	TCPD_HUMAN	T-complex protein 1 subunit delta (TCP-1-delta) (CCT-delta) (Stimulator of TAR RNA-binding)	CCT4 CCTD SRB	1	5	2	5	7	6	3	1	6	5
P51858	P51858	HDGF_HUMAN	Hepatoma-derived growth factor (HDGF) (High mobility group protein 1-like 2) (HMG-1L2)	HDGF HMG1L2	1	5	3	2	0	1	0	1	4	1
P52294;O15131	P52294	IMA5_HUMAN	Importin subunit alpha-5 (Karyopherin subunit alpha-1) (Nucleoprotein interactor 1) (NPI-1) (RAG cohort protein 2) (SRP1-beta) [Cleaved into: Importin subunit alpha-5, N-terminally processed]	KPNA1 RCH2	2	5	3	2	6	1	1	3	3	1
P54727;P54725	P54727	RD23B_HUMAN	UV excision repair protein RAD23 homolog B (HR23B) (hHR23B) (XP-C repair-complementing complex 58 kDa protein) (p58)	RAD23B	2	5	5	2	3	2	1	4	6	3
P60174	P60174	TPIS_HUMAN	Triosephosphate isomerase (TIM) (EC 5.3.1.1) (Methylglyoxal synthase) (EC 4.2.3.3) (Triose-phosphate isomerase)	TPI1 TPI	1	5	1	3	3	2	2	3	3	3
P60900	P60900	PSA6_HUMAN	Proteasome subunit alpha type-6 (27 kDa prosomal protein) (PROS-27) (p27K) (Macropain iota chain) (Multicatalytic endopeptidase complex iota chain) (Proteasome iota chain)	PSMA6 PROS27	1	5	8	5	6	6	4	4	8	4
P62273	P62273	RS29_HUMAN	40S ribosomal protein S29 (Small ribosomal subunit protein uS14)	RPS29	1	5	4	5	6	5	6	4	3	6
P62304	P62304	RUXE_HUMAN	Small nuclear ribonucleoprotein E (snRNP-E) (Sm protein E) (Sm-E) (SmE)	SNRPE	1	5	5	6	5	4	4	3	5	7
P62333	P62333	PRS10_HUMAN	26S proteasome regulatory subunit 10B (26S proteasome AAA-ATPase subunit RPT4) (Proteasome 26S subunit ATPase 6) (Proteasome subunit p42)	PSMC6 SUG2	1	5	3	3	6	3	6	3	3	6
P62888	P62888	RL30_HUMAN	60S ribosomal protein L30 (Large ribosomal subunit protein eL30)	RPL30	1	5	5	3	6	3	4	4	4	7
P62899	P62899	RL31_HUMAN	60S ribosomal protein L31 (Large ribosomal subunit protein eL31)	RPL31	1	5	7	4	6	6	3	7	3	0
P63165;G2XKQ0	P63165	SUMO1_HUMAN	Small ubiquitin-related modifier 1 (SUMO-1) (GAP-modifying protein 1) (GMP1) (SMT3 homolog 3) (Sentrin) (Ubiquitin-homology domain protein PIC1) (Ubiquitin-like protein SMT3C) (Smt3C) (Ubiquitin-like protein UBL1)	SUMO1 SMT3C SMT3H3 UBL1 OK/SW-cl.43	2	5	5	7	6	5	5	4	4	6
P63173	P63173	RL38_HUMAN	60S ribosomal protein L38 (Large ribosomal subunit protein eL38)	RPL38	1	5	5	2	3	2	1	4	4	4
P81605	P81605	DCD_HUMAN	Dermcidin (EC 3.4.-.-) (Preproteolysin) [Cleaved into: Survival-promoting peptide; DCD-1]	DCD AIDD DSEP	1	5	5	5	5	3	5	6	2	4
Q07021	Q07021	C1QBP_HUMAN	Complement component 1 Q subcomponent-binding protein, mitochondrial (ASF/SF2-associated protein p32) (Glycoprotein gC1qBP) (C1qBP) (Hyaluronan-binding protein 1) (Mitochondrial matrix protein p32) (gC1q-R protein) (p33) (SF2AP32)	C1QBP GC1QBP HABP1 SF2P32	1	5	4	5	2	5	3	3	5	5
Q09161	Q09161	NCBP1_HUMAN	Nuclear cap-binding protein subunit 1 (80 kDa nuclear cap-binding protein) (CBP80) (NCBP 80 kDa subunit)	NCBP1 CBP80 NCBP	1	5	3	4	1	0	4	3	0	1
Q12824	Q12824	SNF5_HUMAN	SWI/SNF-related matrix-associated actin-dependent regulator of chromatin subfamily B member 1 (BRG1-associated factor 47) (BAF47) (Integrase interactor 1 protein) (SNF5 homolog) (hSNF5)	SMARCB1 BAF47 INI1 SNF5L1	1	5	5	5	6	3	3	2	6	4
Q12849	Q12849	GRSF1_HUMAN	G-rich sequence factor 1 (GRSF-1)	GRSF1	1	5	1	1	2	1	3	1	1	2
Q13206	Q13206	DDX10_HUMAN	Probable ATP-dependent RNA helicase DDX10 (EC 3.6.4.13) (DEAD box protein 10)	DDX10	1	5	9	4	14	6	2	5	7	2
Q13561	Q13561	DCTN2_HUMAN	Dynactin subunit 2 (50 kDa dynein-associated polypeptide) (Dynactin complex 50 kDa subunit) (DCTN-50) (p50 dynamitin)	DCTN2 DCTN50	1	5	1	3	1	1	3	1	3	2
Q15008	Q15008	PSMD6_HUMAN	26S proteasome non-ATPase regulatory subunit 6 (26S proteasome regulatory subunit RPN7) (26S proteasome regulatory subunit S10) (Breast cancer-associated protein SGA-113M) (Phosphonoformate immuno-associated protein 4) (Proteasome regulatory particle subunit p44S10) (p42A)	PSMD6 KIAA0107 PFAAP4	1	5	3	2	3	2	4	2	0	3
Q15024	Q15024	EXOS7_HUMAN	Exosome complex component RRP42 (Exosome component 7) (Ribosomal RNA-processing protein 42) (p8)	EXOSC7 KIAA0116 RRP42	1	5	5	3	3	2	1	1	4	3
Q15056	Q15056	IF4H_HUMAN	Eukaryotic translation initiation factor 4H (eIF-4H) (Williams-Beuren syndrome chromosomal region 1 protein)	EIF4H KIAA0038 WBSCR1 WSCR1	1	5	1	2	2	1	2	2	3	5
Q1ED39	Q1ED39	KNOP1_HUMAN	Lysine-rich nucleolar protein 1 (Protein FAM191A) (Testis-specific gene 118 protein)	KNOP1 C16orf88 FAM191A TSG118	1	5	1	4	6	5	1	3	4	4
Q53F19	Q53F19	NCBP3_HUMAN	Nuclear cap-binding protein subunit 3 (Protein ELG)	NCBP3 C17orf85	1	5	5	3	1	1	2	3	2	5
Q68CQ4	Q68CQ4	DIEXF_HUMAN	Digestive organ expansion factor homolog	DIEXF C1orf107 DEF	1	5	1	2	4	2	4	1	1	3
Q86U42;A6NDY0	Q86U42	PABP2_HUMAN	Polyadenylate-binding protein 2 (PABP-2) (Poly(A)-binding protein 2) (Nuclear poly(A)-binding protein 1) (Poly(A)-binding protein II) (PABII) (Polyadenylate-binding nuclear protein 1)	PABPN1 PAB2 PABP2	2	5	3	3	4	3	5	4	7	5
Q86V81	Q86V81	THOC4_HUMAN	THO complex subunit 4 (Tho4) (Ally of AML-1 and LEF-1) (Aly/REF export factor) (Transcriptional coactivator Aly/REF) (bZIP-enhancing factor BEF)	ALYREF ALY BEF THOC4	1	5	5	5	8	4	4	6	5	7
Q8IZL8	Q8IZL8	PELP1_HUMAN	Proline-, glutamic acid- and leucine-rich protein 1 (Modulator of non-genomic activity of estrogen receptor) (Transcription factor HMX3)	PELP1 HMX3 MNAR	1	5	4	5	3	5	5	3	2	3
Q8N7H5	Q8N7H5	PAF1_HUMAN	RNA polymerase II-associated factor 1 homolog (hPAF1) (Pancreatic differentiation protein 2)	PAF1 PD2	1	5	6	5	2	2	2	2	4	4
Q8NBS9	Q8NBS9	TXND5_HUMAN	Thioredoxin domain-containing protein 5 (Endoplasmic reticulum resident protein 46) (ER protein 46) (ERp46) (Thioredoxin-like protein p46)	TXNDC5 TLP46 UNQ364/PRO700	1	5	1	1	2	1	1	1	2	1
Q8TAQ2	Q8TAQ2	SMRC2_HUMAN	SWI/SNF complex subunit SMARCC2 (BRG1-associated factor 170) (BAF170) (SWI/SNF complex 170 kDa subunit) (SWI/SNF-related matrix-associated actin-dependent regulator of chromatin subfamily C member 2)	SMARCC2 BAF170	1	5	5	5	3	2	3	8	5	4
Q8WW12	Q8WW12	PCNP_HUMAN	PEST proteolytic signal-containing nuclear protein (PCNP) (PEST-containing nuclear protein)	PCNP	1	5	0	0	1	0	0	0	3	0
Q8WYA6	Q8WYA6	CTBL1_HUMAN	Beta-catenin-like protein 1 (Nuclear-associated protein) (NAP) (Testis development protein NYD-SP19)	CTNNBL1 C20orf33 PP8304	1	5	6	5	6	5	3	3	4	4
Q92598;O95757;P34932	Q92598	HS105_HUMAN	Heat shock protein 105 kDa (Antigen NY-CO-25) (Heat shock 110 kDa protein)	HSPH1 HSP105 HSP110 KIAA0201	3	5	4	3	8	7	6	6	4	4
Q92879;O95319	Q92879	CELF1_HUMAN	CUGBP Elav-like family member 1 (CELF-1) (50 kDa nuclear polyadenylated RNA-binding protein) (Bruno-like protein 2) (CUG triplet repeat RNA-binding protein 1) (CUG-BP1) (CUG-BP- and ETR-3-like factor 1) (Deadenylation factor CUG-BP) (Embryo deadenylation element-binding protein homolog) (EDEN-BP homolog) (RNA-binding protein BRUNOL-2)	CELF1 BRUNOL2 CUGBP CUGBP1 NAB50	2	5	2	3	2	3	2	1	3	2
Q9BVL2	Q9BVL2	NUP58_HUMAN	Nucleoporin p58/p45 (58 kDa nucleoporin) (Nucleoporin-like protein 1)	NUP58 KIAA0410 NUPL1	1	5	3	3	3	4	5	2	1	2
Q9NPD3	Q9NPD3	EXOS4_HUMAN	Exosome complex component RRP41 (Exosome component 4) (Ribosomal RNA-processing protein 41) (p12A)	EXOSC4 RRP41 SKI6	1	5	6	5	5	5	5	5	6	6
Q9NRR5	Q9NRR5	UBQL4_HUMAN	Ubiquilin-4 (Ataxin-1 interacting ubiquitin-like protein) (A1Up) (Ataxin-1 ubiquitin-like-interacting protein A1U) (Connexin43-interacting protein of 75 kDa) (CIP75)	UBQLN4 C1orf6 CIP75 UBIN	1	5	3	1	3	1	1	1	2	4
Q9NRY2	Q9NRY2	SOSSC_HUMAN	SOSS complex subunit C (INTS3- and NABP-interacting protein) (Sensor of single-strand DNA complex subunit C) (Sensor of ssDNA subunit C) (SOSS-C) (Single-stranded DNA-binding protein-interacting protein 1) (SSB-interacting protein 1) (hSSBIP1)	INIP C9orf80 SSBIP1 HSPC043 HSPC291	1	5	3	2	2	1	2	2	2	4
Q9NVX2	Q9NVX2	NLE1_HUMAN	Notchless protein homolog 1	NLE1 HUSSY-07	1	5	4	3	2	1	1	2	2	3
Q9UHA3	Q9UHA3	RLP24_HUMAN	Probable ribosome biogenesis protein RLP24 (Ribosomal L24 domain-containing protein 1) (Ribosomal protein L24-like)	RSL24D1 C15orf15 RPL24L My024	1	5	3	4	3	4	3	2	2	1
Q9UHD1	Q9UHD1	CHRD1_HUMAN	Cysteine and histidine-rich domain-containing protein 1 (CHORD domain-containing protein 1) (CHORD-containing protein 1) (CHP-1) (Protein morgana)	CHORDC1 CHP1	1	5	2	4	5	1	3	1	3	3
Q9ULW3	Q9ULW3	ABT1_HUMAN	Activator of basal transcription 1 (hABT1) (Basal transcriptional activator)	ABT1	1	5	3	4	5	3	2	2	5	2
Q9UNE7	Q9UNE7	CHIP_HUMAN	E3 ubiquitin-protein ligase CHIP (EC 2.3.2.27) (Antigen NY-CO-7) (CLL-associated antigen KW-8) (Carboxy terminus of Hsp70-interacting protein) (RING-type E3 ubiquitin transferase CHIP) (STIP1 homology and U box-containing protein 1)	STUB1 CHIP PP1131	1	5	3	2	2	3	2	2	5	2
Q9UQ80	Q9UQ80	PA2G4_HUMAN	Proliferation-associated protein 2G4 (Cell cycle protein p38-2G4 homolog) (hG4-1) (ErbB3-binding protein 1)	PA2G4 EBP1	1	5	4	4	3	4	3	2	3	3
Q9Y5L4	Q9Y5L4	TIM13_HUMAN	Mitochondrial import inner membrane translocase subunit Tim13	TIMM13 TIM13B TIMM13A TIMM13B	1	5	3	3	1	0	2	1	2	2
O43347	O43347	MSI1H_HUMAN	RNA-binding protein Musashi homolog 1 (Musashi-1)	MSI1	1	4	3	3	3	4	6	4	4	5
O43765	O43765	SGTA_HUMAN	Small glutamine-rich tetratricopeptide repeat-containing protein alpha (Alpha-SGT) (Vpu-binding protein) (UBP)	SGTA SGT SGT1	1	4	2	1	2	1	2	0	0	2
O60493;Q9UMY4	O60493	SNX3_HUMAN	Sorting nexin-3 (Protein SDP3)	SNX3	2	4	6	5	4	2	4	5	4	4
O75534	O75534	CSDE1_HUMAN	Cold shock domain-containing protein E1 (N-ras upstream gene protein) (Protein UNR)	CSDE1 D1S155E KIAA0885 NRU UNR	1	4	1	3	6	2	2	2	3	1
O95721	O95721	SNP29_HUMAN	Synaptosomal-associated protein 29 (SNAP-29) (Soluble 29 kDa NSF attachment protein) (Vesicle-membrane fusion protein SNAP-29)	SNAP29	1	4	3	2	2	2	1	1	2	2
P04637	P04637	P53_HUMAN	Cellular tumor antigen p53 (Antigen NY-CO-13) (Phosphoprotein p53) (Tumor suppressor p53)	TP53 P53	1	4	3	4	9	6	2	1	1	3
P06753	P06753	TPM3_HUMAN	Tropomyosin alpha-3 chain (Gamma-tropomyosin) (Tropomyosin-3) (Tropomyosin-5) (hTM5)	TPM3	1	4	4	2	2	3	1	4	4	3
P10412;P22492;Q02539	P10412	H14_HUMAN	Histone H1.4 (Histone H1b) (Histone H1s-4)	H1-4 H1F4 HIST1H1E	3	4	3	3	5	5	3	4	2	2
P10599	P10599	THIO_HUMAN	Thioredoxin (Trx) (ATL-derived factor) (ADF) (Surface-associated sulphydryl protein) (SASP) (allergen Hom s Trx)	TXN TRDX TRX TRX1	1	4	4	1	4	2	2	4	4	2
P13861;P31323	P13861	KAP2_HUMAN	cAMP-dependent protein kinase type II-alpha regulatory subunit	PRKAR2A PKR2 PRKAR2	2	4	1	0	0	0	2	0	0	0
P14314	P14314	GLU2B_HUMAN	Glucosidase 2 subunit beta (80K-H protein) (Glucosidase II subunit beta) (Protein kinase C substrate 60.1 kDa protein heavy chain) (PKCSH)	PRKCSH G19P1	1	4	1	1	0	2	0	0	2	1
P18583	P18583	SON_HUMAN	Protein SON (Bax antagonist selected in saccharomyces 1) (BASS1) (Negative regulatory element-binding protein) (NRE-binding protein) (Protein DBP-5) (SON3)	SON C21orf50 DBP5 KIAA1019 NREBP HSPC310 HSPC312	1	4	8	5	10	8	5	9	4	3
P21333;Q14315	P21333	FLNA_HUMAN	Filamin-A (FLN-A) (Actin-binding protein 280) (ABP-280) (Alpha-filamin) (Endothelial actin-binding protein) (Filamin-1) (Non-muscle filamin)	FLNA FLN FLN1	2	4	3	6	14	8	5	5	1	2
P22392;O60361	P22392	NDKB_HUMAN	Nucleoside diphosphate kinase B (NDK B) (NDP kinase B) (EC 2.7.4.6) (C-myc purine-binding transcription factor PUF) (Histidine protein kinase NDKB) (EC 2.7.13.3) (nm23-H2)	NME2 NM23B	2	4	6	4	3	4	4	1	6	6
P25440	P25440	BRD2_HUMAN	Bromodomain-containing protein 2 (O27.1.1) (Really interesting new gene 3 protein)	BRD2 KIAA9001 RING3	1	4	1	0	1	0	0	1	0	1
P25788	P25788	PSA3_HUMAN	Proteasome subunit alpha type-3 (Macropain subunit C8) (Multicatalytic endopeptidase complex subunit C8) (Proteasome component C8)	PSMA3 HC8 PSC8	1	4	2	3	2	4	4	1	3	4
P30050	P30050	RL12_HUMAN	60S ribosomal protein L12 (Large ribosomal subunit protein uL11)	RPL12	1	4	4	5	5	5	2	4	3	6
P33552	P33552	CKS2_HUMAN	Cyclin-dependent kinases regulatory subunit 2 (CKS-2)	CKS2	1	4	1	3	2	4	2	1	3	3
P35998	P35998	PRS7_HUMAN	26S proteasome regulatory subunit 7 (26S proteasome AAA-ATPase subunit RPT1) (Proteasome 26S subunit ATPase 2) (Protein MSS1)	PSMC2 MSS1	1	4	3	4	5	6	4	2	5	4
P36873	P36873	PP1G_HUMAN	Serine/threonine-protein phosphatase PP1-gamma catalytic subunit (PP-1G) (EC 3.1.3.16) (Protein phosphatase 1C catalytic subunit)	PPP1CC	1	4	2	1	1	2	3	3	3	3
P40227;Q92526	P40227	TCPZ_HUMAN	T-complex protein 1 subunit zeta (TCP-1-zeta) (Acute morphine dependence-related protein 2) (CCT-zeta-1) (HTR3) (Tcp20)	CCT6A CCT6 CCTZ	2	4	6	5	6	4	5	5	7	5
P48047	P48047	ATPO_HUMAN	ATP synthase subunit O, mitochondrial (ATP synthase peripheral stalk subunit OSCP) (Oligomycin sensitivity conferral protein) (OSCP)	ATP5PO ATP5O ATPO	1	4	4	2	4	5	1	4	2	3
P49368	P49368	TCPG_HUMAN	T-complex protein 1 subunit gamma (TCP-1-gamma) (CCT-gamma) (hTRiC5)	CCT3 CCTG TRIC5	1	4	5	3	8	7	8	3	4	5
P49959	P49959	MRE11_HUMAN	Double-strand break repair protein MRE11 (EC 3.1.-.-) (Double-strand break repair protein MRE11A) (Meiotic recombination 11 homolog 1) (MRE11 homolog 1) (Meiotic recombination 11 homolog A) (MRE11 homolog A)	MRE11 HNGS1 MRE11A	1	4	2	4	3	2	3	4	4	3
P51610;Q9Y5Z7	P51610	HCFC1_HUMAN	Host cell factor 1 (HCF) (HCF-1) (C1 factor) (CFF) (VCAF) (VP16 accessory protein) [Cleaved into: HCF N-terminal chain 1; HCF N-terminal chain 2; HCF N-terminal chain 3; HCF N-terminal chain 4; HCF N-terminal chain 5; HCF N-terminal chain 6; HCF C-terminal chain 1; HCF C-terminal chain 2; HCF C-terminal chain 3; HCF C-terminal chain 4; HCF C-terminal chain 5; HCF C-terminal chain 6]	HCFC1 HCF1 HFC1	2	4	2	1	4	2	1	1	3	2
P56182	P56182	RRP1_HUMAN	Ribosomal RNA processing protein 1 homolog A (Novel nuclear protein 1) (NNP-1) (Nucleolar protein Nop52) (RRP1-like protein)	RRP1 D21S2056E NNP1 NOP52 RRP1A	1	4	8	3	7	5	3	5	3	4
P60866	P60866	RS20_HUMAN	40S ribosomal protein S20 (Small ribosomal subunit protein uS10)	RPS20	1	4	3	2	4	3	3	4	2	2
P61218	P61218	RPAB2_HUMAN	DNA-directed RNA polymerases I, II, and III subunit RPABC2 (RNA polymerases I, II, and III subunit ABC2) (DNA-directed RNA polymerase II subunit F) (DNA-directed RNA polymerases I, II, and III 14.4 kDa polypeptide) (RPABC14.4) (RPB14.4) (RPB6 homolog) (RPC15)	POLR2F POLRF	1	4	2	2	1	1	0	1	1	2
P62191	P62191	PRS4_HUMAN	26S proteasome regulatory subunit 4 (P26s4) (26S proteasome AAA-ATPase subunit RPT2) (Proteasome 26S subunit ATPase 1)	PSMC1	1	4	3	3	2	1	2	1	1	0
P62266	P62266	RS23_HUMAN	40S ribosomal protein S23 (Small ribosomal subunit protein uS12)	RPS23	1	4	4	4	4	4	3	5	5	4
P62310	P62310	LSM3_HUMAN	U6 snRNA-associated Sm-like protein LSm3	LSM3 MDS017	1	4	4	4	4	4	4	4	4	4
P62314	P62314	SMD1_HUMAN	Small nuclear ribonucleoprotein Sm D1 (Sm-D1) (Sm-D autoantigen) (snRNP core protein D1)	SNRPD1	1	4	2	4	4	2	7	4	2	1
P62487	P62487	RPB7_HUMAN	DNA-directed RNA polymerase II subunit RPB7 (RNA polymerase II subunit B7) (DNA-directed RNA polymerase II subunit G) (RNA polymerase II 19 kDa subunit) (RPB19)	POLR2G RPB7	1	4	4	5	4	3	5	1	3	5
P62851	P62851	RS25_HUMAN	40S ribosomal protein S25 (Small ribosomal subunit protein eS25)	RPS25	1	4	3	5	4	5	5	4	4	2
P62877	P62877	RBX1_HUMAN	E3 ubiquitin-protein ligase RBX1 (EC 2.3.2.27) (EC 2.3.2.32) (E3 ubiquitin-protein transferase RBX1) (Protein ZYP) (RING finger protein 75) (RING-box protein 1) (Rbx1) (Regulator of cullins 1) (ROC1) [Cleaved into: E3 ubiquitin-protein ligase RBX1, N-terminally processed (E3 ubiquitin-protein transferase RBX1, N-terminally processed)]	RBX1 RNF75 ROC1	1	4	3	3	2	2	2	1	2	2
P63167	P63167	DYL1_HUMAN	Dynein light chain 1, cytoplasmic (8 kDa dynein light chain) (DLC8) (Dynein light chain LC8-type 1) (Protein inhibitor of neuronal nitric oxide synthase) (PIN)	DYNLL1 DLC1 DNCL1 DNCLC1 HDLC1	1	4	6	4	8	4	4	4	6	4
P67775;P62714;P60510	P67775	PP2AA_HUMAN	Serine/threonine-protein phosphatase 2A catalytic subunit alpha isoform (PP2A-alpha) (EC 3.1.3.16) (Replication protein C) (RP-C)	PPP2CA	3	4	2	2	1	1	4	0	2	3
P68400;Q8NEV1	P68400	CSK21_HUMAN	Casein kinase II subunit alpha (CK II alpha) (EC 2.7.11.1)	CSNK2A1 CK2A1	2	4	1	4	5	4	2	3	1	2
Q00577	Q00577	PURA_HUMAN	Transcriptional activator protein Pur-alpha (Purine-rich single-stranded DNA-binding protein alpha)	PURA PUR1	1	4	3	0	1	3	1	1	1	0
Q13868	Q13868	EXOS2_HUMAN	Exosome complex component RRP4 (Exosome component 2) (Ribosomal RNA-processing protein 4)	EXOSC2 RRP4	1	4	3	2	2	4	4	1	3	5
Q14677	Q14677	EPN4_HUMAN	Clathrin interactor 1 (Clathrin-interacting protein localized in the trans-Golgi region) (Clint) (Enthoprotin) (Epsin-4) (Epsin-related protein) (EpsinR)	CLINT1 ENTH EPN4 EPNR KIAA0171	1	4	6	4	3	3	2	3	6	2
Q14697	Q14697	GANAB_HUMAN	Neutral alpha-glucosidase AB (EC 3.2.1.207) (Alpha-glucosidase 2) (Glucosidase II subunit alpha)	GANAB G2AN KIAA0088	1	4	2	1	2	4	1	2	2	1
Q15007	Q15007	FL2D_HUMAN	Pre-mRNA-splicing regulator WTAP (Female-lethal(2)D homolog) (hFL(2)D) (WT1-associated protein) (Wilms tumor 1-associating protein)	WTAP KIAA0105	1	4	5	4	5	3	2	2	4	4
Q15370	Q15370	ELOB_HUMAN	Elongin-B (EloB) (Elongin 18 kDa subunit) (RNA polymerase II transcription factor SIII subunit B) (SIII p18) (Transcription elongation factor B polypeptide 2)	ELOB TCEB2	1	4	1	3	1	1	3	4	3	1
Q15773	Q15773	MLF2_HUMAN	Myeloid leukemia factor 2 (Myelodysplasia-myeloid leukemia factor 2)	MLF2	1	4	5	3	4	5	3	3	5	2
Q16778;P33778;P23527;P06899;Q8N257;Q6DRA6;Q6DN03	Q16778	H2B2E_HUMAN	Histone H2B type 2-E (H2B-clustered histone 21) (Histone H2B-GL105) (Histone H2B.q) (H2B/q)	H2BC21 H2BFQ HIST2H2BE	7	4	4	4	6	2	5	2	5	4
Q32P28	Q32P28	P3H1_HUMAN	Prolyl 3-hydroxylase 1 (EC 1.14.11.7) (Growth suppressor 1) (Leucine- and proline-enriched proteoglycan 1) (Leprecan-1)	P3H1 GROS1 LEPRE1 PSEC0109	1	4	1	2	1	2	1	0	3	0
Q3B726	Q3B726	RPA43_HUMAN	DNA-directed RNA polymerase I subunit RPA43 (DNA-directed RNA polymerase I subunit F) (Twist neighbor protein)	POLR1F TWISTNB	1	4	2	4	5	2	3	1	2	1
Q59GN2;P62891	Q59GN2	R39L5_HUMAN	Putative 60S ribosomal protein L39-like 5 (60S ribosomal protein L39 pseudogene 5)	RPL39P5	2	4	4	2	2	2	3	2	1	2
Q6UWP8	Q6UWP8	SBSN_HUMAN	Suprabasin	SBSN UNQ698/PRO1343	1	4	4	4	5	4	0	6	5	1
Q8IXT5	Q8IXT5	RB12B_HUMAN	RNA-binding protein 12B (RNA-binding motif protein 12B)	RBM12B	1	4	6	4	4	4	3	4	3	3
Q8IYB3	Q8IYB3	SRRM1_HUMAN	Serine/arginine repetitive matrix protein 1 (SR-related nuclear matrix protein of 160 kDa) (SRm160) (Ser/Arg-related nuclear matrix protein)	SRRM1 SRM160	1	4	5	4	2	3	4	5	2	5
Q8N3U4;Q8WVM7	Q8N3U4	STAG2_HUMAN	Cohesin subunit SA-2 (SCC3 homolog 2) (Stromal antigen 2)	STAG2 SA2	2	4	1	1	10	1	3	0	1	2
Q8N9T8	Q8N9T8	KRI1_HUMAN	Protein KRI1 homolog	KRI1	1	4	2	3	4	3	5	2	2	4
Q8NFH4	Q8NFH4	NUP37_HUMAN	Nucleoporin Nup37 (p37) (Nup107-160 subcomplex subunit Nup37)	NUP37	1	4	2	0	0	1	3	0	3	3
Q93077;Q7L7L0;P04908	Q93077	H2A1C_HUMAN	Histone H2A type 1-C (H2A-clustered histone 6) (Histone H2A/l)	H2AC6 H2AFL HIST1H2AC	3	4	3	2	5	4	3	2	3	2
Q96B26	Q96B26	EXOS8_HUMAN	Exosome complex component RRP43 (Exosome component 8) (Opa-interacting protein 2) (OIP-2) (Ribosomal RNA-processing protein 43) (p9)	EXOSC8 OIP2 RRP43	1	4	4	4	2	3	2	1	3	1
Q96B54	Q96B54	ZN428_HUMAN	Zinc finger protein 428 (Enzyme-like protein PIT13)	ZNF428 C19orf37	1	4	2	4	2	3	2	2	2	3
Q96C57	Q96C57	CSTOS_HUMAN	Protein CUSTOS	CUSTOS C12orf43	1	4	1	5	3	3	2	3	4	4
Q96HR8	Q96HR8	NAF1_HUMAN	H/ACA ribonucleoprotein complex non-core subunit NAF1 (hNAF1)	NAF1	1	4	1	1	2	3	4	1	3	3
Q96PU8	Q96PU8	QKI_HUMAN	Protein quaking (Hqk) (HqkI)	QKI HKQ	1	4	4	2	3	3	2	3	3	4
Q96SI9	Q96SI9	STRBP_HUMAN	Spermatid perinuclear RNA-binding protein	STRBP SPNR	1	4	3	3	4	4	3	1	1	3
Q99832	Q99832	TCPH_HUMAN	T-complex protein 1 subunit eta (TCP-1-eta) (CCT-eta) (HIV-1 Nef-interacting protein) [Cleaved into: T-complex protein 1 subunit eta, N-terminally processed]	CCT7 CCTH NIP7-1	1	4	2	5	6	4	5	2	4	3
Q9BPX5	Q9BPX5	ARP5L_HUMAN	Actin-related protein 2/3 complex subunit 5-like protein (Arp2/3 complex 16 kDa subunit 2) (ARC16-2)	ARPC5L	1	4	5	3	2	4	4	3	4	3
Q9BUP0	Q9BUP0	EFHD1_HUMAN	EF-hand domain-containing protein D1 (EF-hand domain-containing protein 1) (Swiprosin-2)	EFHD1 SWS2 PP3051	1	4	1	3	3	2	1	1	4	1
Q9BW27	Q9BW27	NUP85_HUMAN	Nuclear pore complex protein Nup85 (85 kDa nucleoporin) (FROUNT) (Nucleoporin Nup75) (Nucleoporin Nup85) (Pericentrin-1)	NUP85 NUP75 PCNT1	1	4	3	4	7	4	6	2	2	0
Q9BV57	Q9BV57	MTND_HUMAN	1,2-dihydroxy-3-keto-5-methylthiopentene dioxygenase (EC 1.13.11.54) (Acireductone dioxygenase (Fe(2+)-requiring)) (ARD) (Fe-ARD) (Membrane-type 1 matrix metalloproteinase cytoplasmic tail-binding protein 1) (MTCBP-1) (Submergence-induced protein-like factor) (Sip-L)	ADI1 MTCBP1 HMFT1638	1	4	0	2	0	0	0	0	0	0
Q9BVI4	Q9BVI4	NOC4L_HUMAN	Nucleolar complex protein 4 homolog (NOC4 protein homolog) (NOC4-like protein) (Nucleolar complex-associated protein 4-like protein)	NOC4L	1	4	5	6	13	7	6	5	1	4
Q9H3R5	Q9H3R5	CENPH_HUMAN	Centromere protein H (CENP-H) (Interphase centromere complex protein 35)	CENPH ICEN35	1	4	0	3	2	1	1	0	2	3
Q9H6Y2	Q9H6Y2	WDR55_HUMAN	WD repeat-containing protein 55	WDR55	1	4	3	2	1	0	1	0	2	2
Q9HCS7	Q9HCS7	SYF1_HUMAN	Pre-mRNA-splicing factor SYF1 (Protein HCNP) (XPA-binding protein 2)	XAB2 HCNP KIAA1177 SYF1 PP3898	1	4	2	4	3	3	5	1	2	1
Q9NPA8	Q9NPA8	ENY2_HUMAN	Transcription and mRNA export factor ENY2 (Enhancer of yellow 2 transcription factor homolog)	ENY2 DC6	1	4	4	4	3	3	3	3	4	3
Q9NQT4	Q9NQT4	EXOS5_HUMAN	Exosome complex component RRP46 (Chronic myelogenous leukemia tumor antigen 28) (Exosome component 5) (Ribosomal RNA-processing protein 46) (p12B)	EXOSC5 CML28 RRP46	1	4	2	1	2	2	2	2	3	3
Q9NUP9;O14910;Q9HAP6	Q9NUP9	LIN7C_HUMAN	Protein lin-7 homolog C (Lin-7C) (Mammalian lin-seven protein 3) (MALS-3) (Vertebrate lin-7 homolog 3) (Veli-3)	LIN7C MALS3 VELI3	3	4	3	1	5	3	2	3	4	4
Q9NV31	Q9NV31	IMP3_HUMAN	U3 small nucleolar ribonucleoprotein protein IMP3 (U3 snoRNP protein IMP3) (BRMS2)	IMP3 C15orf12 MRPS4	1	4	4	2	5	4	5	3	0	3
Q9P1U0	Q9P1U0	RPA12_HUMAN	DNA-directed RNA polymerase I subunit RPA12 (DNA-directed RNA polymerase I subunit H) (Zinc ribbon domain-containing protein 1)	POLR1H RPA12 ZNRD1	1	4	3	3	1	2	2	2	3	4
Q9UBU9	Q9UBU9	NXF1_HUMAN	Nuclear RNA export factor 1 (Tip-associated protein) (Tip-associating protein) (mRNA export factor TAP)	NXF1 TAP	1	4	4	3	10	4	6	4	3	3
Q9UI30	Q9UI30	TR112_HUMAN	Multifunctional methyltransferase subunit TRM112-like protein (tRNA methyltransferase 112 homolog)	TRMT112 AD-001 HSPC152 HSPC170	1	4	3	1	3	1	2	2	4	4
Q9UKF6	Q9UKF6	CPSF3_HUMAN	Cleavage and polyadenylation specificity factor subunit 3 (EC 3.1.27.-) (Cleavage and polyadenylation specificity factor 73 kDa subunit) (CPSF 73 kDa subunit) (mRNA 3'-end-processing endonuclease CPSF-73)	CPSF3 CPSF73	1	4	3	2	3	3	2	2	3	3
Q9UNM6	Q9UNM6	PSD13_HUMAN	26S proteasome non-ATPase regulatory subunit 13 (26S proteasome regulatory subunit RPN9) (26S proteasome regulatory subunit S11) (26S proteasome regulatory subunit p40.5)	PSMD13	1	4	1	1	0	3	1	1	1	1
Q9Y3U8	Q9Y3U8	RL36_HUMAN	60S ribosomal protein L36 (Large ribosomal subunit protein eL36)	RPL36	1	4	2	4	6	5	4	4	6	5
Q9Y5J1	Q9Y5J1	UTP18_HUMAN	U3 small nucleolar RNA-associated protein 18 homolog (WD repeat-containing protein 50)	UTP18 WDR50 CDABP0061 CGI-48	1	4	3	5	12	6	5	5	3	3
Q9Y608	Q9Y608	LRRF2_HUMAN	Leucine-rich repeat flightless-interacting protein 2 (LRR FLII-interacting protein 2)	LRRFIP2	1	4	3	2	0	1	0	3	3	3
O00762	O00762	UBE2C_HUMAN	Ubiquitin-conjugating enzyme E2 C (EC 2.3.2.23) ((E3-independent) E2 ubiquitin-conjugating enzyme C) (EC 2.3.2.24) (E2 ubiquitin-conjugating enzyme C) (UbcH10) (Ubiquitin carrier protein C) (Ubiquitin-protein ligase C)	UBE2C UBCH10	1	3	4	3	3	5	5	0	5	7
O43175	O43175	SERA_HUMAN	D-3-phosphoglycerate dehydrogenase (3-PGDH) (EC 1.1.1.95) (2-oxoglutarate reductase) (EC 1.1.1.399) (Malate dehydrogenase) (EC 1.1.1.37)	PHGDH PGDH3	1	3	3	5	7	7	6	3	3	2
O43823	O43823	AKAP8_HUMAN	A-kinase anchor protein 8 (AKAP-8) (A-kinase anchor protein 95 kDa) (AKAP 95)	AKAP8 AKAP95	1	3	3	1	1	1	1	1	1	2
O75569	O75569	PRKRA_HUMAN	Interferon-inducible double-stranded RNA-dependent protein kinase activator A (PKR-associated protein X) (PKR-associating protein X) (Protein activator of the interferon-induced protein kinase) (Protein kinase, interferon-inducible double-stranded RNA-dependent activator)	PRKRA PACT RAX HSD-14 HSD14	1	3	2	1	4	2	4	3	1	4
O95639;A6NMK7	O95639	CPSF4_HUMAN	Cleavage and polyadenylation specificity factor subunit 4 (Cleavage and polyadenylation specificity factor 30 kDa subunit) (CPSF 30 kDa subunit) (NS1 effector domain-binding protein 1) (Neb-1) (No arches homolog)	CPSF4 CPSF30 NAR NEB1	2	3	2	3	2	3	2	1	3	5
O95777	O95777	LSM8_HUMAN	U6 snRNA-associated Sm-like protein LSm8	LSM8	1	3	4	6	5	4	4	4	6	4
P01619	P01619	KV320_HUMAN	Immunoglobulin kappa variable 3-20 (Ig kappa chain V-III region B6) (Ig kappa chain V-III region GOL) (Ig kappa chain V-III region HAH) (Ig kappa chain V-III region HIC) (Ig kappa chain V-III region IARC/BL41) (Ig kappa chain V-III region NG9) (Ig kappa chain V-III region SIE) (Ig kappa chain V-III region Ti) (Ig kappa chain V-III region WOL)	IGKV3-20	1	3	2	1	2	1	1	3	2	1
P01859	P01859	IGHG2_HUMAN	Immunoglobulin heavy constant gamma 2 (Ig gamma-2 chain C region) (Ig gamma-2 chain C region DOT) (Ig gamma-2 chain C region TIL) (Ig gamma-2 chain C region ZIE)	IGHG2	1	3	4	4	3	2	2	3	4	3
P04075;P09972;P05062	P04075	ALDOA_HUMAN	Fructose-bisphosphate aldolase A (EC 4.1.2.13) (Lung cancer antigen NY-LU-1) (Muscle-type aldolase)	ALDOA ALDA	3	3	3	1	3	3	1	2	1	2
P07339	P07339	CATD_HUMAN	Cathepsin D (EC 3.4.23.5) [Cleaved into: Cathepsin D light chain; Cathepsin D heavy chain]	CTSD CPSD	1	3	2	1	1	1	1	0	2	0
P07437;A6NNZ2;CON__ENSEMBL:ENSBTAP00000025008;Q9H4B7	P07437	TBB5_HUMAN	Tubulin beta chain (Tubulin beta-5 chain)	TUBB TUBB5 OK/SW-cl.56	4	3	3	2	8	3	5	1	5	1
P09429;B2RPK0;P23497	P09429	HMGB1_HUMAN	High mobility group protein B1 (High mobility group protein 1) (HMG-1)	HMGB1 HMG1	3	3	2	0	3	2	1	1	2	3
P09496	P09496	CLCA_HUMAN	Clathrin light chain A (Lca)	CLTA	1	3	2	2	1	3	0	2	1	2
P0DOX5;P01857	P0DOX5	IGG1_HUMAN	Immunoglobulin gamma-1 heavy chain (Immunoglobulin gamma-1 heavy chain NIE)		2	3	4	2	5	4	3	5	6	4
P11387;Q969P6	P11387	TOP1_HUMAN	DNA topoisomerase 1 (EC 5.6.2.1) (DNA topoisomerase I)	TOP1	2	3	1	5	23	15	10	12	3	4
P12268;P20839	P12268	IMDH2_HUMAN	Inosine-5'-monophosphate dehydrogenase 2 (IMP dehydrogenase 2) (IMPD 2) (IMPDH 2) (EC 1.1.1.205) (IMPDH-II)	IMPDH2 IMPD2	2	3	5	2	3	1	2	1	4	1
P12277	P12277	KCRB_HUMAN	Creatine kinase B-type (EC 2.7.3.2) (Brain creatine kinase) (B-CK) (Creatine kinase B chain) (Creatine phosphokinase B-type) (CPK-B)	CKB CKBB	1	3	3	2	1	1	2	1	2	2
P18754	P18754	RCC1_HUMAN	Regulator of chromosome condensation (Cell cycle regulatory protein) (Chromosome condensation protein 1)	RCC1 CHC1	1	3	1	5	3	2	2	3	3	3
P19525	P19525	E2AK2_HUMAN	Interferon-induced, double-stranded RNA-activated protein kinase (EC 2.7.11.1) (Eukaryotic translation initiation factor 2-alpha kinase 2) (eIF-2A protein kinase 2) (Interferon-inducible RNA-dependent protein kinase) (P1/eIF-2A protein kinase) (Protein kinase RNA-activated) (PKR) (Protein kinase R) (Tyrosine-protein kinase EIF2AK2) (EC 2.7.10.2) (p68 kinase)	EIF2AK2 PKR PRKR	1	3	2	1	2	2	2	3	1	1
P21796	P21796	VDAC1_HUMAN	Voltage-dependent anion-selective channel protein 1 (VDAC-1) (hVDAC1) (Outer mitochondrial membrane protein porin 1) (Plasmalemmal porin) (Porin 31HL) (Porin 31HM)	VDAC1 VDAC	1	3	0	0	2	2	1	0	1	3
P22061	P22061	PIMT_HUMAN	Protein-L-isoaspartate(D-aspartate) O-methyltransferase (PIMT) (EC 2.1.1.77) (L-isoaspartyl protein carboxyl methyltransferase) (Protein L-isoaspartyl/D-aspartyl methyltransferase) (Protein-beta-aspartate methyltransferase)	PCMT1	1	3	3	1	0	1	2	0	0	1
P30049	P30049	ATPD_HUMAN	ATP synthase subunit delta, mitochondrial (ATP synthase F1 subunit delta) (F-ATPase delta subunit)	ATP5F1D ATP5D	1	3	1	1	2	1	1	0	1	1
P30153;P30154	P30153	2AAA_HUMAN	Serine/threonine-protein phosphatase 2A 65 kDa regulatory subunit A alpha isoform (Medium tumor antigen-associated 61 kDa protein) (PP2A subunit A isoform PR65-alpha) (PP2A subunit A isoform R1-alpha)	PPP2R1A	2	3	2	4	7	1	4	2	5	2
P35226;P35227	P35226	BMI1_HUMAN	Polycomb complex protein BMI-1 (Polycomb group RING finger protein 4) (RING finger protein 51)	BMI1 PCGF4 RNF51	2	3	2	3	1	1	2	1	2	3
P36542	P36542	ATPG_HUMAN	ATP synthase subunit gamma, mitochondrial (ATP synthase F1 subunit gamma) (F-ATPase gamma subunit)	ATP5F1C ATP5C ATP5C1 ATP5CL1	1	3	1	1	0	2	2	1	2	1
P39656	P39656	OST48_HUMAN	Dolichyl-diphosphooligosaccharide--protein glycosyltransferase 48 kDa subunit (DDOST 48 kDa subunit) (Oligosaccharyl transferase 48 kDa subunit)	DDOST KIAA0115 OST48 OK/SW-cl.45	1	3	1	0	2	1	2	0	0	1
P47914	P47914	RL29_HUMAN	60S ribosomal protein L29 (Cell surface heparin-binding protein HIP) (Large ribosomal subunit protein eL29)	RPL29	1	3	3	3	4	3	3	3	4	1
P51665	P51665	PSMD7_HUMAN	26S proteasome non-ATPase regulatory subunit 7 (26S proteasome regulatory subunit RPN8) (26S proteasome regulatory subunit S12) (Mov34 protein homolog) (Proteasome subunit p40)	PSMD7 MOV34L	1	3	3	2	2	4	3	2	3	3
P52298	P52298	NCBP2_HUMAN	Nuclear cap-binding protein subunit 2 (20 kDa nuclear cap-binding protein) (Cell proliferation-inducing gene 55 protein) (NCBP 20 kDa subunit) (CBP20) (NCBP-interacting protein 1) (NIP1)	NCBP2 CBP20 PIG55	1	3	4	2	1	1	0	1	3	1
P52815	P52815	RM12_HUMAN	39S ribosomal protein L12, mitochondrial (L12mt) (MRP-L12) (5c5-2) (Mitochondrial large ribosomal subunit protein bL12m)	MRPL12 MRPL7 RPML12	1	3	1	0	2	2	1	0	1	2
P53582	P53582	MAP11_HUMAN	Methionine aminopeptidase 1 (MAP 1) (MetAP 1) (EC 3.4.11.18) (Peptidase M 1)	METAP1 KIAA0094	1	3	3	0	1	0	2	0	1	2
P57740	P57740	NU107_HUMAN	Nuclear pore complex protein Nup107 (107 kDa nucleoporin) (Nucleoporin Nup107)	NUP107	1	3	5	8	13	7	5	6	3	4
P60709;Q6S8J3;A5A3E0;P0CG38;Q9BYX7	P60709	ACTB_HUMAN	Actin, cytoplasmic 1 (Beta-actin) [Cleaved into: Actin, cytoplasmic 1, N-terminally processed]	ACTB	5	3	2	3	1	4	3	3	1	2
P61024	P61024	CKS1_HUMAN	Cyclin-dependent kinases regulatory subunit 1 (CKS-1)	CKS1B CKS1 PNAS-143 PNAS-16	1	3	0	0	1	1	0	0	1	2
P61513;A6NKH3	P61513	RL37A_HUMAN	60S ribosomal protein L37a (Large ribosomal subunit protein eL43)	RPL37A	2	3	2	2	3	2	1	2	3	3
P61956;Q6EEV6	P61956	SUMO2_HUMAN	Small ubiquitin-related modifier 2 (SUMO-2) (HSMT3) (SMT3 homolog 2) (SUMO-3) (Sentrin-2) (Ubiquitin-like protein SMT3B) (Smt3B)	SUMO2 SMT3B SMT3H2	2	3	2	3	4	2	1	3	2	1
P61962	P61962	DCAF7_HUMAN	DDB1- and CUL4-associated factor 7 (WD repeat-containing protein 68) (WD repeat-containing protein An11 homolog)	DCAF7 HAN11 WDR68	1	3	1	1	2	1	1	1	1	1
P61964	P61964	WDR5_HUMAN	WD repeat-containing protein 5 (BMP2-induced 3-kb gene protein)	WDR5 BIG3	1	3	1	0	1	1	0	1	1	1
P61981	P61981	1433G_HUMAN	14-3-3 protein gamma (Protein kinase C inhibitor protein 1) (KCIP-1) [Cleaved into: 14-3-3 protein gamma, N-terminally processed]	YWHAG	1	3	6	3	2	2	3	2	2	1
P62308;A8MWD9	P62308	RUXG_HUMAN	Small nuclear ribonucleoprotein G (snRNP-G) (Sm protein G) (Sm-G) (SmG)	SNRPG PBSCG	2	3	2	3	2	2	3	2	2	1
P62312	P62312	LSM6_HUMAN	U6 snRNA-associated Sm-like protein LSm6	LSM6	1	3	4	3	3	2	1	2	2	2
P62861	P62861	RS30_HUMAN	40S ribosomal protein S30 (Small ribosomal subunit protein eS30)	FAU	1	3	4	3	2	3	3	3	3	4
P63220	P63220	RS21_HUMAN	40S ribosomal protein S21 (Small ribosomal subunit protein eS21)	RPS21	1	3	1	1	2	1	3	1	2	2
Q01658	Q01658	NC2B_HUMAN	Protein Dr1 (Down-regulator of transcription 1) (Negative cofactor 2-beta) (NC2-beta) (TATA-binding protein-associated phosphoprotein)	DR1	1	3	3	2	1	0	2	0	3	4
Q02790	Q02790	FKBP4_HUMAN	Peptidyl-prolyl cis-trans isomerase FKBP4 (PPIase FKBP4) (EC 5.2.1.8) (51 kDa FK506-binding protein) (FKBP51) (52 kDa FK506-binding protein) (52 kDa FKBP) (FKBP-52) (59 kDa immunophilin) (p59) (FK506-binding protein 4) (FKBP-4) (FKBP59) (HSP-binding immunophilin) (HBI) (Immunophilin FKBP52) (Rotamase) [Cleaved into: Peptidyl-prolyl cis-trans isomerase FKBP4, N-terminally processed]	FKBP4 FKBP52	1	3	2	3	2	1	1	1	2	1
Q04917	Q04917	1433F_HUMAN	14-3-3 protein eta (Protein AS1)	YWHAH YWHA1	1	3	2	2	1	0	1	0	1	1
Q06265	Q06265	EXOS9_HUMAN	Exosome complex component RRP45 (Autoantigen PM/Scl 1) (Exosome component 9) (P75 polymyositis-scleroderma overlap syndrome-associated autoantigen) (Polymyositis/scleroderma autoantigen 1) (Polymyositis/scleroderma autoantigen 75 kDa) (PM/Scl-75)	EXOSC9 PMSCL1	1	3	2	4	3	3	3	1	2	4
Q13243	Q13243	SRSF5_HUMAN	Serine/arginine-rich splicing factor 5 (Delayed-early protein HRS) (Pre-mRNA-splicing factor SRP40) (Splicing factor, arginine/serine-rich 5)	SRSF5 HRS SFRS5 SRP40	1	3	3	2	1	3	0	2	2	2
Q13427	Q13427	PPIG_HUMAN	Peptidyl-prolyl cis-trans isomerase G (PPIase G) (Peptidyl-prolyl isomerase G) (EC 5.2.1.8) (CASP10) (Clk-associating RS-cyclophilin) (CARS-Cyp) (CARS-cyclophilin) (SR-cyclophilin) (SR-cyp) (SRcyp) (Cyclophilin G) (Rotamase G)	PPIG	1	3	5	4	4	3	1	4	3	1
Q13501	Q13501	SQSTM_HUMAN	Sequestosome-1 (EBI3-associated protein of 60 kDa) (EBIAP) (p60) (Phosphotyrosine-independent ligand for the Lck SH2 domain of 62 kDa) (Ubiquitin-binding protein p62)	SQSTM1 ORCA OSIL	1	3	2	1	0	0	2	0	2	2
Q15019	Q15019	SEPT2_HUMAN	Septin-2 (Neural precursor cell expressed developmentally down-regulated protein 5) (NEDD-5)	SEPTIN2 DIFF6 KIAA0158 NEDD5 SEPT2	1	3	1	2	3	2	2	1	1	3
Q15185	Q15185	TEBP_HUMAN	Prostaglandin E synthase 3 (EC 5.3.99.3) (Cytosolic prostaglandin E2 synthase) (cPGES) (Hsp90 co-chaperone) (Progesterone receptor complex p23) (Telomerase-binding protein p23)	PTGES3 P23 TEBP	1	3	1	1	0	2	3	2	1	1
Q15427	Q15427	SF3B4_HUMAN	Splicing factor 3B subunit 4 (Pre-mRNA-splicing factor SF3b 49 kDa subunit) (Spliceosome-associated protein 49) (SAP 49)	SF3B4 SAP49	1	3	5	3	5	3	5	4	3	5
Q15633	Q15633	TRBP2_HUMAN	RISC-loading complex subunit TARBP2 (TAR RNA-binding protein 2) (Trans-activation-responsive RNA-binding protein)	TARBP2 TRBP	1	3	0	0	0	0	0	0	0	0
Q15906	Q15906	VPS72_HUMAN	Vacuolar protein sorting-associated protein 72 homolog (Protein YL-1) (Transcription factor-like 1)	VPS72 TCFL1 YL1	1	3	1	0	1	1	0	1	0	0
Q16186	Q16186	ADRM1_HUMAN	Proteasomal ubiquitin receptor ADRM1 (110 kDa cell membrane glycoprotein) (Gp110) (Adhesion-regulating molecule 1) (ARM-1) (Proteasome regulatory particle non-ATPase 13) (hRpn13) (Rpn13 homolog)	ADRM1 GP110	1	3	3	2	1	2	0	2	2	1
Q16656	Q16656	NRF1_HUMAN	Nuclear respiratory factor 1 (NRF-1) (Alpha palindromic-binding protein) (Alpha-pal)	NRF1	1	3	0	0	0	0	1	1	0	1
Q5RKV6	Q5RKV6	EXOS6_HUMAN	Exosome complex component MTR3 (Exosome component 6) (mRNA transport regulator 3 homolog) (hMtr3) (p11)	EXOSC6 MTR3	1	3	6	2	2	0	4	2	0	1
Q5SY16	Q5SY16	NOL9_HUMAN	Polynucleotide 5'-hydroxyl-kinase NOL9 (EC 2.7.1.-) (Nucleolar protein 9)	NOL9	1	3	3	1	6	2	2	1	1	0
Q66PJ3	Q66PJ3	AR6P4_HUMAN	ADP-ribosylation factor-like protein 6-interacting protein 4 (ARL-6-interacting protein 4) (Aip-4) (HSP-975) (HSVI-binding protein) (SR-15) (SRp25) (SR-25) (Splicing factor SRrp37)	ARL6IP4	1	3	1	0	2	0	0	1	1	2
Q8IXM2	Q8IXM2	BAP18_HUMAN	Chromatin complexes subunit BAP18 (BPTF-associated protein of 18 kDa)	BAP18 C17orf49	1	3	3	3	3	4	4	2	2	3
Q8N5F7;Q5M9Q1	Q8N5F7	NKAP_HUMAN	NF-kappa-B-activating protein	NKAP	2	3	0	1	2	1	0	0	1	2
Q8NBJ7	Q8NBJ7	SUMF2_HUMAN	Inactive C-alpha-formylglycine-generating enzyme 2 (Paralog of formylglycine-generating enzyme) (pFGE) (Sulfatase-modifying factor 2)	SUMF2 PSEC0171 UNQ1968/PRO4500	1	3	2	1	1	2	1	1	1	1
Q8ND82;Q86YH2;Q6N043	Q8ND82	Z280C_HUMAN	Zinc finger protein 280C (Suppressor of hairy wing homolog 3) (Zinc finger protein 633)	ZNF280C SUHW3 ZNF633	3	3	3	1	1	3	0	1	2	0
Q8WVJ2	Q8WVJ2	NUDC2_HUMAN	NudC domain-containing protein 2	NUDCD2	1	3	0	1	2	0	0	1	0	2
Q96G21	Q96G21	IMP4_HUMAN	U3 small nucleolar ribonucleoprotein protein IMP4 (U3 snoRNP protein IMP4) (Brix domain-containing protein 4)	IMP4 BXDC4	1	3	2	1	4	3	2	1	1	0
Q96SB4;Q9UPE1	Q96SB4	SRPK1_HUMAN	SRSF protein kinase 1 (EC 2.7.11.1) (SFRS protein kinase 1) (Serine/arginine-rich protein-specific kinase 1) (SR-protein-specific kinase 1)	SRPK1	2	3	3	2	5	1	4	3	1	2
Q96ST2	Q96ST2	IWS1_HUMAN	Protein IWS1 homolog (IWS1-like protein)	IWS1 IWS1L	1	3	1	0	1	1	0	0	2	1
Q99459	Q99459	CDC5L_HUMAN	Cell division cycle 5-like protein (Cdc5-like protein) (Pombe cdc5-related protein)	CDC5L KIAA0432 PCDC5RP	1	3	5	3	11	6	4	2	3	1
Q99547	Q99547	MPH6_HUMAN	M-phase phosphoprotein 6	MPHOSPH6 MPP6	1	3	3	0	3	1	0	3	3	1
Q9BRU9	Q9BRU9	UTP23_HUMAN	rRNA-processing protein UTP23 homolog	UTP23 C8orf53	1	3	1	3	0	4	1	0	2	1
Q9BS16	Q9BS16	CENPK_HUMAN	Centromere protein K (CENP-K) (Interphase centromere complex protein 37) (Protein AF-5alpha) (p33)	CENPK ICEN37 FKSG14	1	3	1	1	2	1	2	0	1	0
Q9BYN8	Q9BYN8	RT26_HUMAN	28S ribosomal protein S26, mitochondrial (MRP-S26) (S26mt) (28S ribosomal protein S13, mitochondrial) (MRP-S13) (S13mt) (Mitochondrial small ribosomal subunit protein mS26)	MRPS26 C20orf193 RPMS13	1	3	0	0	0	0	0	1	1	0
Q9GZN1	Q9GZN1	ARP6_HUMAN	Actin-related protein 6 (hArp6) (hARPX)	ACTR6 CDA12	1	3	1	0	0	1	0	1	3	3
Q9H000	Q9H000	MKRN2_HUMAN	Probable E3 ubiquitin-protein ligase makorin-2 (EC 2.3.2.27) (RING finger protein 62) (RING-type E3 ubiquitin transferase makorin-2)	MKRN2 RNF62 HSPC070	1	3	3	2	4	2	2	2	2	2
Q9H583	Q9H583	HEAT1_HUMAN	HEAT repeat-containing protein 1 (Protein BAP28) (U3 small nucleolar RNA-associated protein 10 homolog) [Cleaved into: HEAT repeat-containing protein 1, N-terminally processed]	HEATR1 BAP28 UTP10	1	3	2	5	30	7	9	2	1	3
Q9H8G2	Q9H8G2	CAAP1_HUMAN	Caspase activity and apoptosis inhibitor 1 (Conserved anti-apoptotic protein) (CAAP)	CAAP1 C9orf82 CAAP	1	3	1	1	1	1	0	1	1	1
Q9H9B1	Q9H9B1	EHMT1_HUMAN	Histone-lysine N-methyltransferase EHMT1 (EC 2.1.1.-) (Euchromatic histone-lysine N-methyltransferase 1) (Eu-HMTase1) (G9a-like protein 1) (GLP) (GLP1) (Histone H3-K9 methyltransferase 5) (H3-K9-HMTase 5) (Lysine N-methyltransferase 1D)	EHMT1 EUHMTASE1 GLP KIAA1876 KMT1D	1	3	2	2	3	0	0	0	1	0
Q9NP97;Q8TF09	Q9NP97	DLRB1_HUMAN	Dynein light chain roadblock-type 1 (Bithoraxoid-like protein) (BLP) (Dynein light chain 2A, cytoplasmic) (Dynein-associated protein Km23) (Roadblock domain-containing protein 1)	DYNLRB1 BITH DNCL2A DNLC2A ROBLD1 HSPC162	2	3	3	3	2	3	3	2	3	2
Q9NX08	Q9NX08	COMD8_HUMAN	COMM domain-containing protein 8	COMMD8 MDS022	1	3	0	1	0	0	1	0	0	0
Q9NXX6;Q8N140	Q9NXX6	NSE4A_HUMAN	Non-structural maintenance of chromosomes element 4 homolog A (NS4EA) (Non-SMC element 4 homolog A)	NSMCE4A C10orf86 PP4762	2	3	2	3	4	1	3	1	1	2
Q9NZ63	Q9NZ63	TLS1_HUMAN	Telomere length and silencing protein 1 homolog (Hepatocellular carcinoma-associated antigen 59)	C9orf78 HCA59	1	3	0	0	0	0	0	0	0	0
Q9P2K5	Q9P2K5	MYEF2_HUMAN	Myelin expression factor 2 (MEF-2) (MyEF-2) (MST156)	MYEF2 KIAA1341	1	3	3	3	0	3	1	1	4	0
Q9UKK6	Q9UKK6	NXT1_HUMAN	NTF2-related export protein 1 (Protein p15)	NXT1	1	3	3	2	2	4	3	2	3	3
Q9UKL0	Q9UKL0	RCOR1_HUMAN	REST corepressor 1 (Protein CoREST)	RCOR1 KIAA0071 RCOR	1	3	2	1	1	1	2	0	0	1
Q9UQ35	Q9UQ35	SRRM2_HUMAN	Serine/arginine repetitive matrix protein 2 (300 kDa nuclear matrix antigen) (Serine/arginine-rich splicing factor-related nuclear matrix protein of 300 kDa) (SR-related nuclear matrix protein of 300 kDa) (Ser/Arg-related nuclear matrix protein of 300 kDa) (Splicing coactivator subunit SRm300) (Tax-responsive enhancer element-binding protein 803) (TaxREB803)	SRRM2 KIAA0324 SRL300 SRM300 HSPC075	1	3	1	3	13	10	3	2	4	2
Q9Y266	Q9Y266	NUDC_HUMAN	Nuclear migration protein nudC (Nuclear distribution protein C homolog)	NUDC	1	3	2	2	2	1	1	2	5	2
Q9Y3B2	Q9Y3B2	EXOS1_HUMAN	Exosome complex component CSL4 (Exosome component 1)	EXOSC1 CSL4 CGI-108	1	3	3	3	4	1	2	0	2	3
A2NJV5;A0A0A0MRZ7;A0A075B6S2;A0A075B6S6;P06310	A2NJV5	KV229_HUMAN	Immunoglobulin kappa variable 2-29	IGKV2-29	5	2	2	2	2	2	1	2	1	2
O00232	O00232	PSD12_HUMAN	26S proteasome non-ATPase regulatory subunit 12 (26S proteasome regulatory subunit RPN5) (26S proteasome regulatory subunit p55)	PSMD12	1	2	3	2	4	2	2	2	1	2
O00303	O00303	EIF3F_HUMAN	Eukaryotic translation initiation factor 3 subunit F (eIF3f) (Deubiquitinating enzyme eIF3f) (EC 3.4.19.12) (Eukaryotic translation initiation factor 3 subunit 5) (eIF-3-epsilon) (eIF3 p47)	EIF3F EIF3S5	1	2	0	0	1	1	1	0	3	0
O00425	O00425	IF2B3_HUMAN	Insulin-like growth factor 2 mRNA-binding protein 3 (IGF2 mRNA-binding protein 3) (IMP-3) (IGF-II mRNA-binding protein 3) (KH domain-containing protein overexpressed in cancer) (hKOC) (VICKZ family member 3)	IGF2BP3 IMP3 KOC1 VICKZ3	1	2	2	3	3	3	4	4	2	3
O14907	O14907	TX1B3_HUMAN	Tax1-binding protein 3 (Glutaminase-interacting protein 3) (Tax interaction protein 1) (TIP-1) (Tax-interacting protein 1)	TAX1BP3 TIP1	1	2	2	1	0	1	2	1	2	2
O15042	O15042	SR140_HUMAN	U2 snRNP-associated SURP motif-containing protein (140 kDa Ser/Arg-rich domain protein) (U2-associated protein SR140)	U2SURP KIAA0332 SR140	1	2	4	3	9	3	4	3	1	1
O15212	O15212	PFD6_HUMAN	Prefoldin subunit 6 (Protein Ke2)	PFDN6 HKE2 PFD6	1	2	2	1	1	2	2	1	2	2
O43242	O43242	PSMD3_HUMAN	26S proteasome non-ATPase regulatory subunit 3 (26S proteasome regulatory subunit RPN3) (26S proteasome regulatory subunit S3) (Proteasome subunit p58)	PSMD3	1	2	2	2	2	1	2	1	1	4
O60216;Q9H4I0	O60216	RAD21_HUMAN	Double-strand-break repair protein rad21 homolog (hHR21) (Nuclear matrix protein 1) (NXP-1) (SCC1 homolog) [Cleaved into: 64-kDa C-terminal product (64-kDa carboxy-terminal product) (65-kDa carboxy-terminal product)]	RAD21 HR21 KIAA0078 NXP1 SCC1	2	2	5	3	7	4	4	3	2	2
O60264	O60264	SMCA5_HUMAN	SWI/SNF-related matrix-associated actin-dependent regulator of chromatin subfamily A member 5 (SWI/SNF-related matrix-associated actin-dependent regulator of chromatin A5) (EC 3.6.4.-) (Sucrose nonfermenting protein 2 homolog) (hSNF2H)	SMARCA5 SNF2H WCRF135	1	2	3	7	35	23	10	13	5	7
O60573	O60573	IF4E2_HUMAN	Eukaryotic translation initiation factor 4E type 2 (eIF-4E type 2) (eIF4E type 2) (Eukaryotic translation initiation factor 4E homologous protein) (Eukaryotic translation initiation factor 4E-like 3) (eIF4E-like protein 4E-LP) (mRNA cap-binding protein 4EHP) (h4EHP) (mRNA cap-binding protein type 3)	EIF4E2 EIF4EL3	1	2	1	2	1	3	1	2	1	0
O60784	O60784	TOM1_HUMAN	Target of Myb protein 1	TOM1	1	2	0	3	3	1	2	0	1	3
O75506	O75506	HSBP1_HUMAN	Heat shock factor-binding protein 1 (Nasopharyngeal carcinoma-associated antigen 13) (NPC-A-13)	HSBP1 HSF1BP	1	2	1	1	0	0	0	0	0	0
O75718	O75718	CRTAP_HUMAN	Cartilage-associated protein	CRTAP CASP	1	2	0	1	0	0	0	0	0	1
O75787	O75787	RENR_HUMAN	Renin receptor (ATPase H(+)-transporting lysosomal accessory protein 2) (ATPase H(+)-transporting lysosomal-interacting protein 2) (ER-localized type I transmembrane adapter) (Embryonic liver differentiation factor 10) (N14F) (Renin/prorenin receptor) (Vacuolar ATP synthase membrane sector-associated protein M8-9) (ATP6M8-9) (V-ATPase M8.9 subunit) [Cleaved into: Renin receptor N-terminal fragmen…	ATP6AP2 ATP6IP2 CAPER ELDF10 HT028 MSTP009 PSEC0072	1	2	0	2	2	1	1	0	2	1
O75817	O75817	POP7_HUMAN	Ribonuclease P protein subunit p20 (RNaseP protein p20) (EC 3.1.26.5) (Ribonucleases P/MRP protein subunit POP7 homolog) (hPOP7)	POP7 RPP20	1	2	1	2	2	1	1	0	0	0
O75940	O75940	SPF30_HUMAN	Survival of motor neuron-related-splicing factor 30 (30 kDa splicing factor SMNrp) (SMN-related protein) (Survival motor neuron domain-containing protein 1)	SMNDC1 SMNR SPF30	1	2	3	0	0	0	1	0	2	0
O94905;O75477	O94905	ERLN2_HUMAN	Erlin-2 (Endoplasmic reticulum lipid raft-associated protein 2) (Stomatin-prohibitin-flotillin-HflC/K domain-containing protein 2) (SPFH domain-containing protein 2)	ERLIN2 C8orf2 SPFH2 UNQ2441/PRO5003/PRO9924	2	2	1	1	1	2	2	1	2	2
O95232	O95232	LC7L3_HUMAN	Luc7-like protein 3 (Cisplatin resistance-associated-overexpressed protein) (Luc7A) (Okadaic acid-inducible phosphoprotein OA48-18) (cAMP regulatory element-associated protein 1) (CRE-associated protein 1) (CREAP-1)	LUC7L3 CREAP1 CROP O48	1	2	0	1	1	1	1	1	0	1
O95251	O95251	KAT7_HUMAN	Histone acetyltransferase KAT7 (EC 2.3.1.48) (Histone acetyltransferase binding to ORC1) (Lysine acetyltransferase 7) (MOZ, YBF2/SAS3, SAS2 and TIP60 protein 2) (MYST-2)	KAT7 HBO1 HBOa MYST2	1	2	0	2	1	0	0	1	0	0
O95299	O95299	NDUAA_HUMAN	NADH dehydrogenase [ubiquinone] 1 alpha subcomplex subunit 10, mitochondrial (Complex I-42kD) (CI-42kD) (NADH-ubiquinone oxidoreductase 42 kDa subunit)	NDUFA10	1	2	0	1	1	0	2	0	0	0
O95391	O95391	SLU7_HUMAN	Pre-mRNA-splicing factor SLU7 (hSlu7)	SLU7	1	2	0	1	0	1	2	0	0	0
O95400	O95400	CD2B2_HUMAN	CD2 antigen cytoplasmic tail-binding protein 2 (CD2 cytoplasmic domain-binding protein 2) (CD2 tail-binding protein 2) (U5 snRNP 52K protein) (U5-52K)	CD2BP2 KIAA1178	1	2	1	1	2	1	0	0	1	1
O95817	O95817	BAG3_HUMAN	BAG family molecular chaperone regulator 3 (BAG-3) (Bcl-2-associated athanogene 3) (Bcl-2-binding protein Bis) (Docking protein CAIR-1)	BAG3 BIS	1	2	0	3	2	0	0	0	1	0
O95831	O95831	AIFM1_HUMAN	Apoptosis-inducing factor 1, mitochondrial (EC 1.6.99.-) (Programmed cell death protein 8)	AIFM1 AIF PDCD8	1	2	3	1	1	1	0	3	3	4
O95983	O95983	MBD3_HUMAN	Methyl-CpG-binding domain protein 3 (Methyl-CpG-binding protein MBD3)	MBD3	1	2	5	3	4	3	4	1	2	5
O96000	O96000	NDUBA_HUMAN	NADH dehydrogenase [ubiquinone] 1 beta subcomplex subunit 10 (Complex I-PDSW) (CI-PDSW) (NADH-ubiquinone oxidoreductase PDSW subunit)	NDUFB10	1	2	1	0	2	2	1	0	0	0
P01033	P01033	TIMP1_HUMAN	Metalloproteinase inhibitor 1 (Erythroid-potentiating activity) (EPA) (Fibroblast collagenase inhibitor) (Collagenase inhibitor) (Tissue inhibitor of metalloproteinases 1) (TIMP-1)	TIMP1 CLGI TIMP	1	2	1	1	4	2	1	1	1	0
P04080	P04080	CYTB_HUMAN	Cystatin-B (CPI-B) (Liver thiol proteinase inhibitor) (Stefin-B)	CSTB CST6 STFB	1	2	1	2	1	0	0	2	2	2
P04843	P04843	RPN1_HUMAN	Dolichyl-diphosphooligosaccharide--protein glycosyltransferase subunit 1 (Dolichyl-diphosphooligosaccharide--protein glycosyltransferase 67 kDa subunit) (Ribophorin I) (RPN-I) (Ribophorin-1)	RPN1	1	2	1	1	8	5	3	2	3	2
P05109	P05109	S10A8_HUMAN	Protein S100-A8 (Calgranulin-A) (Calprotectin L1L subunit) (Cystic fibrosis antigen) (CFAG) (Leukocyte L1 complex light chain) (Migration inhibitory factor-related protein 8) (MRP-8) (p8) (S100 calcium-binding protein A8) (Urinary stone protein band A)	S100A8 CAGA CFAG MRP8	1	2	2	1	1	1	0	3	5	1
P05114	P05114	HMGN1_HUMAN	Non-histone chromosomal protein HMG-14 (High mobility group nucleosome-binding domain-containing protein 1)	HMGN1 HMG14	1	2	1	2	1	2	0	2	1	0
P05976;P08590	P05976	MYL1_HUMAN	Myosin light chain 1/3, skeletal muscle isoform (MLC1/MLC3) (MLC1F/MLC3F) (Myosin light chain alkali 1/2) (Myosin light chain A1/A2)	MYL1	2	2	1	2	2	2	2	2	2	2
P06702	P06702	S10A9_HUMAN	Protein S100-A9 (Calgranulin-B) (Calprotectin L1H subunit) (Leukocyte L1 complex heavy chain) (Migration inhibitory factor-related protein 14) (MRP-14) (p14) (S100 calcium-binding protein A9)	S100A9 CAGB CFAG MRP14	1	2	4	2	2	3	0	5	5	0
P07203	P07203	GPX1_HUMAN	Glutathione peroxidase 1 (GPx-1) (GSHPx-1) (EC 1.11.1.9) (Cellular glutathione peroxidase)	GPX1	1	2	1	1	0	0	0	0	1	1
P07919	P07919	QCR6_HUMAN	Cytochrome b-c1 complex subunit 6, mitochondrial (Complex III subunit 6) (Complex III subunit VIII) (Cytochrome c1 non-heme 11 kDa protein) (Mitochondrial hinge protein) (Ubiquinol-cytochrome c reductase complex 11 kDa protein)	UQCRH	1	2	1	1	0	1	1	2	1	1
P08579	P08579	RU2B_HUMAN	U2 small nuclear ribonucleoprotein B'' (U2 snRNP B'')	SNRPB2	1	2	3	3	4	2	4	2	3	4
P09012	P09012	SNRPA_HUMAN	U1 small nuclear ribonucleoprotein A (U1 snRNP A) (U1-A) (U1A)	SNRPA	1	2	1	0	0	0	0	0	1	1
P09234	P09234	RU1C_HUMAN	U1 small nuclear ribonucleoprotein C (U1 snRNP C) (U1-C) (U1C)	SNRPC	1	2	0	0	0	0	0	0	0	0
P09493;CON__Q3SX28;P07951	P09493	TPM1_HUMAN	Tropomyosin alpha-1 chain (Alpha-tropomyosin) (Tropomyosin-1)	TPM1 C15orf13 TMSA	3	2	0	1	0	0	0	0	0	0
P12273	P12273	PIP_HUMAN	Prolactin-inducible protein (Gross cystic disease fluid protein 15) (GCDFP-15) (Prolactin-induced protein) (Secretory actin-binding protein) (SABP) (gp17)	PIP GCDFP15 GPIP4	1	2	2	1	1	2	1	2	2	3
P13674	P13674	P4HA1_HUMAN	Prolyl 4-hydroxylase subunit alpha-1 (4-PH alpha-1) (EC 1.14.11.2) (Procollagen-proline,2-oxoglutarate-4-dioxygenase subunit alpha-1)	P4HA1 P4HA	1	2	1	1	0	0	0	0	0	1
P13797;P13796;Q14651	P13797	PLST_HUMAN	Plastin-3 (T-plastin)	PLS3	3	2	2	1	0	0	2	3	1	3
P14649	P14649	MYL6B_HUMAN	Myosin light chain 6B (Myosin light chain 1 slow-twitch muscle A isoform) (MLC1sa) (Smooth muscle and nonmuscle myosin light chain alkali 6B)	MYL6B MLC1SA	1	2	1	0	1	0	0	1	0	1
P20290	P20290	BTF3_HUMAN	Transcription factor BTF3 (Nascent polypeptide-associated complex subunit beta) (NAC-beta) (RNA polymerase B transcription factor 3)	BTF3 NACB OK/SW-cl.8	1	2	1	1	2	0	1	2	3	2
P24534	P24534	EF1B_HUMAN	Elongation factor 1-beta (EF-1-beta)	EEF1B2 EEF1B EF1B	1	2	1	2	2	2	1	3	3	4
P24666	P24666	PPAC_HUMAN	Low molecular weight phosphotyrosine protein phosphatase (LMW-PTP) (LMW-PTPase) (EC 3.1.3.48) (Adipocyte acid phosphatase) (Low molecular weight cytosolic acid phosphatase) (EC 3.1.3.2) (Red cell acid phosphatase 1)	ACP1	1	2	0	2	2	1	0	0	1	1
P25789	P25789	PSA4_HUMAN	Proteasome subunit alpha type-4 (Macropain subunit C9) (Multicatalytic endopeptidase complex subunit C9) (Proteasome component C9) (Proteasome subunit L)	PSMA4 HC9 PSC9	1	2	2	2	6	5	2	3	3	5
P26038	P26038	MOES_HUMAN	Moesin (Membrane-organizing extension spike protein)	MSN	1	2	2	2	1	2	2	2	2	1
P26196	P26196	DDX6_HUMAN	Probable ATP-dependent RNA helicase DDX6 (EC 3.6.4.13) (ATP-dependent RNA helicase p54) (DEAD box protein 6) (Oncogene RCK)	DDX6 HLR2 RCK	1	2	1	1	6	2	3	1	1	4
P27348	P27348	1433T_HUMAN	14-3-3 protein theta (14-3-3 protein T-cell) (14-3-3 protein tau) (Protein HS1)	YWHAQ	1	2	1	1	3	1	1	1	2	2
P29692	P29692	EF1D_HUMAN	Elongation factor 1-delta (EF-1-delta) (Antigen NY-CO-4)	EEF1D EF1D	1	2	2	3	2	2	2	2	3	2
P30041	P30041	PRDX6_HUMAN	Peroxiredoxin-6 (EC 1.11.1.27) (1-Cys peroxiredoxin) (1-Cys PRX) (24 kDa protein) (Acidic calcium-independent phospholipase A2) (aiPLA2) (EC 3.1.1.4) (Antioxidant protein 2) (Glutathione-dependent peroxiredoxin) (Liver 2D page spot 40) (Non-selenium glutathione peroxidase) (NSGPx) (Red blood cells page spot 12)	PRDX6 AOP2 KIAA0106	1	2	5	1	2	3	4	0	2	4
P31944	P31944	CASPE_HUMAN	Caspase-14 (CASP-14) (EC 3.4.22.-) [Cleaved into: Caspase-14 subunit p17, mature form; Caspase-14 subunit p10, mature form; Caspase-14 subunit p20, intermediate form; Caspase-14 subunit p8, intermediate form]	CASP14	1	2	1	1	1	2	1	3	2	4
P31948	P31948	STIP1_HUMAN	Stress-induced-phosphoprotein 1 (STI1) (Hsc70/Hsp90-organizing protein) (Hop) (Renal carcinoma antigen NY-REN-11) (Transformation-sensitive protein IEF SSP 3521)	STIP1	1	2	0	1	0	1	1	0	0	2
P37108	P37108	SRP14_HUMAN	Signal recognition particle 14 kDa protein (SRP14) (18 kDa Alu RNA-binding protein)	SRP14	1	2	2	2	2	3	2	2	2	2
P42167	P42167	LAP2B_HUMAN	Lamina-associated polypeptide 2, isoforms beta/gamma (Thymopoietin, isoforms beta/gamma) (TP beta/gamma) (Thymopoietin-related peptide isoforms beta/gamma) (TPRP isoforms beta/gamma) [Cleaved into: Thymopoietin (TP) (Splenin); Thymopentin (TP5)]	TMPO LAP2	1	2	0	2	2	4	0	2	1	1
P42285	P42285	MTREX_HUMAN	Exosome RNA helicase MTR4 (EC 3.6.4.13) (ATP-dependent RNA helicase DOB1) (ATP-dependent RNA helicase SKIV2L2) (Superkiller viralicidic activity 2-like 2) (TRAMP-like complex helicase)	MTREX DOB1 KIAA0052 MTR4 SKIV2L2	1	2	1	0	4	2	1	1	1	1
P42696	P42696	RBM34_HUMAN	RNA-binding protein 34 (RNA-binding motif protein 34)	RBM34 KIAA0117	1	2	3	3	3	3	0	2	1	0
P49257	P49257	LMAN1_HUMAN	Protein ERGIC-53 (ER-Golgi intermediate compartment 53 kDa protein) (Gp58) (Intracellular mannose-specific lectin MR60) (Lectin mannose-binding 1)	LMAN1 ERGIC53 F5F8D	1	2	0	1	5	1	1	1	2	2
P49720	P49720	PSB3_HUMAN	Proteasome subunit beta type-3 (EC 3.4.25.1) (Proteasome chain 13) (Proteasome component C10-II) (Proteasome theta chain)	PSMB3	1	2	1	1	0	1	1	0	0	1
P49721	P49721	PSB2_HUMAN	Proteasome subunit beta type-2 (EC 3.4.25.1) (Macropain subunit C7-I) (Multicatalytic endopeptidase complex subunit C7-I) (Proteasome component C7-I)	PSMB2	1	2	1	1	1	1	1	1	1	2
P49773	P49773	HINT1_HUMAN	Histidine triad nucleotide-binding protein 1 (EC 3.-.-.-) (Adenosine 5'-monophosphoramidase) (Protein kinase C inhibitor 1) (Protein kinase C-interacting protein 1) (PKCI-1)	HINT1 HINT PKCI1 PRKCNH1	1	2	0	0	1	2	0	0	1	0
P50579	P50579	MAP2_HUMAN	Methionine aminopeptidase 2 (MAP 2) (MetAP 2) (EC 3.4.11.18) (Initiation factor 2-associated 67 kDa glycoprotein) (p67) (p67eIF2) (Peptidase M)	METAP2 MNPEP P67EIF2	1	2	1	0	0	0	0	1	0	0
P51116	P51116	FXR2_HUMAN	Fragile X mental retardation syndrome-related protein 2	FXR2 FMR1L2	1	2	1	1	2	1	2	1	1	0
P51970	P51970	NDUA8_HUMAN	NADH dehydrogenase [ubiquinone] 1 alpha subcomplex subunit 8 (Complex I-19kD) (CI-19kD) (Complex I-PGIV) (CI-PGIV) (NADH-ubiquinone oxidoreductase 19 kDa subunit)	NDUFA8	1	2	0	0	1	0	1	0	1	2
P52926	P52926	HMGA2_HUMAN	High mobility group protein HMGI-C (High mobility group AT-hook protein 2)	HMGA2 HMGIC	1	2	2	2	4	3	2	3	3	2
P53007	P53007	TXTP_HUMAN	Tricarboxylate transport protein, mitochondrial (Citrate transport protein) (CTP) (Solute carrier family 25 member 1) (Tricarboxylate carrier protein)	SLC25A1 SLC20A3	1	2	1	1	2	2	1	0	2	0
P53367	P53367	ARFP1_HUMAN	Arfaptin-1 (ADP-ribosylation factor-interacting protein 1)	ARFIP1	1	2	1	0	0	0	0	0	1	0
P53803	P53803	RPAB4_HUMAN	DNA-directed RNA polymerases I, II, and III subunit RPABC4 (RNA polymerases I, II, and III subunit ABC4) (ABC10-alpha) (DNA-directed RNA polymerase II subunit K) (RNA polymerase II 7.0 kDa subunit) (RPB7.0) (RPB10alpha)	POLR2K	1	2	2	3	1	2	3	1	3	3
P55036;A2A3N6	P55036	PSMD4_HUMAN	26S proteasome non-ATPase regulatory subunit 4 (26S proteasome regulatory subunit RPN10) (26S proteasome regulatory subunit S5A) (Antisecretory factor 1) (AF) (ASF) (Multiubiquitin chain-binding protein)	PSMD4 MCB1	2	2	4	2	1	2	1	1	0	2
P59998	P59998	ARPC4_HUMAN	Actin-related protein 2/3 complex subunit 4 (Arp2/3 complex 20 kDa subunit) (p20-ARC)	ARPC4 ARC20	1	2	3	3	3	3	5	4	4	4
P61163;P42025	P61163	ACTZ_HUMAN	Alpha-centractin (Centractin) (ARP1) (Actin-RPV) (Centrosome-associated actin homolog)	ACTR1A CTRN1	2	2	1	0	1	1	1	1	1	3
P62857	P62857	RS28_HUMAN	40S ribosomal protein S28 (Small ribosomal subunit protein eS28)	RPS28	1	2	4	3	4	3	3	2	2	4
P83731	P83731	RL24_HUMAN	60S ribosomal protein L24 (60S ribosomal protein L30) (Large ribosomal subunit protein eL24)	RPL24	1	2	2	1	4	3	2	1	1	1
Q01130	Q01130	SRSF2_HUMAN	Serine/arginine-rich splicing factor 2 (Protein PR264) (Splicing component, 35 kDa) (Splicing factor SC35) (SC-35) (Splicing factor, arginine/serine-rich 2)	SRSF2 SFRS2	1	2	3	3	0	2	1	1	2	1
Q01469;A8MUU1	Q01469	FABP5_HUMAN	Fatty acid-binding protein 5 (Epidermal-type fatty acid-binding protein) (E-FABP) (Fatty acid-binding protein, epidermal) (Psoriasis-associated fatty acid-binding protein homolog) (PA-FABP)	FABP5	2	2	2	2	1	2	2	2	2	2
Q05519	Q05519	SRS11_HUMAN	Serine/arginine-rich splicing factor 11 (Arginine-rich 54 kDa nuclear protein) (p54) (Splicing factor, arginine/serine-rich 11)	SRSF11 SFRS11	1	2	0	1	1	0	1	3	0	1
Q06587	Q06587	RING1_HUMAN	E3 ubiquitin-protein ligase RING1 (EC 2.3.2.27) (Polycomb complex protein RING1) (RING finger protein 1) (RING-type E3 ubiquitin transferase RING1) (Really interesting new gene 1 protein)	RING1 RNF1	1	2	3	1	0	1	3	1	1	2
Q10567	Q10567	AP1B1_HUMAN	AP-1 complex subunit beta-1 (Adaptor protein complex AP-1 subunit beta-1) (Adaptor-related protein complex 1 subunit beta-1) (Beta-1-adaptin) (Beta-adaptin 1) (Clathrin assembly protein complex 1 beta large chain) (Golgi adaptor HA1/AP1 adaptin beta subunit)	AP1B1 ADTB1 BAM22 CLAPB2	1	2	2	1	2	2	1	1	1	0
Q12962	Q12962	TAF10_HUMAN	Transcription initiation factor TFIID subunit 10 (STAF28) (Transcription initiation factor TFIID 30 kDa subunit) (TAF(II)30) (TAFII-30) (TAFII30)	TAF10 TAF2A TAF2H TAFII30	1	2	0	0	0	0	0	0	1	0
Q12996	Q12996	CSTF3_HUMAN	Cleavage stimulation factor subunit 3 (CF-1 77 kDa subunit) (Cleavage stimulation factor 77 kDa subunit) (CSTF 77 kDa subunit) (CstF-77)	CSTF3	1	2	1	0	0	2	1	3	1	2
Q13123	Q13123	RED_HUMAN	Protein Red (Cytokine IK) (IK factor) (Protein RER)	IK RED RER	1	2	3	1	8	4	3	2	4	2
Q13526	Q13526	PIN1_HUMAN	Peptidyl-prolyl cis-trans isomerase NIMA-interacting 1 (EC 5.2.1.8) (Peptidyl-prolyl cis-trans isomerase Pin1) (PPIase Pin1) (Rotamase Pin1)	PIN1	1	2	1	1	0	1	2	1	1	2
Q13601	Q13601	KRR1_HUMAN	KRR1 small subunit processome component homolog (HIV-1 Rev-binding protein 2) (KRR-R motif-containing protein 1) (Rev-interacting protein 1) (Rip-1)	KRR1 HRB2	1	2	2	2	5	5	1	1	0	0
Q13952	Q13952	NFYC_HUMAN	Nuclear transcription factor Y subunit gamma (CAAT box DNA-binding protein subunit C) (Nuclear transcription factor Y subunit C) (NF-YC) (Transactivator HSM-1/2)	NFYC	1	2	2	2	1	1	1	0	2	2
Q14839;Q8TDI0;Q12873	Q14839	CHD4_HUMAN	Chromodomain-helicase-DNA-binding protein 4 (CHD-4) (EC 3.6.4.12) (ATP-dependent helicase CHD4) (Mi-2 autoantigen 218 kDa protein) (Mi2-beta)	CHD4	3	2	0	2	15	10	4	4	1	2
Q15532	Q15532	SSXT_HUMAN	Protein SSXT (Protein SYT) (Synovial sarcoma translocated to X chromosome protein)	SS18 SSXT SYT	1	2	2	2	0	0	1	0	2	1
Q16891	Q16891	MIC60_HUMAN	MICOS complex subunit MIC60 (Cell proliferation-inducing gene 4/52 protein) (Mitochondrial inner membrane protein) (Mitofilin) (p87/89)	IMMT HMP MIC60 MINOS2 PIG4 PIG52	1	2	1	0	3	0	0	1	1	0
Q58FF8	Q58FF8	H90B2_HUMAN	Putative heat shock protein HSP 90-beta 2 (Heat shock protein 90-beta b) (Heat shock protein 90Bb)	HSP90AB2P HSP90BB	1	2	3	3	3	3	4	3	4	3
Q5EBL8	Q5EBL8	PDZ11_HUMAN	PDZ domain-containing protein 11 (ATPase-interacting PDZ protein) (Plasma membrane calcium ATPase-interacting single-PDZ protein) (PMCA-interacting single-PDZ protein)	PDZD11 AIPP1 PDZK11 PISP HSPC227 UNQ6486/PRO21335	1	2	0	1	0	0	0	0	0	0
Q5HYI8	Q5HYI8	RABL3_HUMAN	Rab-like protein 3	RABL3	1	2	2	0	0	0	0	1	2	0
Q6DHV7	Q6DHV7	ADAL_HUMAN	Adenosine deaminase-like protein (EC 3.5.4.-) (Adenosine deaminase-like protein isoform 1) (N6-mAMP deaminase) (HsMAPDA) (N6-methyl-AMP aminohydrolase)	ADAL ADAL1	1	2	1	3	0	0	0	0	2	1
Q6P1J9	Q6P1J9	CDC73_HUMAN	Parafibromin (Cell division cycle protein 73 homolog) (Hyperparathyroidism 2 protein)	CDC73 C1orf28 HRPT2	1	2	0	1	2	1	1	1	0	1
Q7KZF4	Q7KZF4	SND1_HUMAN	Staphylococcal nuclease domain-containing protein 1 (EC 3.1.31.1) (100 kDa coactivator) (EBNA2 coactivator p100) (Tudor domain-containing protein 11) (p100 co-activator)	SND1 TDRD11	1	2	0	1	10	4	1	1	0	0
Q8IY67	Q8IY67	RAVR1_HUMAN	Ribonucleoprotein PTB-binding 1 (Protein raver-1)	RAVER1 KIAA1978	1	2	3	1	4	3	3	1	1	2
Q8N684	Q8N684	CPSF7_HUMAN	Cleavage and polyadenylation specificity factor subunit 7 (Cleavage and polyadenylation specificity factor 59 kDa subunit) (CPSF 59 kDa subunit) (Cleavage factor Im complex 59 kDa subunit) (CFIm59) (Pre-mRNA cleavage factor Im 59 kDa subunit)	CPSF7	1	2	0	1	0	0	0	1	0	0
Q8N726	Q8N726	ARF_HUMAN	Tumor suppressor ARF (Alternative reading frame) (ARF) (Cyclin-dependent kinase inhibitor 2A) (p14ARF)	CDKN2A CDKN2 MLM	1	2	0	0	0	2	1	0	1	0
Q8NBT2	Q8NBT2	SPC24_HUMAN	Kinetochore protein Spc24 (hSpc24)	SPC24 SPBC24	1	2	1	3	1	1	1	2	4	1
Q8TDP1	Q8TDP1	RNH2C_HUMAN	Ribonuclease H2 subunit C (RNase H2 subunit C) (Aicardi-Goutieres syndrome 3 protein) (AGS3) (RNase H1 small subunit) (Ribonuclease HI subunit C)	RNASEH2C AYP1	1	2	1	0	0	0	0	0	0	0
Q8WUM0	Q8WUM0	NU133_HUMAN	Nuclear pore complex protein Nup133 (133 kDa nucleoporin) (Nucleoporin Nup133)	NUP133	1	2	0	0	14	7	4	2	0	1
Q8WWM7	Q8WWM7	ATX2L_HUMAN	Ataxin-2-like protein (Ataxin-2 domain protein) (Ataxin-2-related protein)	ATXN2L A2D A2LG A2LP A2RP	1	2	1	3	3	2	0	3	3	0
Q8WXI9	Q8WXI9	P66B_HUMAN	Transcriptional repressor p66-beta (GATA zinc finger domain-containing protein 2B) (p66/p68)	GATAD2B KIAA1150	1	2	1	1	0	1	1	1	2	0
Q92785	Q92785	REQU_HUMAN	Zinc finger protein ubi-d4 (Apoptosis response zinc finger protein) (BRG1-associated factor 45D) (BAF45D) (D4, zinc and double PHD fingers family 2) (Protein requiem)	DPF2 BAF45D REQ UBID4	1	2	2	4	0	2	1	2	1	2
Q92804	Q92804	RBP56_HUMAN	TATA-binding protein-associated factor 2N (68 kDa TATA-binding protein-associated factor) (TAF(II)68) (TAFII68) (RNA-binding protein 56)	TAF15 RBP56 TAF2N	1	2	2	1	3	1	4	1	3	3
Q92900	Q92900	RENT1_HUMAN	Regulator of nonsense transcripts 1 (EC 3.6.4.-) (ATP-dependent helicase RENT1) (Nonsense mRNA reducing factor 1) (NORF1) (Up-frameshift suppressor 1 homolog) (hUpf1)	UPF1 KIAA0221 RENT1	1	2	2	1	3	6	1	2	1	1
Q969H8	Q969H8	MYDGF_HUMAN	Myeloid-derived growth factor (MYDGF)	MYDGF C19orf10	1	2	2	1	0	2	0	2	2	0
Q969Q0;P83881	Q969Q0	RL36L_HUMAN	60S ribosomal protein L36a-like (Large ribosomal subunit protein eL42-like)	RPL36AL	2	2	3	2	2	2	1	2	2	1
Q96DH6	Q96DH6	MSI2H_HUMAN	RNA-binding protein Musashi homolog 2 (Musashi-2)	MSI2	1	2	1	1	1	1	1	0	0	1
Q96EP5	Q96EP5	DAZP1_HUMAN	DAZ-associated protein 1 (Deleted in azoospermia-associated protein 1)	DAZAP1	1	2	0	1	0	0	0	0	0	0
Q96T37	Q96T37	RBM15_HUMAN	RNA-binding protein 15 (One-twenty two protein 1) (RNA-binding motif protein 15)	RBM15 OTT OTT1	1	2	1	1	8	1	3	3	2	1
Q99436	Q99436	PSB7_HUMAN	Proteasome subunit beta type-7 (EC 3.4.25.1) (Macropain chain Z) (Multicatalytic endopeptidase complex chain Z) (Proteasome subunit Z)	PSMB7 Z	1	2	0	0	1	0	3	0	0	0
Q99623	Q99623	PHB2_HUMAN	Prohibitin-2 (B-cell receptor-associated protein BAP37) (D-prohibitin) (Repressor of estrogen receptor activity)	PHB2 BAP REA	1	2	0	1	1	2	1	0	1	1
Q99873;Q9NR22	Q99873	ANM1_HUMAN	Protein arginine N-methyltransferase 1 (EC 2.1.1.319) (Histone-arginine N-methyltransferase PRMT1) (Interferon receptor 1-bound protein 4)	PRMT1 HMT2 HRMT1L2 IR1B4	2	2	2	1	2	2	3	0	0	4
Q9BQA1	Q9BQA1	MEP50_HUMAN	Methylosome protein 50 (MEP-50) (Androgen receptor cofactor p44) (WD repeat-containing protein 77) (p44/Mep50)	WDR77 MEP50 WD45 HKMT1069 Nbla10071	1	2	0	2	1	1	1	1	0	2
Q9BRT6	Q9BRT6	LLPH_HUMAN	Protein LLP homolog (Protein LAPS18-like)	LLPH C12orf31 cPERP-G	1	2	0	2	2	1	2	2	1	0
Q9BZK7;Q9BQ87;O60907	Q9BZK7	TBL1R_HUMAN	F-box-like/WD repeat-containing protein TBL1XR1 (Nuclear receptor corepressor/HDAC3 complex subunit TBLR1) (TBL1-related protein 1) (Transducin beta-like 1X-related protein 1)	TBL1XR1 IRA1 TBLR1	3	2	1	0	2	0	2	0	2	3
Q9BZL1	Q9BZL1	UBL5_HUMAN	Ubiquitin-like protein 5	UBL5	1	2	3	2	4	3	1	2	3	0
Q9GZR2	Q9GZR2	REXO4_HUMAN	RNA exonuclease 4 (EC 3.1.-.-) (Exonuclease XPMC2) (Prevents mitotic catastrophe 2 protein homolog) (hPMC2)	REXO4 PMC2 XPMC2H	1	2	4	2	4	5	1	2	1	2
Q9GZS3	Q9GZS3	WDR61_HUMAN	WD repeat-containing protein 61 (Meiotic recombination REC14 protein homolog) (SKI8 homolog) (Ski8) [Cleaved into: WD repeat-containing protein 61, N-terminally processed]	WDR61	1	2	0	3	3	2	1	2	4	5
Q9GZT3	Q9GZT3	SLIRP_HUMAN	SRA stem-loop-interacting RNA-binding protein, mitochondrial	SLIRP C14orf156 DC23 DC50 PD04872	1	2	2	0	1	2	1	1	2	2
Q9H2H8	Q9H2H8	PPIL3_HUMAN	Peptidyl-prolyl cis-trans isomerase-like 3 (PPIase) (EC 5.2.1.8) (Cyclophilin J) (CyPJ) (Cyclophilin-like protein PPIL3) (Rotamase PPIL3)	PPIL3	1	2	1	0	2	2	1	1	1	1
Q9H3K6	Q9H3K6	BOLA2_HUMAN	BolA-like protein 2	BOLA2 BOLA2A My016; BOLA2B	1	2	1	0	1	0	0	0	0	1
Q9H444	Q9H444	CHM4B_HUMAN	Charged multivesicular body protein 4b (Chromatin-modifying protein 4b) (CHMP4b) (SNF7 homolog associated with Alix 1) (SNF7-2) (hSnf7-2) (Vacuolar protein sorting-associated protein 32-2) (Vps32-2) (hVps32-2)	CHMP4B C20orf178 SHAX1	1	2	2	2	2	1	1	2	0	1
Q9H6F5	Q9H6F5	CCD86_HUMAN	Coiled-coil domain-containing protein 86 (Cytokine-induced protein with coiled-coil domain)	CCDC86 CYCLON	1	2	3	1	3	0	0	1	0	2
Q9HBM1	Q9HBM1	SPC25_HUMAN	Kinetochore protein Spc25 (hSpc25)	SPC25 SPBC25 AD024	1	2	2	2	1	2	1	1	2	0
Q9HCG8	Q9HCG8	CWC22_HUMAN	Pre-mRNA-splicing factor CWC22 homolog (Nucampholin homolog) (fSAPb)	CWC22 KIAA1604 NCM	1	2	4	2	0	1	2	4	3	0
Q9HD42	Q9HD42	CHM1A_HUMAN	Charged multivesicular body protein 1a (Chromatin-modifying protein 1a) (CHMP1a) (Vacuolar protein sorting-associated protein 46-1) (Vps46-1) (hVps46-1)	CHMP1A CHMP1 KIAA0047 PCOLN3 PRSM1	1	2	2	1	1	1	2	2	1	1
Q9NPI1	Q9NPI1	BRD7_HUMAN	Bromodomain-containing protein 7 (75 kDa bromodomain protein) (Protein CELTIX-1)	BRD7 BP75 CELTIX1	1	2	0	1	1	0	0	0	0	0
Q9NPJ6	Q9NPJ6	MED4_HUMAN	Mediator of RNA polymerase II transcription subunit 4 (Activator-recruited cofactor 36 kDa component) (ARC36) (Mediator complex subunit 4) (TRAP/SMCC/PC2 subunit p36 subunit) (Vitamin D3 receptor-interacting protein complex 36 kDa component) (DRIP36)	MED4 ARC36 DRIP36 VDRIP HSPC126	1	2	2	1	1	1	1	1	1	2
Q9NR31;Q9Y6B6	Q9NR31	SAR1A_HUMAN	GTP-binding protein SAR1a (COPII-associated small GTPase)	SAR1A SAR1 SARA SARA1	2	2	1	0	2	1	1	0	0	1
Q9NWB6	Q9NWB6	ARGL1_HUMAN	Arginine and glutamate-rich protein 1	ARGLU1	1	2	3	3	2	2	1	4	2	1
Q9NWT1	Q9NWT1	PK1IP_HUMAN	p21-activated protein kinase-interacting protein 1 (PAK/PLC-interacting protein 1) (hPIP1) (PAK1-interacting protein 1) (WD repeat-containing protein 84)	PAK1IP1 PIP1 WDR84	1	2	1	2	1	3	1	0	2	1
Q9NX63	Q9NX63	MIC19_HUMAN	MICOS complex subunit MIC19 (Coiled-coil-helix-coiled-coil-helix domain-containing protein 3)	CHCHD3 MIC19 MINOS3	1	2	2	2	2	2	2	0	2	2
Q9NX70	Q9NX70	MED29_HUMAN	Mediator of RNA polymerase II transcription subunit 29 (Intersex-like protein) (Mediator complex subunit 29)	MED29 IXL	1	2	0	1	1	0	0	1	1	0
Q9NYP9	Q9NYP9	MS18A_HUMAN	Protein Mis18-alpha (FAPP1-associated protein 1)	MIS18A C21orf45 C21orf46 FASP1	1	2	1	1	2	2	3	0	1	3
Q9NZM5	Q9NZM5	NOP53_HUMAN	Ribosome biogenesis protein NOP53 (Glioma tumor suppressor candidate region gene 2 protein) (Protein interacting with carboxyl terminus 1) (PICT-1) (p60)	NOP53 GLT GLTSCR2 PICT1	1	2	3	1	2	0	2	2	0	1
Q9NZT1	Q9NZT1	CALL5_HUMAN	Calmodulin-like protein 5 (Calmodulin-like skin protein)	CALML5 CLSP	1	2	2	2	2	1	2	3	2	3
Q9P258	Q9P258	RCC2_HUMAN	Protein RCC2 (RCC1-like protein TD-60) (Telophase disk protein of 60 kDa)	RCC2 KIAA1470 TD60	1	2	0	0	1	0	1	0	0	0
Q9P2I0	Q9P2I0	CPSF2_HUMAN	Cleavage and polyadenylation specificity factor subunit 2 (Cleavage and polyadenylation specificity factor 100 kDa subunit) (CPSF 100 kDa subunit)	CPSF2 CPSF100 KIAA1367	1	2	2	2	2	0	0	2	1	3
Q9UHD9	Q9UHD9	UBQL2_HUMAN	Ubiquilin-2 (Chap1) (DSK2 homolog) (Protein linking IAP with cytoskeleton 2) (PLIC-2) (hPLIC-2) (Ubiquitin-like product Chap1/Dsk2)	UBQLN2 N4BP4 PLIC2 HRIHFB2157	1	2	3	3	1	1	1	1	1	0
Q9UIS9	Q9UIS9	MBD1_HUMAN	Methyl-CpG-binding domain protein 1 (CXXC-type zinc finger protein 3) (Methyl-CpG-binding protein MBD1) (Protein containing methyl-CpG-binding domain 1)	MBD1 CXXC3 PCM1	1	2	1	1	0	0	1	1	1	1
Q9UK45	Q9UK45	LSM7_HUMAN	U6 snRNA-associated Sm-like protein LSm7	LSM7	1	2	2	2	3	0	3	1	2	2
Q9UKB1;Q9Y297	Q9UKB1	FBW1B_HUMAN	F-box/WD repeat-containing protein 11 (F-box and WD repeats protein beta-TrCP2) (F-box/WD repeat-containing protein 1B) (Homologous to Slimb protein) (HOS)	FBXW11 BTRCP2 FBW1B FBXW1B KIAA0696	2	2	0	0	0	1	0	0	0	0
Q9UMY1	Q9UMY1	NOL7_HUMAN	Nucleolar protein 7 (Nucleolar protein of 27 kDa)	NOL7 C6orf90 NOP27	1	2	4	4	3	2	3	2	4	2
Q9Y248	Q9Y248	PSF2_HUMAN	DNA replication complex GINS protein PSF2 (GINS complex subunit 2)	GINS2 PSF2 CGI-122 DC5 HSPC037	1	2	0	0	0	0	0	0	1	0
Q9Y285	Q9Y285	SYFA_HUMAN	Phenylalanine--tRNA ligase alpha subunit (EC 6.1.1.20) (CML33) (Phenylalanyl-tRNA synthetase alpha subunit) (PheRS)	FARSA FARS FARSL FARSLA	1	2	1	2	3	2	2	1	1	1
Q9Y2P8	Q9Y2P8	RCL1_HUMAN	RNA 3'-terminal phosphate cyclase-like protein	RCL1 RNAC RPC2 RPCL1 RTC2 HSPC338	1	2	1	2	7	4	1	1	0	1
Q9Y383	Q9Y383	LC7L2_HUMAN	Putative RNA-binding protein Luc7-like 2	LUC7L2 CGI-59 CGI-74	1	2	1	0	2	1	1	0	1	1
Q9Y4C8	Q9Y4C8	RBM19_HUMAN	Probable RNA-binding protein 19 (RNA-binding motif protein 19)	RBM19 KIAA0682	1	2	3	4	4	5	2	2	1	1
Q9Y4W2	Q9Y4W2	LAS1L_HUMAN	Ribosomal biogenesis protein LAS1L (Protein LAS1 homolog)	LAS1L MSTP060	1	2	3	1	5	3	2	1	1	0
Q9Y4Y9	Q9Y4Y9	LSM5_HUMAN	U6 snRNA-associated Sm-like protein LSm5	LSM5	1	2	1	2	2	3	2	2	2	2
Q9Y580	Q9Y580	RBM7_HUMAN	RNA-binding protein 7 (RNA-binding motif protein 7)	RBM7	1	2	0	0	0	0	0	1	0	0
Q9Y5J9	Q9Y5J9	TIM8B_HUMAN	Mitochondrial import inner membrane translocase subunit Tim8 B (DDP-like protein) (Deafness dystonia protein 2)	TIMM8B DDP2 DDPL TIM8B	1	2	2	0	1	0	0	0	1	1
A0A075B6K5;P80748	A0A075B6K5	LV39_HUMAN	Immunoglobulin lambda variable 3-9	IGLV3-9	2	1	1	1	1	1	0	1	1	1
A0A0A0MRZ8;P04433	A0A0A0MRZ8	KVD11_HUMAN	Immunoglobulin kappa variable 3D-11	IGKV3D-11	2	1	1	1	1	1	1	1	1	1
A1KXE4	A1KXE4	F168B_HUMAN	Myelin-associated neurite-outgrowth inhibitor (Mani) (p20)	FAM168B KIAA0280L MANI	1	1	0	1	0	0	1	0	1	0
A6NHQ2	A6NHQ2	FBLL1_HUMAN	rRNA/tRNA 2'-O-methyltransferase fibrillarin-like protein 1 (EC 2.1.1.-) (Protein-glutamine methyltransferase)	FBLL1	1	1	1	1	1	1	1	1	1	1
A6NKD9	A6NKD9	CC85C_HUMAN	Coiled-coil domain-containing protein 85C	CCDC85C	1	1	1	0	0	0	0	0	0	1
O00170	O00170	AIP_HUMAN	AH receptor-interacting protein (AIP) (Aryl-hydrocarbon receptor-interacting protein) (HBV X-associated protein 2) (XAP-2) (Immunophilin homolog ARA9)	AIP XAP2	1	1	0	0	0	0	0	0	0	0
O00505	O00505	IMA4_HUMAN	Importin subunit alpha-4 (Importin alpha Q2) (Qip2) (Karyopherin subunit alpha-3) (SRP1-gamma)	KPNA3 QIP2	1	1	1	1	1	1	0	2	1	1
O00629	O00629	IMA3_HUMAN	Importin subunit alpha-3 (Importin alpha Q1) (Qip1) (Karyopherin subunit alpha-4)	KPNA4 QIP1	1	1	2	2	2	1	0	0	1	1
O14646;O14647;Q9HCK8;Q8TD26;Q3L8U1;Q9P2D1	O14646	CHD1_HUMAN	Chromodomain-helicase-DNA-binding protein 1 (CHD-1) (EC 3.6.4.12) (ATP-dependent helicase CHD1)	CHD1	6	1	0	1	1	3	0	0	0	0
O14654	O14654	IRS4_HUMAN	Insulin receptor substrate 4 (IRS-4) (160 kDa phosphotyrosine protein) (py160) (Phosphoprotein of 160 kDa) (pp160)	IRS4	1	1	2	1	9	5	2	4	2	1
O15182	O15182	CETN3_HUMAN	Centrin-3	CETN3 CEN3	1	1	0	0	0	0	0	0	0	0
O15213	O15213	WDR46_HUMAN	WD repeat-containing protein 46 (WD repeat-containing protein BING4)	WDR46 BING4 C6orf11 FP221	1	1	0	0	6	5	1	0	0	0
O15234	O15234	CASC3_HUMAN	Protein CASC3 (Cancer susceptibility candidate gene 3 protein) (Metastatic lymph node gene 51 protein) (MLN 51) (Protein barentsz) (Btz)	CASC3 MLN51	1	1	1	1	1	0	0	0	1	0
O43324	O43324	MCA3_HUMAN	Eukaryotic translation elongation factor 1 epsilon-1 (Aminoacyl tRNA synthetase complex-interacting multifunctional protein 3) (Elongation factor p18) (Multisynthase complex auxiliary component p18)	EEF1E1 AIMP3 P18	1	1	2	1	1	1	1	1	1	1
O43809	O43809	CPSF5_HUMAN	Cleavage and polyadenylation specificity factor subunit 5 (Cleavage and polyadenylation specificity factor 25 kDa subunit) (CPSF 25 kDa subunit) (Cleavage factor Im complex 25 kDa subunit) (CFIm25) (Nucleoside diphosphate-linked moiety X motif 21) (Nudix motif 21) (Nudix hydrolase 21) (Pre-mRNA cleavage factor Im 68 kDa subunit)	NUDT21 CFIM25 CPSF25 CPSF5	1	1	0	0	0	0	0	0	1	0
O60220	O60220	TIM8A_HUMAN	Mitochondrial import inner membrane translocase subunit Tim8 A (Deafness dystonia protein 1) (X-linked deafness dystonia protein)	TIMM8A DDP DDP1 TIM8A	1	1	0	0	0	0	0	0	0	0
O60287	O60287	NPA1P_HUMAN	Nucleolar pre-ribosomal-associated protein 1 (Nucleolar protein 254 kDa) (URB1 ribosome biogenesis 1 homolog)	URB1 C21orf108 KIAA0539 NOP254 NPA1	1	1	1	0	3	1	0	0	0	0
O60739	O60739	EIF1B_HUMAN	Eukaryotic translation initiation factor 1b (eIF1b) (Protein translation factor SUI1 homolog GC20)	EIF1B	1	1	0	0	0	0	0	0	0	0
O75190;Q8WWF6;Q8NHS0;Q7Z6W7;P25686	O75190	DNJB6_HUMAN	DnaJ homolog subfamily B member 6 (HHDJ1) (Heat shock protein J2) (HSJ-2) (MRJ) (MSJ-1)	DNAJB6 HSJ2 MRJ MSJ1	5	1	0	0	2	0	1	0	1	0
O75293	O75293	GA45B_HUMAN	Growth arrest and DNA damage-inducible protein GADD45 beta (Myeloid differentiation primary response protein MyD118) (Negative growth regulatory protein MyD118)	GADD45B MYD118	1	1	0	0	1	1	1	0	0	1
O75431	O75431	MTX2_HUMAN	Metaxin-2 (Mitochondrial outer membrane import complex protein 2)	MTX2	1	1	0	0	1	0	0	0	1	0
O75489	O75489	NDUS3_HUMAN	NADH dehydrogenase [ubiquinone] iron-sulfur protein 3, mitochondrial (EC 7.1.1.2) (Complex I-30kD) (CI-30kD) (NADH-ubiquinone oxidoreductase 30 kDa subunit)	NDUFS3	1	1	1	1	1	2	2	1	1	0
O75530	O75530	EED_HUMAN	Polycomb protein EED (hEED) (Embryonic ectoderm development protein) (WD protein associating with integrin cytoplasmic tails 1) (WAIT-1)	EED	1	1	0	1	1	0	2	0	1	0
O75554	O75554	WBP4_HUMAN	WW domain-binding protein 4 (WBP-4) (Formin-binding protein 21) (WW domain-containing-binding protein 4)	WBP4 FBP21 FNBP21	1	1	0	0	0	0	0	0	0	0
O75818	O75818	RPP40_HUMAN	Ribonuclease P protein subunit p40 (RNaseP protein p40) (EC 3.1.26.5) (RNase P subunit 1)	RPP40 RNASEP1	1	1	0	2	0	1	0	0	0	0
O75821	O75821	EIF3G_HUMAN	Eukaryotic translation initiation factor 3 subunit G (eIF3g) (Eukaryotic translation initiation factor 3 RNA-binding subunit) (eIF-3 RNA-binding subunit) (Eukaryotic translation initiation factor 3 subunit 4) (eIF-3-delta) (eIF3 p42) (eIF3 p44)	EIF3G EIF3S4	1	1	1	0	1	2	1	1	1	1
O75937	O75937	DNJC8_HUMAN	DnaJ homolog subfamily C member 8 (Splicing protein spf31)	DNAJC8 SPF31 HSPC315 HSPC331	1	1	2	0	0	0	0	1	0	0
O75947	O75947	ATP5H_HUMAN	ATP synthase subunit d, mitochondrial (ATPase subunit d) (ATP synthase peripheral stalk subunit d)	ATP5PD ATP5H My032	1	1	3	0	3	0	1	2	2	1
O76094	O76094	SRP72_HUMAN	Signal recognition particle subunit SRP72 (SRP72) (Signal recognition particle 72 kDa protein)	SRP72	1	1	0	0	0	0	0	0	0	0
O94813	O94813	SLIT2_HUMAN	Slit homolog 2 protein (Slit-2) [Cleaved into: Slit homolog 2 protein N-product; Slit homolog 2 protein C-product]	SLIT2 SLIL3	1	1	1	2	2	1	1	2	2	2
O95229	O95229	ZWINT_HUMAN	ZW10 interactor (ZW10-interacting protein 1) (Zwint-1)	ZWINT	1	1	1	1	0	1	2	0	1	1
O95295	O95295	SNAPN_HUMAN	SNARE-associated protein Snapin (Biogenesis of lysosome-related organelles complex 1 subunit 7) (BLOC-1 subunit 7) (Synaptosomal-associated protein 25-binding protein) (SNAP-associated protein)	SNAPIN BLOC1S7 SNAP25BP SNAPAP	1	1	0	1	1	0	0	1	0	1
O95399	O95399	UTS2_HUMAN	Urotensin-2 (Urotensin II) (U-II) (UII)	UTS2 UNQ525/PRO1068	1	1	1	1	1	1	1	1	1	1
O95433	O95433	AHSA1_HUMAN	Activator of 90 kDa heat shock protein ATPase homolog 1 (AHA1) (p38)	AHSA1 C14orf3 HSPC322	1	1	0	1	1	1	1	1	1	1
P00918	P00918	CAH2_HUMAN	Carbonic anhydrase 2 (EC 4.2.1.1) (Carbonate dehydratase II) (Carbonic anhydrase C) (CAC) (Carbonic anhydrase II) (CA-II)	CA2	1	1	0	1	0	0	0	0	0	0
P01624;A0A075B6H7;A0A0C4DH55	P01624	KV315_HUMAN	Immunoglobulin kappa variable 3-15 (Ig kappa chain V-III region CLL) (Ig kappa chain V-III region POM)	IGKV3-15	3	1	1	1	2	2	0	1	1	1
P01700;P01699	P01700	LV147_HUMAN	Immunoglobulin lambda variable 1-47 (Ig lambda chain V-I region HA) (Ig lambda chain V-I region WAH)	IGLV1-47	2	1	1	2	2	2	1	2	2	1
P01714	P01714	LV319_HUMAN	Immunoglobulin lambda variable 3-19 (Ig lambda chain V-III region SH)	IGLV3-19	1	1	0	1	0	1	0	1	2	0
P05089	P05089	ARGI1_HUMAN	Arginase-1 (EC 3.5.3.1) (Liver-type arginase) (Type I arginase)	ARG1	1	1	0	0	0	0	0	1	0	0
P05783	P05783	K1C18_HUMAN	Keratin, type I cytoskeletal 18 (Cell proliferation-inducing gene 46 protein) (Cytokeratin-18) (CK-18) (Keratin-18) (K18)	KRT18 CYK18 PIG46	1	1	0	0	1	1	0	0	0	3
P06493;P24941;Q00526;Q00535;P11802;Q00534;P50750;Q96Q40;O94921;Q07002;Q00536;Q00537;Q9NYV4;Q14004	P06493	CDK1_HUMAN	Cyclin-dependent kinase 1 (CDK1) (EC 2.7.11.22) (EC 2.7.11.23) (Cell division control protein 2 homolog) (Cell division protein kinase 1) (p34 protein kinase)	CDK1 CDC2 CDC28A CDKN1 P34CDC2	14	1	2	2	6	4	5	2	2	2
P06744;CON__Q3ZBD7	P06744	G6PI_HUMAN	Glucose-6-phosphate isomerase (GPI) (EC 5.3.1.9) (Autocrine motility factor) (AMF) (Neuroleukin) (NLK) (Phosphoglucose isomerase) (PGI) (Phosphohexose isomerase) (PHI) (Sperm antigen 36) (SA-36)	GPI	2	1	0	0	1	0	0	0	0	0
P07195;Q6ZMR3;P07864	P07195	LDHB_HUMAN	L-lactate dehydrogenase B chain (LDH-B) (EC 1.1.1.27) (LDH heart subunit) (LDH-H) (Renal carcinoma antigen NY-REN-46)	LDHB	3	1	2	0	2	2	2	1	1	1
P07305	P07305	H10_HUMAN	Histone H1.0 (Histone H1') (Histone H1(0)) [Cleaved into: Histone H1.0, N-terminally processed]	H1-0 H1F0 H1FV	1	1	1	1	3	2	1	0	0	2
P07355;A6NMY6	P07355	ANXA2_HUMAN	Annexin A2 (Annexin II) (Annexin-2) (Calpactin I heavy chain) (Calpactin-1 heavy chain) (Chromobindin-8) (Lipocortin II) (Placental anticoagulant protein IV) (PAP-IV) (Protein I) (p36)	ANXA2 ANX2 ANX2L4 CAL1H LPC2D	2	1	1	1	1	2	0	3	2	4
P07737;CON__P02584	P07737	PROF1_HUMAN	Profilin-1 (Epididymis tissue protein Li 184a) (Profilin I)	PFN1	2	1	2	1	0	2	0	0	1	1
P08195	P08195	4F2_HUMAN	4F2 cell-surface antigen heavy chain (4F2hc) (4F2 heavy chain antigen) (Lymphocyte activation antigen 4F2 large subunit) (Solute carrier family 3 member 2) (CD antigen CD98)	SLC3A2 MDU1	1	1	0	0	2	1	1	2	0	0
P08621	P08621	RU17_HUMAN	U1 small nuclear ribonucleoprotein 70 kDa (U1 snRNP 70 kDa) (U1-70K) (snRNP70)	SNRNP70 RNPU1Z RPU1 SNRP70 U1AP1	1	1	4	2	2	2	1	2	3	1
P11182	P11182	ODB2_HUMAN	Lipoamide acyltransferase component of branched-chain alpha-keto acid dehydrogenase complex, mitochondrial (EC 2.3.1.168) (52 kDa mitochondrial autoantigen of primary biliary cirrhosis) (Branched chain 2-oxo-acid dehydrogenase complex component E2) (BCOADC-E2) (Branched-chain alpha-keto acid dehydrogenase complex component E2) (BCKAD-E2) (BCKADE2) (Dihydrolipoamide acetyltransferase component of …	DBT BCATE2	1	1	0	0	1	0	1	0	0	0
P12074	P12074	CX6A1_HUMAN	Cytochrome c oxidase subunit 6A1, mitochondrial (Cytochrome c oxidase polypeptide VIa-liver) (Cytochrome c oxidase subunit VIA-liver) (COX VIa-L)	COX6A1 COX6AL	1	1	1	1	1	0	1	1	1	1
P12821	P12821	ACE_HUMAN	Angiotensin-converting enzyme (ACE) (EC 3.2.1.-) (EC 3.4.15.1) (Dipeptidyl carboxypeptidase I) (Kininase II) (CD antigen CD143) [Cleaved into: Angiotensin-converting enzyme, soluble form]	ACE DCP DCP1	1	1	2	0	0	0	0	1	0	0
P13611	P13611	CSPG2_HUMAN	Versican core protein (Chondroitin sulfate proteoglycan core protein 2) (Chondroitin sulfate proteoglycan 2) (Glial hyaluronate-binding protein) (GHAP) (Large fibroblast proteoglycan) (PG-M)	VCAN CSPG2	1	1	0	0	0	0	0	0	1	1
P14923	P14923	PLAK_HUMAN	Junction plakoglobin (Catenin gamma) (Desmoplakin III) (Desmoplakin-3)	JUP CTNNG DP3	1	1	0	1	9	0	2	2	2	2
P15311;P35241	P15311	EZRI_HUMAN	Ezrin (Cytovillin) (Villin-2) (p81)	EZR VIL2	2	1	0	0	0	0	0	0	0	0
P15531	P15531	NDKA_HUMAN	Nucleoside diphosphate kinase A (NDK A) (NDP kinase A) (EC 2.7.4.6) (Granzyme A-activated DNase) (GAAD) (Metastasis inhibition factor nm23) (NM23-H1) (Tumor metastatic process-associated protein)	NME1 NDPKA NM23	1	1	1	1	1	1	1	0	0	1
P16402	P16402	H13_HUMAN	Histone H1.3 (Histone H1c) (Histone H1s-2)	H1-3 H1F3 HIST1H1D	1	1	1	1	2	2	2	2	1	1
P17066;P48741	P17066	HSP76_HUMAN	Heat shock 70 kDa protein 6 (Heat shock 70 kDa protein B')	HSPA6 HSP70B'	2	1	1	1	2	2	0	1	1	1
P17707	P17707	DCAM_HUMAN	S-adenosylmethionine decarboxylase proenzyme (AdoMetDC) (SAMDC) (EC 4.1.1.50) [Cleaved into: S-adenosylmethionine decarboxylase alpha chain; S-adenosylmethionine decarboxylase beta chain]	AMD1 AMD	1	1	1	0	1	0	0	0	1	1
P19174	P19174	PLCG1_HUMAN	1-phosphatidylinositol 4,5-bisphosphate phosphodiesterase gamma-1 (EC 3.1.4.11) (PLC-148) (Phosphoinositide phospholipase C-gamma-1) (Phospholipase C-II) (PLC-II) (Phospholipase C-gamma-1) (PLC-gamma-1)	PLCG1 PLC1	1	1	2	1	5	2	1	1	1	0
P20674	P20674	COX5A_HUMAN	Cytochrome c oxidase subunit 5A, mitochondrial (Cytochrome c oxidase polypeptide Va)	COX5A	1	1	1	1	0	0	1	0	1	1
P22234	P22234	PUR6_HUMAN	Multifunctional protein ADE2 [Includes: Phosphoribosylaminoimidazole-succinocarboxamide synthase (EC 6.3.2.6) (SAICAR synthetase); Phosphoribosylaminoimidazole carboxylase (EC 4.1.1.21) (AIR carboxylase) (AIRC)]	PAICS ADE2 AIRC PAIS	1	1	1	1	1	1	1	1	1	1
P23193;Q15560	P23193	TCEA1_HUMAN	Transcription elongation factor A protein 1 (Transcription elongation factor S-II protein 1) (Transcription elongation factor TFIIS.o)	TCEA1 GTF2S TFIIS	2	1	1	0	0	0	0	0	0	0
P23588	P23588	IF4B_HUMAN	Eukaryotic translation initiation factor 4B (eIF-4B)	EIF4B	1	1	0	1	0	0	0	0	0	0
P25205	P25205	MCM3_HUMAN	DNA replication licensing factor MCM3 (EC 3.6.4.12) (DNA polymerase alpha holoenzyme-associated protein P1) (P1-MCM3) (RLF subunit beta) (p102)	MCM3	1	1	1	1	3	1	1	0	1	3
P25208	P25208	NFYB_HUMAN	Nuclear transcription factor Y subunit beta (CAAT box DNA-binding protein subunit B) (Nuclear transcription factor Y subunit B) (NF-YB)	NFYB HAP3	1	1	0	1	1	0	3	0	1	2
P25311	P25311	ZA2G_HUMAN	Zinc-alpha-2-glycoprotein (Zn-alpha-2-GP) (Zn-alpha-2-glycoprotein)	AZGP1 ZAG ZNGP1	1	1	0	0	1	0	0	1	0	0
P25685	P25685	DNJB1_HUMAN	DnaJ homolog subfamily B member 1 (DnaJ protein homolog 1) (Heat shock 40 kDa protein 1) (HSP40) (Heat shock protein 40) (Human DnaJ protein 1) (hDj-1)	DNAJB1 DNAJ1 HDJ1 HSPF1	1	1	1	1	1	0	1	2	1	1
P26885	P26885	FKBP2_HUMAN	Peptidyl-prolyl cis-trans isomerase FKBP2 (PPIase FKBP2) (EC 5.2.1.8) (13 kDa FK506-binding protein) (13 kDa FKBP) (FKBP-13) (FK506-binding protein 2) (FKBP-2) (Immunophilin FKBP13) (Rotamase)	FKBP2 FKBP13	1	1	0	0	1	0	0	0	0	0
P28482	P28482	MK01_HUMAN	Mitogen-activated protein kinase 1 (MAP kinase 1) (MAPK 1) (EC 2.7.11.24) (ERT1) (Extracellular signal-regulated kinase 2) (ERK-2) (MAP kinase isoform p42) (p42-MAPK) (Mitogen-activated protein kinase 2) (MAP kinase 2) (MAPK 2)	MAPK1 ERK2 PRKM1 PRKM2	1	1	0	0	0	1	0	1	0	1
P29558;Q6XE24	P29558	RBMS1_HUMAN	RNA-binding motif, single-stranded-interacting protein 1 (Single-stranded DNA-binding protein MSSP-1) (Suppressor of CDC2 with RNA-binding motif 2)	RBMS1 C2orf12 MSSP MSSP1 SCR2	2	1	2	1	2	0	1	0	1	1
P30044	P30044	PRDX5_HUMAN	Peroxiredoxin-5, mitochondrial (EC 1.11.1.24) (Alu corepressor 1) (Antioxidant enzyme B166) (AOEB166) (Liver tissue 2D-page spot 71B) (PLP) (Peroxiredoxin V) (Prx-V) (Peroxisomal antioxidant enzyme) (TPx type VI) (Thioredoxin peroxidase PMP20) (Thioredoxin-dependent peroxiredoxin 5)	PRDX5 ACR1 SBBI10	1	1	0	0	0	1	0	0	0	0
P31040	P31040	SDHA_HUMAN	Succinate dehydrogenase [ubiquinone] flavoprotein subunit, mitochondrial (EC 1.3.5.1) (Flavoprotein subunit of complex II) (Fp)	SDHA SDH2 SDHF	1	1	2	1	1	0	1	1	1	1
P31946	P31946	1433B_HUMAN	14-3-3 protein beta/alpha (Protein 1054) (Protein kinase C inhibitor protein 1) (KCIP-1) [Cleaved into: 14-3-3 protein beta/alpha, N-terminally processed]	YWHAB	1	1	1	1	2	0	0	0	3	0
P33991	P33991	MCM4_HUMAN	DNA replication licensing factor MCM4 (EC 3.6.4.12) (CDC21 homolog) (P1-CDC21)	MCM4 CDC21	1	1	0	0	1	0	0	0	0	0
P33993	P33993	MCM7_HUMAN	DNA replication licensing factor MCM7 (EC 3.6.4.12) (CDC47 homolog) (P1.1-MCM3)	MCM7 CDC47 MCM2	1	1	0	0	3	3	0	0	0	0
P35080	P35080	PROF2_HUMAN	Profilin-2 (Profilin II)	PFN2	1	1	1	0	0	1	0	0	1	2
P35222	P35222	CTNB1_HUMAN	Catenin beta-1 (Beta-catenin)	CTNNB1 CTNNB OK/SW-cl.35 PRO2286	1	1	0	2	1	0	0	0	2	0
P35250	P35250	RFC2_HUMAN	Replication factor C subunit 2 (Activator 1 40 kDa subunit) (A1 40 kDa subunit) (Activator 1 subunit 2) (Replication factor C 40 kDa subunit) (RF-C 40 kDa subunit) (RFC40)	RFC2	1	1	0	0	0	2	0	1	0	1
P35606	P35606	COPB2_HUMAN	Coatomer subunit beta' (Beta'-coat protein) (Beta'-COP) (p102)	COPB2	1	1	1	1	2	3	0	1	1	1
P35658	P35658	NU214_HUMAN	Nuclear pore complex protein Nup214 (214 kDa nucleoporin) (Nucleoporin Nup214) (Protein CAN)	NUP214 CAIN CAN KIAA0023	1	1	3	2	13	5	3	0	0	1
P38606	P38606	VATA_HUMAN	V-type proton ATPase catalytic subunit A (V-ATPase subunit A) (EC 7.1.2.2) (V-ATPase 69 kDa subunit) (Vacuolar ATPase isoform VA68) (Vacuolar proton pump subunit alpha)	ATP6V1A ATP6A1 ATP6V1A1 VPP2	1	1	0	0	0	0	1	0	0	0
P40926	P40926	MDHM_HUMAN	Malate dehydrogenase, mitochondrial (EC 1.1.1.37)	MDH2	1	1	1	1	1	1	0	0	1	1
P46379	P46379	BAG6_HUMAN	Large proline-rich protein BAG6 (BAG family molecular chaperone regulator 6) (BCL2-associated athanogene 6) (BAG-6) (HLA-B-associated transcript 3) (Protein G3) (Protein Scythe)	BAG6 BAT3 G3	1	1	1	1	4	2	2	2	1	1
P48556	P48556	PSMD8_HUMAN	26S proteasome non-ATPase regulatory subunit 8 (26S proteasome regulatory subunit RPN12) (26S proteasome regulatory subunit S14) (p31)	PSMD8	1	1	1	1	2	0	0	1	1	1
P49207	P49207	RL34_HUMAN	60S ribosomal protein L34 (Large ribosomal subunit protein eL34)	RPL34	1	1	2	1	1	1	1	1	1	3
P49327	P49327	FAS_HUMAN	Fatty acid synthase (EC 2.3.1.85) (Type I fatty acid synthase) [Includes: [Acyl-carrier-protein] S-acetyltransferase (EC 2.3.1.38); [Acyl-carrier-protein] S-malonyltransferase (EC 2.3.1.39); 3-oxoacyl-[acyl-carrier-protein] synthase (EC 2.3.1.41); 3-oxoacyl-[acyl-carrier-protein] reductase (EC 1.1.1.100); 3-hydroxyacyl-[acyl-carrier-protein] dehydratase (EC 4.2.1.59); Enoyl-[acyl-carrier-protein]…	FASN FAS	1	1	1	1	1	2	3	2	1	1
P51513;Q9UNW9	P51513	NOVA1_HUMAN	RNA-binding protein Nova-1 (Neuro-oncological ventral antigen 1) (Onconeural ventral antigen 1) (Paraneoplastic Ri antigen) (Ventral neuron-specific protein 1)	NOVA1	2	1	0	0	0	0	1	0	1	1
P53365	P53365	ARFP2_HUMAN	Arfaptin-2 (ADP-ribosylation factor-interacting protein 2) (Partner of RAC1) (Protein POR1)	ARFIP2 POR1	1	1	0	1	2	1	0	0	2	1
P55010	P55010	IF5_HUMAN	Eukaryotic translation initiation factor 5 (eIF-5)	EIF5	1	1	0	0	0	0	0	0	1	0
P55060	P55060	XPO2_HUMAN	Exportin-2 (Exp2) (Cellular apoptosis susceptibility protein) (Chromosome segregation 1-like protein) (Importin-alpha re-exporter)	CSE1L CAS XPO2	1	1	0	0	1	2	1	0	0	0
P55145	P55145	MANF_HUMAN	Mesencephalic astrocyte-derived neurotrophic factor (Arginine-rich protein) (Protein ARMET)	MANF ARMET ARP	1	1	1	0	1	1	0	0	0	0
P56270	P56270	MAZ_HUMAN	Myc-associated zinc finger protein (MAZI) (Pur-1) (Purine-binding transcription factor) (Serum amyloid A-activating factor-1) (SAF-1) (Transcription factor Zif87) (ZF87) (Zinc finger protein 801)	MAZ ZNF801	1	1	0	0	4	1	2	0	0	1
P56545	P56545	CTBP2_HUMAN	C-terminal-binding protein 2 (CtBP2)	CTBP2	1	1	1	2	2	0	0	0	0	0
P57088	P57088	TMM33_HUMAN	Transmembrane protein 33 (Protein DB83) (SHINC-3)	TMEM33 DB83	1	1	1	1	5	2	1	1	1	1
P57721	P57721	PCBP3_HUMAN	Poly(rC)-binding protein 3 (Alpha-CP3) (PCBP3-overlapping transcript) (PCBP3-overlapping transcript 1)	PCBP3 PCBP3-OT1 PCBP3OT	1	1	0	0	1	1	1	0	0	0
P60006	P60006	APC15_HUMAN	Anaphase-promoting complex subunit 15 (APC15)	ANAPC15 C11orf51 HSPC020	1	1	0	1	0	0	0	0	1	1
P60468	P60468	SC61B_HUMAN	Protein transport protein Sec61 subunit beta	SEC61B	1	1	1	1	1	1	1	0	1	0
P60604	P60604	UB2G2_HUMAN	Ubiquitin-conjugating enzyme E2 G2 (EC 2.3.2.23) (E2 ubiquitin-conjugating enzyme G2) (Ubiquitin carrier protein G2) (Ubiquitin-protein ligase G2)	UBE2G2 UBC7	1	1	2	2	1	1	2	1	0	3
P60891;P21108;P11908	P60891	PRPS1_HUMAN	Ribose-phosphate pyrophosphokinase 1 (EC 2.7.6.1) (PPRibP) (Phosphoribosyl pyrophosphate synthase I) (PRS-I)	PRPS1	3	1	2	0	3	1	2	3	3	2
P61326	P61326	MGN_HUMAN	Protein mago nashi homolog	MAGOH MAGOHA	1	1	1	1	1	1	1	1	1	2
P61626	P61626	LYSC_HUMAN	Lysozyme C (EC 3.2.1.17) (1,4-beta-N-acetylmuramidase C)	LYZ LZM	1	1	4	1	3	2	1	6	4	1
P61923	P61923	COPZ1_HUMAN	Coatomer subunit zeta-1 (Zeta-1-coat protein) (Zeta-1 COP)	COPZ1 COPZ CGI-120 HSPC181	1	1	0	1	1	1	1	1	1	1
P62993	P62993	GRB2_HUMAN	Growth factor receptor-bound protein 2 (Adapter protein GRB2) (Protein Ash) (SH2/SH3 adapter GRB2)	GRB2 ASH	1	1	1	1	1	0	1	0	1	2
P63151;Q00005;Q66LE6	P63151	2ABA_HUMAN	Serine/threonine-protein phosphatase 2A 55 kDa regulatory subunit B alpha isoform (PP2A subunit B isoform B55-alpha) (PP2A subunit B isoform PR55-alpha) (PP2A subunit B isoform R2-alpha) (PP2A subunit B isoform alpha)	PPP2R2A	3	1	1	1	0	1	1	1	1	2
P63272	P63272	SPT4H_HUMAN	Transcription elongation factor SPT4 (hSPT4) (DRB sensitivity-inducing factor 14 kDa subunit) (DSIF p14) (DRB sensitivity-inducing factor small subunit) (DSIF small subunit)	SUPT4H1 SPT4H SUPT4H	1	1	2	2	2	1	2	2	1	2
P68402	P68402	PA1B2_HUMAN	Platelet-activating factor acetylhydrolase IB subunit beta (EC 3.1.1.47) (PAF acetylhydrolase 30 kDa subunit) (PAF-AH 30 kDa subunit) (PAF-AH subunit beta) (PAFAH subunit beta)	PAFAH1B2 PAFAHB	1	1	1	0	1	1	1	0	1	1
P68431;Q16695;Q6NXT2;P0DPK2;P0DPK5	P68431	H31_HUMAN	Histone H3.1 (Histone H3/a) (Histone H3/b) (Histone H3/c) (Histone H3/d) (Histone H3/f) (Histone H3/h) (Histone H3/i) (Histone H3/j) (Histone H3/k) (Histone H3/l)	H3C1 H3FA HIST1H3A; H3C2 H3FL HIST1H3B; H3C3 H3FC HIST1H3C; H3C4 H3FB HIST1H3D; H3C6 H3FD HIST1H3E; H3C7 H3FI HIST1H3F; H3C8 H3FH HIST1H3G; H3C10 H3FK HIST1H3H; H3C11 H3FF HIST1H3I; H3C12 H3FJ HIST1H3J	5	1	0	2	16	5	7	1	3	2
P78318	P78318	IGBP1_HUMAN	Immunoglobulin-binding protein 1 (B-cell signal transduction molecule alpha 4) (Protein alpha-4) (CD79a-binding protein 1) (Protein phosphatase 2/4/6 regulatory subunit) (Renal carcinoma antigen NY-REN-16)	IGBP1 IBP1	1	1	0	1	1	0	0	0	0	0
P78344	P78344	IF4G2_HUMAN	Eukaryotic translation initiation factor 4 gamma 2 (eIF-4-gamma 2) (eIF-4G 2) (eIF4G 2) (Death-associated protein 5) (DAP-5) (p97)	EIF4G2 DAP5 OK/SW-cl.75	1	1	0	0	3	2	0	0	0	0
P79522	P79522	PRR3_HUMAN	Proline-rich protein 3 (MHC class I region proline-rich protein CAT56)	PRR3 CAT56	1	1	1	2	1	0	2	1	0	1
P82650	P82650	RT22_HUMAN	28S ribosomal protein S22, mitochondrial (MRP-S22) (S22mt) (Mitochondrial small ribosomal subunit protein mS22)	MRPS22 C3orf5 RPMS22 GK002	1	1	0	0	0	1	1	0	0	1
P82970	P82970	HMGN5_HUMAN	High mobility group nucleosome-binding domain-containing protein 5 (Nucleosome-binding protein 1)	HMGN5 NSBP1	1	1	3	1	1	0	2	0	2	0
P82979	P82979	SARNP_HUMAN	SAP domain-containing ribonucleoprotein (Cytokine-induced protein of 29 kDa) (Nuclear protein Hcc-1) (Proliferation-associated cytokine-inducible protein CIP29)	SARNP HCC1 HSPC316	1	1	2	1	0	0	0	2	0	2
P84077;P61204;P84085	P84077	ARF1_HUMAN	ADP-ribosylation factor 1	ARF1	3	1	0	0	2	0	0	1	1	0
P99999;CON__P62894	P99999	CYC_HUMAN	Cytochrome c	CYCS CYC	2	1	3	0	1	1	1	2	0	3
Q00325	Q00325	MPCP_HUMAN	Phosphate carrier protein, mitochondrial (Phosphate transport protein) (PTP) (Solute carrier family 25 member 3)	SLC25A3 PHC OK/SW-cl.48	1	1	1	1	8	2	2	3	3	2
Q00610;P53675	Q00610	CLH1_HUMAN	Clathrin heavy chain 1 (Clathrin heavy chain on chromosome 17) (CLH-17)	CLTC CLH17 CLTCL2 KIAA0034	2	1	1	1	4	2	3	2	1	1
Q01105;P0DME0	Q01105	SET_HUMAN	Protein SET (HLA-DR-associated protein II) (Inhibitor of granzyme A-activated DNase) (IGAAD) (PHAPII) (Phosphatase 2A inhibitor I2PP2A) (I-2PP2A) (Template-activating factor I) (TAF-I)	SET	2	1	2	0	1	2	0	1	1	2
Q01844	Q01844	EWS_HUMAN	RNA-binding protein EWS (EWS oncogene) (Ewing sarcoma breakpoint region 1 protein)	EWSR1 EWS	1	1	2	1	1	1	0	1	0	1
Q02447	Q02447	SP3_HUMAN	Transcription factor Sp3 (SPR-2)	SP3	1	1	1	1	1	2	0	1	1	0
Q02978	Q02978	M2OM_HUMAN	Mitochondrial 2-oxoglutarate/malate carrier protein (OGCP) (Solute carrier family 25 member 11)	SLC25A11 SLC20A4	1	1	1	1	2	2	1	1	1	1
Q04760	Q04760	LGUL_HUMAN	Lactoylglutathione lyase (EC 4.4.1.5) (Aldoketomutase) (Glyoxalase I) (Glx I) (Ketone-aldehyde mutase) (Methylglyoxalase) (S-D-lactoylglutathione methylglyoxal lyase)	GLO1	1	1	0	1	1	1	0	0	1	1
Q06787	Q06787	FMR1_HUMAN	Synaptic functional regulator FMR1 (Fragile X mental retardation protein 1) (FMRP) (Protein FMR-1)	FMR1	1	1	0	0	1	1	0	0	1	1
Q07065	Q07065	CKAP4_HUMAN	Cytoskeleton-associated protein 4 (63-kDa cytoskeleton-linking membrane protein) (Climp-63) (p63)	CKAP4	1	1	0	0	0	0	0	0	0	0
Q07157	Q07157	ZO1_HUMAN	Tight junction protein ZO-1 (Tight junction protein 1) (Zona occludens protein 1) (Zonula occludens protein 1)	TJP1 ZO1	1	1	0	0	0	1	0	0	1	0
Q08554	Q08554	DSC1_HUMAN	Desmocollin-1 (Cadherin family member 1) (Desmosomal glycoprotein 2/3) (DG2/DG3)	DSC1 CDHF1	1	1	1	0	0	0	0	0	1	0
Q0ZGT2	Q0ZGT2	NEXN_HUMAN	Nexilin (F-actin-binding protein) (Nelin)	NEXN	1	1	0	0	1	0	0	0	1	0
Q12769	Q12769	NU160_HUMAN	Nuclear pore complex protein Nup160 (160 kDa nucleoporin) (Nucleoporin Nup160)	NUP160 KIAA0197 NUP120	1	1	0	0	10	2	3	0	0	1
Q12904	Q12904	AIMP1_HUMAN	Aminoacyl tRNA synthase complex-interacting multifunctional protein 1 (Multisynthase complex auxiliary component p43) [Cleaved into: Endothelial monocyte-activating polypeptide 2 (EMAP-2) (Endothelial monocyte-activating polypeptide II) (EMAP-II) (Small inducible cytokine subfamily E member 1)]	AIMP1 EMAP2 SCYE1	1	1	3	2	2	3	3	0	2	0
Q13045	Q13045	FLII_HUMAN	Protein flightless-1 homolog	FLII FLIL	1	1	0	0	0	1	0	1	1	0
Q13158	Q13158	FADD_HUMAN	FAS-associated death domain protein (FAS-associating death domain-containing protein) (Growth-inhibiting gene 3 protein) (Mediator of receptor induced toxicity) (Protein FADD)	FADD MORT1 GIG3	1	1	0	0	1	0	0	0	1	0
Q13363	Q13363	CTBP1_HUMAN	C-terminal-binding protein 1 (CtBP1) (EC 1.1.1.-)	CTBP1 CTBP	1	1	0	0	0	0	1	0	0	0
Q13620;Q13619	Q13620	CUL4B_HUMAN	Cullin-4B (CUL-4B)	CUL4B KIAA0695	2	1	0	0	1	0	0	0	0	0
Q13769	Q13769	THOC5_HUMAN	THO complex subunit 5 homolog (Functional spliceosome-associated protein 79) (fSAP79) (NF2/meningioma region protein pK1.3) (Placental protein 39.2) (PP39.2) (hTREX90)	THOC5 C22orf19 KIAA0983	1	1	0	0	3	0	0	1	0	0
Q13813	Q13813	SPTN1_HUMAN	Spectrin alpha chain, non-erythrocytic 1 (Alpha-II spectrin) (Fodrin alpha chain) (Spectrin, non-erythroid alpha subunit)	SPTAN1 NEAS SPTA2	1	1	0	0	0	0	0	0	0	1
Q13867	Q13867	BLMH_HUMAN	Bleomycin hydrolase (BH) (BLM hydrolase) (BMH) (EC 3.4.22.40)	BLMH	1	1	0	1	1	2	2	1	2	2
Q14157	Q14157	UBP2L_HUMAN	Ubiquitin-associated protein 2-like (Protein NICE-4)	UBAP2L KIAA0144 NICE4	1	1	1	2	3	4	2	1	2	3
Q14566	Q14566	MCM6_HUMAN	DNA replication licensing factor MCM6 (EC 3.6.4.12) (p105MCM)	MCM6	1	1	0	0	1	1	0	1	1	0
Q14694	Q14694	UBP10_HUMAN	Ubiquitin carboxyl-terminal hydrolase 10 (EC 3.4.19.12) (Deubiquitinating enzyme 10) (Ubiquitin thioesterase 10) (Ubiquitin-specific-processing protease 10)	USP10 KIAA0190	1	1	1	0	1	0	1	0	0	0
Q15181	Q15181	IPYR_HUMAN	Inorganic pyrophosphatase (EC 3.6.1.1) (Pyrophosphate phospho-hydrolase) (PPase)	PPA1 IOPPP PP	1	1	0	0	1	0	1	0	0	1
Q15542	Q15542	TAF5_HUMAN	Transcription initiation factor TFIID subunit 5 (Transcription initiation factor TFIID 100 kDa subunit) (TAF(II)100) (TAFII-100) (TAFII100)	TAF5 TAF2D	1	1	1	0	0	0	1	1	1	1
Q15651	Q15651	HMGN3_HUMAN	High mobility group nucleosome-binding domain-containing protein 3 (Thyroid receptor-interacting protein 7) (TR-interacting protein 7) (TRIP-7)	HMGN3 TRIP7 PNAS-24	1	1	1	1	2	2	2	2	2	1
Q16543	Q16543	CDC37_HUMAN	Hsp90 co-chaperone Cdc37 (Hsp90 chaperone protein kinase-targeting subunit) (p50Cdc37) [Cleaved into: Hsp90 co-chaperone Cdc37, N-terminally processed]	CDC37 CDC37A	1	1	0	0	0	2	0	0	0	1
Q16718	Q16718	NDUA5_HUMAN	NADH dehydrogenase [ubiquinone] 1 alpha subcomplex subunit 5 (Complex I subunit B13) (Complex I-13kD-B) (CI-13kD-B) (NADH-ubiquinone oxidoreductase 13 kDa-B subunit)	NDUFA5	1	1	0	0	0	0	0	0	1	0
Q3MHD2	Q3MHD2	LSM12_HUMAN	Protein LSM12 homolog	LSM12	1	1	2	2	1	1	2	1	2	3
Q3ZCM7	Q3ZCM7	TBB8_HUMAN	Tubulin beta-8 chain (Tubulin beta 8 class VIII)	TUBB8	1	1	0	0	1	1	1	1	1	1
Q562R1	Q562R1	ACTBL_HUMAN	Beta-actin-like protein 2 (Kappa-actin)	ACTBL2	1	1	0	0	0	0	0	0	0	0
Q58FF6	Q58FF6	H90B4_HUMAN	Putative heat shock protein HSP 90-beta 4	HSP90AB4P	1	1	1	0	1	0	1	1	1	0
Q5T9A4	Q5T9A4	ATD3B_HUMAN	ATPase family AAA domain-containing protein 3B (AAA-TOB3)	ATAD3B KIAA1273 TOB3	1	1	2	0	2	3	1	1	1	0
Q6ICB0	Q6ICB0	DESI1_HUMAN	Desumoylating isopeptidase 1 (DeSI-1) (EC 3.4.-.-) (PPPDE peptidase domain-containing protein 2) (Polyubiquitinated substrate transporter) (POST)	DESI1 FAM152B PPPDE2	1	1	0	0	1	0	1	0	0	0
Q6P582;Q6NZ67	Q6P582	MZT2A_HUMAN	Mitotic-spindle organizing protein 2A (Mitotic-spindle organizing protein associated with a ring of gamma-tubulin 2A)	MZT2A FAM128A MOZART2A	2	1	0	0	0	0	1	0	0	0
Q6UX04	Q6UX04	CWC27_HUMAN	Spliceosome-associated protein CWC27 homolog (Antigen NY-CO-10) (Probable inactive peptidyl-prolyl cis-trans isomerase CWC27 homolog) (PPIase CWC27) (Serologically defined colon cancer antigen 10)	CWC27 SDCCAG10 UNQ438/PRO871	1	1	1	1	1	1	2	1	1	1
Q6ZN17	Q6ZN17	LN28B_HUMAN	Protein lin-28 homolog B (Lin-28B)	LIN28B CSDD2	1	1	0	0	0	0	1	0	0	1
Q6ZSZ5	Q6ZSZ5	ARHGI_HUMAN	Rho guanine nucleotide exchange factor 18 (114 kDa Rho-specific guanine nucleotide exchange factor) (p114-Rho-GEF) (p114RhoGEF) (Septin-associated RhoGEF) (SA-RhoGEF)	ARHGEF18 KIAA0521	1	1	0	1	0	1	0	0	0	1
Q6ZYL4	Q6ZYL4	TF2H5_HUMAN	General transcription factor IIH subunit 5 (General transcription factor IIH polypeptide 5) (TFB5 ortholog) (TFIIH basal transcription factor complex TTD-A subunit)	GTF2H5 C6orf175 TTDA	1	1	1	0	0	0	1	1	0	1
Q71DI3	Q71DI3	H32_HUMAN	Histone H3.2 (H3-clustered histone 13) (H3-clustered histone 14) (H3-clustered histone 15) (Histone H3/m) (Histone H3/o)	H3C15 HIST2H3A; H3C14 H3F2 H3FM HIST2H3C; H3C13 HIST2H3D	1	1	1	3	8	3	5	4	5	1
Q71RC2	Q71RC2	LARP4_HUMAN	La-related protein 4 (La ribonucleoprotein domain family member 4)	LARP4 PP13296	1	1	0	0	1	1	0	0	0	0
Q7L5D6	Q7L5D6	GET4_HUMAN	Golgi to ER traffic protein 4 homolog (Conserved edge-expressed protein) (Transmembrane domain recognition complex 35 kDa subunit) (TRC35)	GET4 C7orf20 CEE TRC35 CGI-20	1	1	1	1	0	1	1	1	1	1
Q7Z4G1	Q7Z4G1	COMD6_HUMAN	COMM domain-containing protein 6	COMMD6 MSTP076	1	1	0	0	0	1	0	0	0	0
Q7Z7C8	Q7Z7C8	TAF8_HUMAN	Transcription initiation factor TFIID subunit 8 (Protein taube nuss) (TBP-associated factor 43 kDa) (TBP-associated factor 8) (Transcription initiation factor TFIID 43 kDa subunit) (TAFII-43) (TAFII43) (hTAFII43)	TAF8 TAFII43 TBN	1	1	0	1	0	0	0	0	0	0
Q86VV8	Q86VV8	RTTN_HUMAN	Rotatin	RTTN	1	1	1	1	1	1	1	1	1	1
Q8IUE6	Q8IUE6	H2A2B_HUMAN	Histone H2A type 2-B (H2A-clustered histone 21)	H2AC21 HIST2H2AB	1	1	1	1	1	1	1	1	1	1
Q8IVD9	Q8IVD9	NUDC3_HUMAN	NudC domain-containing protein 3	NUDCD3 KIAA1068	1	1	0	0	0	0	0	0	0	0
Q8IWS0	Q8IWS0	PHF6_HUMAN	PHD finger protein 6 (PHD-like zinc finger protein)	PHF6 CENP-31 KIAA1823	1	1	1	0	1	0	1	0	0	0
Q8IXK0	Q8IXK0	PHC2_HUMAN	Polyhomeotic-like protein 2 (hPH2) (Early development regulatory protein 2)	PHC2 EDR2 PH2	1	1	0	1	2	1	2	3	2	2
Q8IYT4	Q8IYT4	KATL2_HUMAN	Katanin p60 ATPase-containing subunit A-like 2 (Katanin p60 subunit A-like 2) (EC 5.6.1.1) (p60 katanin-like 2)	KATNAL2	1	1	1	0	0	1	0	1	0	0
Q8N0S6	Q8N0S6	CENPL_HUMAN	Centromere protein L (CENP-L) (Interphase centromere complex protein 33)	CENPL C1orf155 ICEN33	1	1	0	1	0	1	1	0	0	1
Q8N5N7	Q8N5N7	RM50_HUMAN	39S ribosomal protein L50, mitochondrial (L50mt) (MRP-L50) (Mitochondrial large ribosomal subunit protein mL50)	MRPL50	1	1	0	0	0	0	0	0	0	1
Q8N5W9	Q8N5W9	RFLB_HUMAN	Refilin-B (Regulator of filamin protein B) (RefilinB)	RFLNB	1	1	0	0	0	0	1	0	0	0
Q8N8A6	Q8N8A6	DDX51_HUMAN	ATP-dependent RNA helicase DDX51 (EC 3.6.4.13) (DEAD box protein 51)	DDX51	1	1	0	1	3	2	0	1	0	0
Q8NC51	Q8NC51	PAIRB_HUMAN	Plasminogen activator inhibitor 1 RNA-binding protein (PAI1 RNA-binding protein 1) (PAI-RBP1) (SERPINE1 mRNA-binding protein 1)	SERBP1 PAIRBP1 CGI-55	1	1	1	1	6	2	2	0	1	3
Q8ND56	Q8ND56	LS14A_HUMAN	Protein LSM14 homolog A (Protein FAM61A) (Protein SCD6 homolog) (Putative alpha-synuclein-binding protein) (AlphaSNBP) (RNA-associated protein 55A) (hRAP55) (hRAP55A)	LSM14A C19orf13 FAM61A RAP55 RAP55A	1	1	1	0	0	1	0	0	0	0
Q8ND90	Q8ND90	PNMA1_HUMAN	Paraneoplastic antigen Ma1 (37 kDa neuronal protein) (Neuron- and testis-specific protein 1)	PNMA1 MA1	1	1	1	1	1	1	0	0	1	1
Q8WTX7	Q8WTX7	CAST1_HUMAN	Cytosolic arginine sensor for mTORC1 subunit 1 (Cellular arginine sensor for mTORC1 protein 1) (GATS-like protein 3)	CASTOR1 GATSL3	1	1	0	0	0	0	0	0	1	0
Q8WUB8	Q8WUB8	PHF10_HUMAN	PHD finger protein 10 (BRG1-associated factor 45a) (BAF45a) (XAP135)	PHF10 BAF45A	1	1	0	1	0	1	0	0	0	0
Q8WVK7	Q8WVK7	SKA2_HUMAN	Spindle and kinetochore-associated protein 2 (Protein FAM33A)	SKA2 FAM33A	1	1	0	0	1	0	0	0	0	0
Q8WX93;Q86TC9	Q8WX93	PALLD_HUMAN	Palladin (SIH002) (Sarcoma antigen NY-SAR-77)	PALLD KIAA0992 CGI-151	2	1	2	1	1	1	0	3	1	1
Q8WXD5	Q8WXD5	GEMI6_HUMAN	Gem-associated protein 6 (Gemin-6) (SIP2)	GEMIN6	1	1	1	1	0	0	0	0	0	1
Q8WXF1	Q8WXF1	PSPC1_HUMAN	Paraspeckle component 1 (Paraspeckle protein 1)	PSPC1 PSP1	1	1	1	2	2	1	2	1	2	2
Q8WXU2	Q8WXU2	DAAF4_HUMAN	Dynein assembly factor 4, axonemal (Dyslexia susceptibility 1 candidate gene 1 protein)	DNAAF4 DYX1C1 EKN1	1	1	1	0	1	1	1	1	1	1
Q8WYH8	Q8WYH8	ING5_HUMAN	Inhibitor of growth protein 5 (p28ING5)	ING5	1	1	1	0	1	1	1	1	1	1
Q92522	Q92522	H1X_HUMAN	Histone H1.10 (Histone H1x)	H1-10 H1FX	1	1	1	1	2	1	0	1	1	0
Q92530	Q92530	PSMF1_HUMAN	Proteasome inhibitor PI31 subunit (hPI31)	PSMF1	1	1	2	0	1	0	1	0	1	1
Q92569	Q92569	P55G_HUMAN	Phosphatidylinositol 3-kinase regulatory subunit gamma (PI3-kinase regulatory subunit gamma) (PI3K regulatory subunit gamma) (PtdIns-3-kinase regulatory subunit gamma) (Phosphatidylinositol 3-kinase 55 kDa regulatory subunit gamma) (PI3-kinase subunit p55-gamma) (PtdIns-3-kinase regulatory subunit p55-gamma) (p55PIK)	PIK3R3	1	1	0	0	1	0	0	0	0	0
Q92890	Q92890	UFD1_HUMAN	Ubiquitin recognition factor in ER-associated degradation protein 1 (Ubiquitin fusion degradation protein 1) (UB fusion protein 1)	UFD1 UFD1L	1	1	0	1	0	1	1	0	0	1
Q92917	Q92917	GPKOW_HUMAN	G-patch domain and KOW motifs-containing protein (G-patch domain-containing protein 5) (Protein MOS2 homolog) (Protein T54)	GPKOW GPATC5 GPATCH5 T54	1	1	1	0	0	0	1	0	0	0
Q96AE4	Q96AE4	FUBP1_HUMAN	Far upstream element-binding protein 1 (FBP) (FUSE-binding protein 1) (DNA helicase V) (hDH V)	FUBP1	1	1	0	0	0	1	0	0	0	0
Q96AG4	Q96AG4	LRC59_HUMAN	Leucine-rich repeat-containing protein 59 (Ribosome-binding protein p34) (p34) [Cleaved into: Leucine-rich repeat-containing protein 59, N-terminally processed]	LRRC59 PRO1855	1	1	0	1	5	1	1	2	1	2
Q96AY3	Q96AY3	FKB10_HUMAN	Peptidyl-prolyl cis-trans isomerase FKBP10 (PPIase FKBP10) (EC 5.2.1.8) (65 kDa FK506-binding protein) (65 kDa FKBP) (FKBP-65) (FK506-binding protein 10) (FKBP-10) (Immunophilin FKBP65) (Rotamase)	FKBP10 FKBP65 PSEC0056	1	1	1	1	1	1	1	1	1	1
Q96BP3	Q96BP3	PPWD1_HUMAN	Peptidylprolyl isomerase domain and WD repeat-containing protein 1 (EC 5.2.1.8) (Spliceosome-associated cyclophilin)	PPWD1 KIAA0073	1	1	0	0	0	0	0	0	0	0
Q96CS2	Q96CS2	HAUS1_HUMAN	HAUS augmin-like complex subunit 1 (Coiled-coil domain-containing protein 5) (Enhancer of invasion-cluster) (HEI-C)	HAUS1 CCDC5 HEIC	1	1	0	0	1	0	0	0	0	0
Q96DE5	Q96DE5	APC16_HUMAN	Anaphase-promoting complex subunit 16 (APC16) (Cyclosome subunit 16)	ANAPC16 C10orf104 CENP-27	1	1	1	2	0	0	0	1	0	0
Q96E39	Q96E39	RMXL1_HUMAN	RNA binding motif protein, X-linked-like-1 (Heterogeneous nuclear ribonucleoprotein G-like 1)	RBMXL1	1	1	1	2	3	2	1	5	0	1
Q96FJ2	Q96FJ2	DYL2_HUMAN	Dynein light chain 2, cytoplasmic (8 kDa dynein light chain b) (DLC8b) (Dynein light chain LC8-type 2)	DYNLL2 DLC2	1	1	2	1	1	1	1	2	1	3
Q96FX7	Q96FX7	TRM61_HUMAN	tRNA (adenine(58)-N(1))-methyltransferase catalytic subunit TRMT61A (EC 2.1.1.220) (mRNA methyladenosine-N(1)-methyltransferase catalytic subunit TRMT61A) (EC 2.1.1.-) (tRNA(m1A58)-methyltransferase subunit TRMT61A) (tRNA(m1A58)MTase subunit TRMT61A)	TRMT61A C14orf172 TRM61	1	1	0	1	0	0	0	0	1	0
Q96GD4	Q96GD4	AURKB_HUMAN	Aurora kinase B (EC 2.7.11.1) (Aurora 1) (Aurora- and IPL1-like midbody-associated protein 1) (AIM-1) (Aurora/IPL1-related kinase 2) (ARK-2) (Aurora-related kinase 2) (STK-1) (Serine/threonine-protein kinase 12) (Serine/threonine-protein kinase 5) (Serine/threonine-protein kinase aurora-B)	AURKB AIK2 AIM1 AIRK2 ARK2 STK1 STK12 STK5	1	1	0	0	3	2	1	1	2	1
Q96IV0	Q96IV0	NGLY1_HUMAN	Peptide-N(4)-(N-acetyl-beta-glucosaminyl)asparagine amidase (PNGase) (hPNGase) (EC 3.5.1.52) (N-glycanase 1) (Peptide:N-glycanase)	NGLY1 PNG1	1	1	0	0	0	1	1	1	1	1
Q96IZ0	Q96IZ0	PAWR_HUMAN	PRKC apoptosis WT1 regulator protein (Prostate apoptosis response 4 protein) (Par-4)	PAWR PAR4	1	1	1	1	0	0	0	0	0	1
Q96NC0	Q96NC0	ZMAT2_HUMAN	Zinc finger matrin-type protein 2	ZMAT2	1	1	1	0	2	0	0	3	1	1
Q96QV6;P16104	Q96QV6	H2A1A_HUMAN	Histone H2A type 1-A (H2A-clustered histone 1) (Histone H2A/r)	H2AC1 H2AFR HIST1H2AA	2	1	3	2	7	3	4	0	4	3
Q99497	Q99497	PARK7_HUMAN	Parkinson disease protein 7 (Maillard deglycase) (Oncogene DJ1) (Parkinsonism-associated deglycase) (Protein DJ-1) (DJ-1) (Protein/nucleic acid deglycase DJ-1) (EC 3.1.2.-) (EC 3.5.1.-) (EC 3.5.1.124)	PARK7	1	1	0	0	0	0	0	0	2	1
Q99614	Q99614	TTC1_HUMAN	Tetratricopeptide repeat protein 1 (TPR repeat protein 1)	TTC1 TPR1	1	1	1	0	1	1	0	0	0	1
Q99622	Q99622	C10_HUMAN	Protein C10	C12orf57 C10	1	1	0	1	1	1	1	0	0	0
Q9BQ39	Q9BQ39	DDX50_HUMAN	ATP-dependent RNA helicase DDX50 (EC 3.6.4.13) (DEAD box protein 50) (Gu-beta) (Nucleolar protein Gu2)	DDX50	1	1	1	0	3	3	2	1	2	1
Q9BRL6	Q9BRL6	SRSF8_HUMAN	Serine/arginine-rich splicing factor 8 (Pre-mRNA-splicing factor SRP46) (Splicing factor SRp46) (Splicing factor, arginine/serine-rich 2B)	SRSF8 SFRS2B SRP46	1	1	0	0	1	0	0	0	0	0
Q9BRP1	Q9BRP1	PDD2L_HUMAN	Programmed cell death protein 2-like	PDCD2L	1	1	1	1	1	1	1	1	1	2
Q9BRX5	Q9BRX5	PSF3_HUMAN	DNA replication complex GINS protein PSF3 (GINS complex subunit 3)	GINS3 PSF3	1	1	1	0	0	0	1	0	0	2
Q9BSC4	Q9BSC4	NOL10_HUMAN	Nucleolar protein 10	NOL10	1	1	3	0	7	2	3	4	2	2
Q9BU76	Q9BU76	MMTA2_HUMAN	Multiple myeloma tumor-associated protein 2 (hMMTAG2)	MMTAG2 C1orf35	1	1	1	2	2	1	1	1	1	2
Q9BWN1	Q9BWN1	PRR14_HUMAN	Proline-rich protein 14	PRR14	1	1	0	1	1	1	1	1	1	1
Q9BYE7	Q9BYE7	PCGF6_HUMAN	Polycomb group RING finger protein 6 (Mel18 and Bmi1-like RING finger) (RING finger protein 134)	PCGF6 MBLR RNF134	1	1	1	2	0	1	0	1	0	0
Q9GZR7	Q9GZR7	DDX24_HUMAN	ATP-dependent RNA helicase DDX24 (EC 3.6.4.13) (DEAD box protein 24)	DDX24	1	1	0	1	6	2	1	1	1	0
Q9H0E2	Q9H0E2	TOLIP_HUMAN	Toll-interacting protein	TOLLIP	1	1	1	1	0	1	1	0	1	1
Q9H0U9	Q9H0U9	TSYL1_HUMAN	Testis-specific Y-encoded-like protein 1 (TSPY-like protein 1)	TSPYL1 TSPYL	1	1	0	0	1	0	0	0	0	0
Q9H425	Q9H425	CA198_HUMAN	Uncharacterized protein C1orf198	C1orf198	1	1	0	0	0	0	0	0	0	1
Q9H5V9	Q9H5V9	CX056_HUMAN	UPF0428 protein CXorf56	CXorf56	1	1	0	0	0	0	0	1	0	0
Q9H7E9	Q9H7E9	CH033_HUMAN	UPF0488 protein C8orf33	C8orf33	1	1	1	0	1	1	1	1	1	0
Q9H840	Q9H840	GEMI7_HUMAN	Gem-associated protein 7 (Gemin-7) (SIP3)	GEMIN7	1	1	0	1	1	0	1	0	1	0
Q9H9F9	Q9H9F9	ARP5_HUMAN	Actin-related protein 5 (hARP5) (Sarcoma antigen NY-SAR-16)	ACTR5 ARP5	1	1	0	0	0	0	0	0	1	1
Q9H9H4	Q9H9H4	VP37B_HUMAN	Vacuolar protein sorting-associated protein 37B (hVps37B) (ESCRT-I complex subunit VPS37B)	VPS37B	1	1	1	0	0	0	0	0	1	0
Q9H9Y2	Q9H9Y2	RPF1_HUMAN	Ribosome production factor 1 (Brix domain-containing protein 5) (Ribosome biogenesis protein RPF1)	RPF1 BXDC5	1	1	1	1	2	0	0	0	1	1
Q9HAF1	Q9HAF1	EAF6_HUMAN	Chromatin modification-related protein MEAF6 (MYST/Esa1-associated factor 6) (Esa1-associated factor 6 homolog) (Protein EAF6 homolog) (hEAF6) (Sarcoma antigen NY-SAR-91)	MEAF6 C1orf149 CENP-28 EAF6	1	1	4	2	1	0	1	2	0	0
Q9HBM6;Q16594	Q9HBM6	TAF9B_HUMAN	Transcription initiation factor TFIID subunit 9B (Neuronal cell death-related protein 7) (DN-7) (Transcription initiation factor TFIID subunit 9-like) (Transcription-associated factor TAFII31L)	TAF9B TAF9L	2	1	0	0	0	0	1	0	0	0
Q9HCE1	Q9HCE1	MOV10_HUMAN	Helicase MOV-10 (EC 3.6.4.13) (Armitage homolog) (Moloney leukemia virus 10 protein)	MOV10 KIAA1631	1	1	1	1	2	1	1	1	0	1
Q9HCN8	Q9HCN8	SDF2L_HUMAN	Stromal cell-derived factor 2-like protein 1 (SDF2-like protein 1) (PWP1-interacting protein 8)	SDF2L1 UNQ1941/PRO4424	1	1	1	3	1	1	1	0	3	2
Q9NP79	Q9NP79	VTA1_HUMAN	Vacuolar protein sorting-associated protein VTA1 homolog (Dopamine-responsive gene 1 protein) (DRG-1) (LYST-interacting protein 5) (LIP5) (SKD1-binding protein 1) (SBP1)	VTA1 C6orf55 HSPC228 My012	1	1	1	1	1	1	1	1	1	1
Q9NRX1	Q9NRX1	PNO1_HUMAN	RNA-binding protein PNO1 (Partner of NOB1)	PNO1	1	1	0	0	5	2	1	2	1	0
Q9NRX4	Q9NRX4	PHP14_HUMAN	14 kDa phosphohistidine phosphatase (EC 3.9.1.3) (Phosphohistidine phosphatase 1) (PHPT1) (Protein histidine phosphatase) (PHP) (Protein janus-A homolog)	PHPT1 PHP14 CGI-202 HSPC141	1	1	0	0	1	0	1	0	1	0
Q9NSI2	Q9NSI2	F207A_HUMAN	Protein FAM207A	FAM207A C21orf70 PRED56	1	1	0	0	1	0	0	0	0	0
Q9NUG6	Q9NUG6	PDRG1_HUMAN	p53 and DNA damage-regulated protein 1	PDRG1 C20orf126 PDRG	1	1	0	0	0	0	0	0	0	1
Q9NW13	Q9NW13	RBM28_HUMAN	RNA-binding protein 28 (RNA-binding motif protein 28)	RBM28	1	1	1	3	5	4	5	3	2	1
Q9NVA2	Q9NVA2	SEP11_HUMAN	Septin-11	SEPTIN11 SEPT11	1	1	0	0	0	0	0	0	0	1
Q9NVQ4	Q9NVQ4	FAIM1_HUMAN	Fas apoptotic inhibitory molecule 1	FAIM FAIM1	1	1	0	1	0	1	1	0	0	1
Q9NWU2	Q9NWU2	GID8_HUMAN	Glucose-induced degradation protein 8 homolog (Two hybrid-associated protein 1 with RanBPM) (Twa1)	GID8 C20orf11 TWA1	1	1	0	0	0	0	0	0	0	0
Q9NXR1;Q9GZM8	Q9NXR1	NDE1_HUMAN	Nuclear distribution protein nudE homolog 1 (NudE)	NDE1 NUDE	2	1	0	1	1	0	0	0	0	1
Q9NYH9	Q9NYH9	UTP6_HUMAN	U3 small nucleolar RNA-associated protein 6 homolog (Hepatocellular carcinoma-associated antigen 66) (Multiple hat domains protein)	UTP6 C17orf40 HCA66 MHAT	1	1	2	2	5	6	1	3	1	1
Q9P031	Q9P031	TAP26_HUMAN	Thyroid transcription factor 1-associated protein 26 (TTF-1-associated protein 26) (Coiled-coil domain-containing protein 59) (TTF-1-associated protein BR2)	CCDC59 BR22 TAP26 HSPC128	1	1	0	0	2	1	0	0	0	0
Q9P0J0	Q9P0J0	NDUAD_HUMAN	NADH dehydrogenase [ubiquinone] 1 alpha subcomplex subunit 13 (Cell death regulatory protein GRIM-19) (Complex I-B16.6) (CI-B16.6) (Gene associated with retinoic and interferon-induced mortality 19 protein) (GRIM-19) (Gene associated with retinoic and IFN-induced mortality 19 protein) (NADH-ubiquinone oxidoreductase B16.6 subunit)	NDUFA13 GRIM19 CDA016 CGI-39	1	1	3	2	3	1	1	2	1	3
Q9P275	Q9P275	UBP36_HUMAN	Ubiquitin carboxyl-terminal hydrolase 36 (EC 3.4.19.12) (Deubiquitinating enzyme 36) (Ubiquitin thioesterase 36) (Ubiquitin-specific-processing protease 36)	USP36 KIAA1453	1	1	0	1	1	0	0	0	0	0
Q9P287	Q9P287	BCCIP_HUMAN	BRCA2 and CDKN1A-interacting protein (P21- and CDK-associated protein 1) (Protein TOK-1)	BCCIP TOK1	1	1	0	1	1	0	1	1	1	0
Q9UBI1	Q9UBI1	COMD3_HUMAN	COMM domain-containing protein 3 (Protein Bup) (Protein PIL)	COMMD3 BUP C10orf8	1	1	1	0	0	1	1	0	1	0
Q9UBS4	Q9UBS4	DJB11_HUMAN	DnaJ homolog subfamily B member 11 (APOBEC1-binding protein 2) (ABBP-2) (DnaJ protein homolog 9) (ER-associated DNAJ) (ER-associated Hsp40 co-chaperone) (Endoplasmic reticulum DNA J domain-containing protein 3) (ER-resident protein ERdj3) (ERdj3) (ERj3p) (HEDJ) (Human DnaJ protein 9) (hDj-9) (PWP1-interacting protein 4)	DNAJB11 EDJ ERJ3 HDJ9 PSEC0121 UNQ537/PRO1080	1	1	0	0	0	0	0	0	1	0
Q9UFG5	Q9UFG5	CS025_HUMAN	UPF0449 protein C19orf25	C19orf25	1	1	1	1	1	1	1	0	1	1
Q9UFW8	Q9UFW8	CGBP1_HUMAN	CGG triplet repeat-binding protein 1 (CGG-binding protein 1) (20 kDa CGG-binding protein) (p20-CGGBP DNA-binding protein)	CGGBP1 CGGBP	1	1	0	1	0	0	2	1	0	0
Q9UHA2	Q9UHA2	S18L2_HUMAN	SS18-like protein 2 (SYT homolog 2)	SS18L2	1	1	1	0	0	1	1	0	1	0
Q9UHV9	Q9UHV9	PFD2_HUMAN	Prefoldin subunit 2	PFDN2 PFD2 HSPC231	1	1	1	1	2	1	2	1	4	3
Q9UIL1	Q9UIL1	SCOC_HUMAN	Short coiled-coil protein	SCOC SCOCO HRIHFB2072	1	1	1	0	1	0	0	0	1	1
Q9UJS0	Q9UJS0	CMC2_HUMAN	Calcium-binding mitochondrial carrier protein Aralar2 (Citrin) (Mitochondrial aspartate glutamate carrier 2) (Solute carrier family 25 member 13)	SLC25A13 ARALAR2	1	1	0	0	1	1	2	0	0	0
Q9UM13	Q9UM13	APC10_HUMAN	Anaphase-promoting complex subunit 10 (APC10) (Cyclosome subunit 10)	ANAPC10 APC10	1	1	0	0	1	1	0	0	1	1
Q9UNS2	Q9UNS2	CSN3_HUMAN	COP9 signalosome complex subunit 3 (SGN3) (Signalosome subunit 3) (JAB1-containing signalosome subunit 3)	COPS3 CSN3	1	1	0	1	0	0	1	0	1	1
Q9UNZ2	Q9UNZ2	NSF1C_HUMAN	NSFL1 cofactor p47 (UBX domain-containing protein 2C) (p97 cofactor p47)	NSFL1C UBXN2C	1	1	0	0	1	0	0	1	2	1
Q9UQN3	Q9UQN3	CHM2B_HUMAN	Charged multivesicular body protein 2b (CHMP2.5) (Chromatin-modifying protein 2b) (CHMP2b) (Vacuolar protein sorting-associated protein 2-2) (Vps2-2) (hVps2-2)	CHMP2B CGI-84	1	1	2	0	2	2	0	0	2	1
Q9Y241	Q9Y241	HIG1A_HUMAN	HIG1 domain family member 1A, mitochondrial (Hypoxia-inducible gene 1 protein) (RCF1 homolog A) (RCF1a)	HIGD1A HIG1 HSPC010	1	1	0	0	1	2	2	1	0	1
Q9Y244	Q9Y244	POMP_HUMAN	Proteasome maturation protein (Proteassemblin) (Protein UMP1 homolog) (hUMP1) (Voltage-gated K channel beta subunit 4.1)	POMP C13orf12 UMP1 HSPC014 HSPC036 PNAS-110	1	1	1	1	0	0	0	0	0	1
Q9Y324	Q9Y324	FCF1_HUMAN	rRNA-processing protein FCF1 homolog	FCF1 C14orf111 CGI-35	1	1	1	2	2	1	1	1	2	1
Q9Y3D6	Q9Y3D6	FIS1_HUMAN	Mitochondrial fission 1 protein (FIS1 homolog) (hFis1) (Tetratricopeptide repeat protein 11) (TPR repeat protein 11)	FIS1 TTC11 CGI-135	1	1	0	1	1	0	1	1	1	0
Q9Y3E1	Q9Y3E1	HDGR3_HUMAN	Hepatoma-derived growth factor-related protein 3 (HRP-3) (Hepatoma-derived growth factor 2) (HDGF-2)	HDGFL3 HDGF2 HDGFRP3 CGI-142	1	1	1	1	1	1	1	0	0	1
Q9Y4Z0	Q9Y4Z0	LSM4_HUMAN	U6 snRNA-associated Sm-like protein LSm4 (Glycine-rich protein) (GRP)	LSM4	1	1	1	1	1	0	1	2	1	1
Q9Y5A9;Q9BYJ9;Q7Z739	Q9Y5A9	YTHD2_HUMAN	YTH domain-containing family protein 2 (CLL-associated antigen KW-14) (High-glucose-regulated protein 8) (Renal carcinoma antigen NY-REN-2)	YTHDF2 HGRG8	3	1	2	1	1	0	0	0	0	1
Q9Y605	Q9Y605	MOFA1_HUMAN	MORF4 family-associated protein 1 (Protein PGR1) (Protein associated with MRG of 14 kDa)	MRFAP1 PAM14 PGR1	1	1	2	1	0	0	0	0	0	1
Q9Y6G5	Q9Y6G5	COMDA_HUMAN	COMM domain-containing protein 10	COMMD10 HSPC305 PTD002	1	1	1	1	1	1	1	0	1	1
A0A075B6I0	A0A075B6I0	LV861_HUMAN	Immunoglobulin lambda variable 8-61	IGLV8-61	1	0	0	0	0	0	0	0	1	0
A0A075B6P5;A0A087WW87;P01615;P01614	A0A075B6P5	KV228_HUMAN	Immunoglobulin kappa variable 2-28	IGKV2-28	4	0	0	1	1	0	0	1	0	0
A0A087WSY6	A0A087WSY6	KVD15_HUMAN	Immunoglobulin kappa variable 3D-15	IGKV3D-15	1	0	0	0	1	0	0	0	0	1
A0A0C4DH25	A0A0C4DH25	KVD20_HUMAN	Immunoglobulin kappa variable 3D-20	IGKV3D-20	1	0	1	1	0	0	0	1	1	0
A0A0C4DH67;A0A0C4DH69;A0A075B6S5	A0A0C4DH67	KV108_HUMAN	Immunoglobulin kappa variable 1-8	IGKV1-8	3	0	0	0	0	0	0	0	0	0
A0A0C4DH68;A0A075B6R9	A0A0C4DH68	KV224_HUMAN	Immunoglobulin kappa variable 2-24	IGKV2-24	2	0	0	1	1	0	0	1	1	1
A0A0C4DH73;A0A0C4DH72;P04432;P01611;P01597	A0A0C4DH73	KV112_HUMAN	Immunoglobulin kappa variable 1-12	IGKV1-12	5	0	0	0	0	0	0	0	0	0
A6NCN2	A6NCN2	KR87P_HUMAN	Putative keratin-87 protein (Keratin, hair, basic pseudogene 4) (Keratin-121 pseudogene)	KRT87P KRT121P KRTHBP4	1	0	0	0	0	0	0	0	0	0
A6NHR9	A6NHR9	SMHD1_HUMAN	Structural maintenance of chromosomes flexible hinge domain-containing protein 1 (SMC hinge domain-containing protein 1) (EC 3.6.1.-)	SMCHD1 KIAA0650	1	0	1	0	1	1	0	0	0	0
A6NKT7;Q7Z3J3	A6NKT7	RGPD3_HUMAN	RanBP2-like and GRIP domain-containing protein 3	RGPD3 RGP3	2	0	0	0	1	0	0	0	0	0
A8CG34;Q96HA1;Q6PJE2	A8CG34	P121C_HUMAN	Nuclear envelope pore membrane protein POM 121C (Nuclear pore membrane protein 121-2) (POM121-2) (Pore membrane protein of 121 kDa C)	POM121C	3	0	0	0	2	1	0	0	0	0
A8MT69	A8MT69	CENPX_HUMAN	Centromere protein X (CENP-X) (FANCM-associated histone fold protein 2) (FANCM-interacting histone fold protein 2) (Fanconi anemia-associated polypeptide of 10 kDa) (Retinoic acid-inducible gene D9 protein homolog) (Stimulated by retinoic acid gene 13 protein homolog)	CENPX FAAP10 MHF2 STRA13	1	0	0	0	0	0	0	0	0	1
O00139;Q99661	O00139	KIF2A_HUMAN	Kinesin-like protein KIF2A (Kinesin-2) (hK2)	KIF2A KIF2 KNS2	2	0	0	0	1	0	0	0	0	0
O00203;Q13367	O00203	AP3B1_HUMAN	AP-3 complex subunit beta-1 (Adaptor protein complex AP-3 subunit beta-1) (Adaptor-related protein complex 3 subunit beta-1) (Beta-3A-adaptin) (Clathrin assembly protein complex 3 beta-1 large chain)	AP3B1 ADTB3A	2	0	0	0	1	0	0	0	0	0
O00233	O00233	PSMD9_HUMAN	26S proteasome non-ATPase regulatory subunit 9 (26S proteasome regulatory subunit p27)	PSMD9	1	0	0	0	0	1	0	0	0	0
O00410	O00410	IPO5_HUMAN	Importin-5 (Imp5) (Importin subunit beta-3) (Karyopherin beta-3) (Ran-binding protein 5) (RanBP5)	IPO5 KPNB3 RANBP5	1	0	1	0	0	0	1	1	1	1
O00443	O00443	P3C2A_HUMAN	Phosphatidylinositol 4-phosphate 3-kinase C2 domain-containing subunit alpha (PI3K-C2-alpha) (PtdIns-3-kinase C2 subunit alpha) (EC 2.7.1.154) (Phosphoinositide 3-kinase-C2-alpha)	PIK3C2A	1	0	0	1	0	0	0	0	0	0
O00479	O00479	HMGN4_HUMAN	High mobility group nucleosome-binding domain-containing protein 4 (Non-histone chromosomal protein HMG-17-like 3) (Non-histone chromosomal protein)	HMGN4 HMG17L3 NHC	1	0	0	1	1	0	0	0	0	0
O00483	O00483	NDUA4_HUMAN	Cytochrome c oxidase subunit NDUFA4 (Complex I-MLRQ) (CI-MLRQ) (NADH-ubiquinone oxidoreductase MLRQ subunit)	NDUFA4	1	0	1	0	1	0	0	0	1	0
O00743	O00743	PPP6_HUMAN	Serine/threonine-protein phosphatase 6 catalytic subunit (PP6C) (EC 3.1.3.16) [Cleaved into: Serine/threonine-protein phosphatase 6 catalytic subunit, N-terminally processed]	PPP6C PPP6	1	0	0	1	1	0	0	0	1	0
O14519;O75956	O14519	CDKA1_HUMAN	Cyclin-dependent kinase 2-associated protein 1 (CDK2-associated protein 1) (Deleted in oral cancer 1) (DOC-1) (Putative oral cancer suppressor)	CDK2AP1 CDKAP1 DOC1	2	0	1	0	1	2	0	2	1	0
O14744	O14744	ANM5_HUMAN	Protein arginine N-methyltransferase 5 (PRMT5) (EC 2.1.1.320) (72 kDa ICln-binding protein) (Histone-arginine N-methyltransferase PRMT5) (Jak-binding protein 1) (Shk1 kinase-binding protein 1 homolog) (SKB1 homolog) (SKB1Hs) [Cleaved into: Protein arginine N-methyltransferase 5, N-terminally processed]	PRMT5 HRMT1L5 IBP72 JBP1 SKB1	1	0	0	0	0	0	0	0	0	0
O14880	O14880	MGST3_HUMAN	Microsomal glutathione S-transferase 3 (Microsomal GST-3) (Glutathione peroxidase MGST3) (EC 1.11.1.-) (LTC4 synthase MGST3) (EC 4.4.1.20) (Microsomal glutathione S-transferase III) (Microsomal GST-III)	MGST3	1	0	0	0	1	0	0	0	0	0
O14908	O14908	GIPC1_HUMAN	PDZ domain-containing protein GIPC1 (GAIP C-terminus-interacting protein) (RGS-GAIP-interacting protein) (RGS19-interacting protein 1) (Synectin) (Tax interaction protein 2) (TIP-2)	GIPC1 C19orf3 GIPC RGS19IP1	1	0	0	0	1	0	0	0	1	0
O14980	O14980	XPO1_HUMAN	Exportin-1 (Exp1) (Chromosome region maintenance 1 protein homolog)	XPO1 CRM1	1	0	0	0	3	0	0	1	0	0
O15226	O15226	NKRF_HUMAN	NF-kappa-B-repressing factor (NFkB-repressing factor) (Protein ITBA4) (Transcription factor NRF)	NKRF ITBA4 NRF	1	0	0	0	7	2	0	1	0	0
O15260	O15260	SURF4_HUMAN	Surfeit locus protein 4	SURF4 SURF-4	1	0	0	0	1	1	0	0	0	0
O15371	O15371	EIF3D_HUMAN	Eukaryotic translation initiation factor 3 subunit D (eIF3d) (Eukaryotic translation initiation factor 3 subunit 7) (eIF-3-zeta) (eIF3 p66)	EIF3D EIF3S7	1	0	0	0	2	0	0	0	0	0
O15460	O15460	P4HA2_HUMAN	Prolyl 4-hydroxylase subunit alpha-2 (4-PH alpha-2) (EC 1.14.11.2) (Procollagen-proline,2-oxoglutarate-4-dioxygenase subunit alpha-2)	P4HA2 UNQ290/PRO330	1	0	0	0	0	0	0	0	0	1
O43264	O43264	ZW10_HUMAN	Centromere/kinetochore protein zw10 homolog	ZW10	1	0	0	0	1	0	0	0	0	0
O43290	O43290	SNUT1_HUMAN	U4/U6.U5 tri-snRNP-associated protein 1 (SNU66 homolog) (hSnu66) (Squamous cell carcinoma antigen recognized by T-cells 1) (SART-1) (hSART-1) (U4/U6.U5 tri-snRNP-associated 110 kDa protein) (allergen Hom s 1)	SART1	1	0	0	0	1	0	0	0	0	0
O43795	O43795	MYO1B_HUMAN	Unconventional myosin-Ib (MYH-1c) (Myosin I alpha) (MMI-alpha) (MMIa)	MYO1B	1	0	0	0	0	1	1	0	0	0
O60684	O60684	IMA7_HUMAN	Importin subunit alpha-7 (Karyopherin subunit alpha-6)	KPNA6 IPOA7	1	0	0	1	2	1	2	0	1	1
O60762	O60762	DPM1_HUMAN	Dolichol-phosphate mannosyltransferase subunit 1 (EC 2.4.1.83) (Dolichol-phosphate mannose synthase subunit 1) (DPM synthase subunit 1) (Dolichyl-phosphate beta-D-mannosyltransferase subunit 1) (Mannose-P-dolichol synthase subunit 1) (MPD synthase subunit 1)	DPM1	1	0	0	0	1	0	0	0	0	0
O60783	O60783	RT14_HUMAN	28S ribosomal protein S14, mitochondrial (MRP-S14) (S14mt) (Mitochondrial small ribosomal subunit protein uS14m)	MRPS14	1	0	0	0	1	0	0	0	0	0
O60812;P0DMR1;B7ZW38	O60812	HNRC1_HUMAN	Heterogeneous nuclear ribonucleoprotein C-like 1 (hnRNP C-like-1) (hnRNP core protein C-like 1)	HNRNPCL1 HNRPCL1	3	0	0	1	0	0	0	0	0	0
O60841	O60841	IF2P_HUMAN	Eukaryotic translation initiation factor 5B (eIF-5B) (EC 3.6.5.3) (Translation initiation factor IF-2)	EIF5B IF2 KIAA0741	1	0	1	0	6	0	0	0	0	1
O75152;A0A1B0GTU1	O75152	ZC11A_HUMAN	Zinc finger CCCH domain-containing protein 11A	ZC3H11A KIAA0663 ZC3HDC11A	2	0	0	1	2	0	0	1	1	0
O75369	O75369	FLNB_HUMAN	Filamin-B (FLN-B) (ABP-278) (ABP-280 homolog) (Actin-binding-like protein) (Beta-filamin) (Filamin homolog 1) (Fh1) (Filamin-3) (Thyroid autoantigen) (Truncated actin-binding protein) (Truncated ABP)	FLNB FLN1L FLN3 TABP TAP	1	0	0	1	0	0	0	1	1	0
O75525	O75525	KHDR3_HUMAN	KH domain-containing, RNA-binding, signal transduction-associated protein 3 (RNA-binding protein T-Star) (Sam68-like mammalian protein 2) (SLM-2) (Sam68-like phosphotyrosine protein)	KHDRBS3 SALP SLM2	1	0	0	0	0	1	1	1	0	0
O75691	O75691	UTP20_HUMAN	Small subunit processome component 20 homolog (Down-regulated in metastasis protein) (Novel nucleolar protein 73) (NNP73) (Protein Key-1A6)	UTP20 DRIM	1	0	0	0	2	0	0	0	0	0
O75694	O75694	NU155_HUMAN	Nuclear pore complex protein Nup155 (155 kDa nucleoporin) (Nucleoporin Nup155)	NUP155 KIAA0791	1	0	0	0	5	4	1	0	0	0
O75794	O75794	CD123_HUMAN	Cell division cycle protein 123 homolog (Protein D123) (HT-1080) (PZ32)	CDC123 C10orf7 D123	1	0	1	1	1	1	0	1	0	0
O76003	O76003	GLRX3_HUMAN	Glutaredoxin-3 (PKC-interacting cousin of thioredoxin) (PICOT) (PKC-theta-interacting protein) (PKCq-interacting protein) (Thioredoxin-like protein 2)	GLRX3 PICOT TXNL2 HUSSY-22	1	0	0	0	1	0	0	0	1	0
O94776	O94776	MTA2_HUMAN	Metastasis-associated protein MTA2 (Metastasis-associated 1-like 1) (MTA1-L1 protein) (p53 target protein in deacetylase complex)	MTA2 MTA1L1 PID	1	0	0	0	2	2	0	1	1	1
O94906	O94906	PRP6_HUMAN	Pre-mRNA-processing factor 6 (Androgen receptor N-terminal domain-transactivating protein 1) (ANT-1) (PRP6 homolog) (U5 snRNP-associated 102 kDa protein) (U5-102 kDa protein)	PRPF6 C20orf14	1	0	0	0	0	0	0	0	0	0
O94979	O94979	SC31A_HUMAN	Protein transport protein Sec31A (ABP125) (ABP130) (SEC31-like protein 1) (SEC31-related protein A) (Web1-like protein)	SEC31A KIAA0905 SEC31L1 HSPC275 HSPC334	1	0	0	1	3	0	0	0	0	0
O95168	O95168	NDUB4_HUMAN	NADH dehydrogenase [ubiquinone] 1 beta subcomplex subunit 4 (Complex I-B15) (CI-B15) (NADH-ubiquinone oxidoreductase B15 subunit)	NDUFB4	1	0	0	0	0	0	0	0	0	0
O95218	O95218	ZRAB2_HUMAN	Zinc finger Ran-binding domain-containing protein 2 (Zinc finger protein 265) (Zinc finger, splicing)	ZRANB2 ZIS ZNF265	1	0	0	0	1	0	1	0	1	0
O95456	O95456	PSMG1_HUMAN	Proteasome assembly chaperone 1 (PAC-1) (Chromosome 21 leucine-rich protein) (C21-LRP) (Down syndrome critical region protein 2)	PSMG1 C21LRP DSCR2 PAC1	1	0	0	0	1	0	1	1	0	0
O95602	O95602	RPA1_HUMAN	DNA-directed RNA polymerase I subunit RPA1 (RNA polymerase I subunit A1) (EC 2.7.7.6) (A190) (DNA-directed RNA polymerase I largest subunit) (DNA-directed RNA polymerase I subunit A) (RNA polymerase I 194 kDa subunit) (RPA194)	POLR1A	1	0	0	0	9	4	0	0	0	0
O95926	O95926	SYF2_HUMAN	Pre-mRNA-splicing factor SYF2 (CCNDBP1-interactor) (p29)	SYF2 CBPIN GCIPIP	1	0	4	1	1	0	0	3	1	2
O96005	O96005	CLPT1_HUMAN	Cleft lip and palate transmembrane protein 1	CLPTM1	1	0	0	0	0	0	0	0	0	0
O96008	O96008	TOM40_HUMAN	Mitochondrial import receptor subunit TOM40 homolog (Protein Haymaker) (Translocase of outer membrane 40 kDa subunit homolog) (p38.5)	TOMM40 C19orf1 PEREC1 TOM40	1	0	0	1	1	0	0	0	0	0
P00338	P00338	LDHA_HUMAN	L-lactate dehydrogenase A chain (LDH-A) (EC 1.1.1.27) (Cell proliferation-inducing gene 19 protein) (LDH muscle subunit) (LDH-M) (Renal carcinoma antigen NY-REN-59)	LDHA PIG19	1	0	0	0	2	1	1	1	2	0
P00403	P00403	COX2_HUMAN	Cytochrome c oxidase subunit 2 (EC 7.1.1.9) (Cytochrome c oxidase polypeptide II)	MT-CO2 COII COX2 COXII MTCO2	1	0	1	1	1	1	1	1	0	1
P00558;P07205	P00558	PGK1_HUMAN	Phosphoglycerate kinase 1 (EC 2.7.2.3) (Cell migration-inducing gene 10 protein) (Primer recognition protein 2) (PRP 2)	PGK1 PGKA MIG10 OK/SW-cl.110	2	0	1	1	2	1	1	0	0	1
P00568	P00568	KAD1_HUMAN	Adenylate kinase isoenzyme 1 (AK 1) (EC 2.7.4.3) (EC 2.7.4.6) (ATP-AMP transphosphorylase 1) (ATP:AMP phosphotransferase) (Adenylate monophosphate kinase) (Myokinase)	AK1	1	0	0	0	0	0	0	0	1	0
P01024	P01024	CO3_HUMAN	Complement C3 (C3 and PZP-like alpha-2-macroglobulin domain-containing protein 1) [Cleaved into: Complement C3 beta chain; C3-beta-c (C3bc); Complement C3 alpha chain; C3a anaphylatoxin; Acylation stimulating protein (ASP) (C3adesArg); Complement C3b alpha' chain; Complement C3c alpha' chain fragment 1; Complement C3dg fragment; Complement C3g fragment; Complement C3d fragment; Complement C3f fra…	C3 CPAMD1	1	0	1	0	1	0	1	1	0	0
P01037	P01037	CYTN_HUMAN	Cystatin-SN (Cystain-SA-I) (Cystatin-1) (Salivary cystatin-SA-1)	CST1	1	0	0	0	0	0	0	0	0	0
P01591	P01591	IGJ_HUMAN	Immunoglobulin J chain (Joining chain of multimeric IgA and IgM)	JCHAIN IGCJ IGJ	1	0	0	0	0	0	0	0	0	0
P01594;P01593	P01594	KV133_HUMAN	Immunoglobulin kappa variable 1-33 (Ig kappa chain V-I region AU) (Ig kappa chain V-I region Ka)	IGKV1-33	2	0	0	0	0	0	0	0	1	0
P01701	P01701	LV151_HUMAN	Immunoglobulin lambda variable 1-51 (Ig lambda chain V-I region BL2) (Ig lambda chain V-I region EPS) (Ig lambda chain V-I region NEW) (Ig lambda chain V-I region NIG-64)	IGLV1-51	1	0	0	1	0	1	0	1	1	0
P01703	P01703	LV140_HUMAN	Immunoglobulin lambda variable 1-40 (Ig lambda chain V-I region NEWM)	IGLV1-40	1	0	0	1	1	0	0	1	1	0
P01704	P01704	LV214_HUMAN	Immunoglobulin lambda variable 2-14 (Ig lambda chain V-II region NIG-84) (Ig lambda chain V-II region TOG) (Ig lambda chain V-II region VIL)	IGLV2-14	1	0	0	1	0	0	0	0	1	0
P01833	P01833	PIGR_HUMAN	Polymeric immunoglobulin receptor (PIgR) (Poly-Ig receptor) (Hepatocellular carcinoma-associated protein TB6) [Cleaved into: Secretory component]	PIGR	1	0	0	0	0	0	0	0	0	0
P01876	P01876	IGHA1_HUMAN	Immunoglobulin heavy constant alpha 1 (Ig alpha-1 chain C region) (Ig alpha-1 chain C region BUR) (Ig alpha-1 chain C region TRO)	IGHA1	1	0	0	1	0	0	1	0	0	2
P02786	P02786	TFR1_HUMAN	Transferrin receptor protein 1 (TR) (TfR) (TfR1) (Trfr) (T9) (p90) (CD antigen CD71) [Cleaved into: Transferrin receptor protein 1, serum form (sTfR)]	TFRC	1	0	0	0	1	0	0	0	0	0
P04083	P04083	ANXA1_HUMAN	Annexin A1 (Annexin I) (Annexin-1) (Calpactin II) (Calpactin-2) (Chromobindin-9) (Lipocortin I) (Phospholipase A2 inhibitory protein) (p35)	ANXA1 ANX1 LPC1	1	0	0	0	0	0	0	0	0	0
P04259	P04259	K2C6B_HUMAN	Keratin, type II cytoskeletal 6B (Cytokeratin-6B) (CK-6B) (Keratin-6B) (K6B) (Type-II keratin Kb10)	KRT6B K6B KRTL1	1	0	0	0	1	0	0	0	0	0
P04844	P04844	RPN2_HUMAN	Dolichyl-diphosphooligosaccharide--protein glycosyltransferase subunit 2 (Dolichyl-diphosphooligosaccharide--protein glycosyltransferase 63 kDa subunit) (RIBIIR) (Ribophorin II) (RPN-II) (Ribophorin-2)	RPN2	1	0	1	1	2	1	1	1	1	1
P05023;P13637;P50993;Q13733;P54707	P05023	AT1A1_HUMAN	Sodium/potassium-transporting ATPase subunit alpha-1 (Na(+)/K(+) ATPase alpha-1 subunit) (EC 7.2.2.13) (Sodium pump subunit alpha-1)	ATP1A1	5	0	0	0	2	0	0	0	0	0
P05090	P05090	APOD_HUMAN	Apolipoprotein D (Apo-D) (ApoD)	APOD	1	0	0	0	0	0	0	1	0	0
P05412	P05412	JUN_HUMAN	Transcription factor AP-1 (Activator protein 1) (AP1) (Proto-oncogene c-Jun) (V-jun avian sarcoma virus 17 oncogene homolog) (p39)	JUN	1	0	0	0	0	0	0	0	0	0
P05455	P05455	LA_HUMAN	Lupus La protein (La autoantigen) (La ribonucleoprotein) (Sjoegren syndrome type B antigen) (SS-B)	SSB	1	0	0	0	0	0	0	0	1	1
P06312	P06312	KV401_HUMAN	Immunoglobulin kappa variable 4-1 (Ig kappa chain V-IV region B17) (Ig kappa chain V-IV region JI) (Ig kappa chain V-IV region Len) (Ig kappa chain V-IV region STH)	IGKV4-1	1	0	0	0	1	0	1	0	0	0
P06454	P06454	PTMA_HUMAN	Prothymosin alpha [Cleaved into: Prothymosin alpha, N-terminally processed; Thymosin alpha-1]	PTMA TMSA	1	0	1	0	0	0	0	1	0	1
P06730;A6NMX2	P06730	IF4E_HUMAN	Eukaryotic translation initiation factor 4E (eIF-4E) (eIF4E) (eIF-4F 25 kDa subunit) (mRNA cap-binding protein)	EIF4E EIF4EL1 EIF4F	2	0	0	1	0	0	1	0	0	2
P07199	P07199	CENPB_HUMAN	Major centromere autoantigen B (Centromere protein B) (CENP-B)	CENPB	1	0	1	1	0	0	0	1	0	0
P07741	P07741	APT_HUMAN	Adenine phosphoribosyltransferase (APRT) (EC 2.4.2.7)	APRT	1	0	0	0	0	0	1	0	1	0
P07814	P07814	SYEP_HUMAN	Bifunctional glutamate/proline--tRNA ligase (Bifunctional aminoacyl-tRNA synthetase) (Cell proliferation-inducing gene 32 protein) (Glutamatyl-prolyl-tRNA synthetase) [Includes: Glutamate--tRNA ligase (EC 6.1.1.17) (Glutamyl-tRNA synthetase) (GluRS); Proline--tRNA ligase (EC 6.1.1.15) (Prolyl-tRNA synthetase)]	EPRS1 EPRS GLNS PARS QARS QPRS PIG32	1	0	0	0	7	2	1	0	0	0
P08240	P08240	SRPRA_HUMAN	Signal recognition particle receptor subunit alpha (SR-alpha) (Docking protein alpha) (DP-alpha)	SRPRA SRPR	1	0	0	0	2	0	0	0	0	0
P08243	P08243	ASNS_HUMAN	Asparagine synthetase [glutamine-hydrolyzing] (EC 6.3.5.4) (Cell cycle control protein TS11) (Glutamine-dependent asparagine synthetase)	ASNS TS11	1	0	0	0	1	0	0	0	0	0
P09211	P09211	GSTP1_HUMAN	Glutathione S-transferase P (EC 2.5.1.18) (GST class-pi) (GSTP1-1)	GSTP1 FAEES3 GST3	1	0	0	0	0	0	0	0	0	0
P0DOX2;P01877;A0A0C4DH42;P0DP02;A0A0J9YVY3;A0A0B4J1X5;A0A0B4J1V1;P01767;P01780;P01772;P01763;P01762	P0DOX2	IGA2_HUMAN	Immunoglobulin alpha-2 heavy chain (Immunoglobulin alpha-2 heavy chain BUT)		12	0	0	0	0	0	0	0	0	0
P10321;P01893;P04439	P10321	HLAC_HUMAN	HLA class I histocompatibility antigen, C alpha chain (HLA-C) (HLA-Cw) (Human leukocyte antigen C)	HLA-C HLAC	3	0	1	1	0	1	1	0	1	0
P11388	P11388	TOP2A_HUMAN	DNA topoisomerase 2-alpha (EC 5.6.2.2) (DNA topoisomerase II, alpha isozyme)	TOP2A TOP2	1	0	0	1	16	6	1	1	0	0
P14174	P14174	MIF_HUMAN	Macrophage migration inhibitory factor (MIF) (EC 5.3.2.1) (Glycosylation-inhibiting factor) (GIF) (L-dopachrome isomerase) (L-dopachrome tautomerase) (EC 5.3.3.12) (Phenylpyruvate tautomerase)	MIF GLIF MMIF	1	0	0	1	3	2	1	1	1	2
P14373	P14373	TRI27_HUMAN	Zinc finger protein RFP (EC 2.3.2.27) (RING finger protein 76) (RING-type E3 ubiquitin transferase TRIM27) (Ret finger protein) (Tripartite motif-containing protein 27)	TRIM27 RFP RNF76	1	0	0	0	0	0	1	1	1	0
P14406	P14406	CX7A2_HUMAN	Cytochrome c oxidase subunit 7A2, mitochondrial (Cytochrome c oxidase subunit VIIa-liver/heart) (Cytochrome c oxidase subunit VIIa-L) (Cytochrome c oxidase subunit VIIaL)	COX7A2 COX7AL	1	0	0	0	0	0	1	0	0	0
P14868	P14868	SYDC_HUMAN	Aspartate--tRNA ligase, cytoplasmic (EC 6.1.1.12) (Aspartyl-tRNA synthetase) (AspRS) (Cell proliferation-inducing gene 40 protein)	DARS1 DARS PIG40	1	0	2	0	0	2	1	0	0	2
P15924	P15924	DESP_HUMAN	Desmoplakin (DP) (250/210 kDa paraneoplastic pemphigus antigen)	DSP	1	0	2	5	11	5	4	9	7	5
P16615;Q93084	P16615	AT2A2_HUMAN	Sarcoplasmic/endoplasmic reticulum calcium ATPase 2 (SERCA2) (SR Ca(2+)-ATPase 2) (EC 7.2.2.10) (Calcium pump 2) (Calcium-transporting ATPase sarcoplasmic reticulum type, slow twitch skeletal muscle isoform) (Endoplasmic reticulum class 1/2 Ca(2+) ATPase)	ATP2A2 ATP2B	2	0	0	0	1	0	1	0	0	0
P18085	P18085	ARF4_HUMAN	ADP-ribosylation factor 4	ARF4 ARF2	1	0	0	0	2	1	0	1	1	0
P19623	P19623	SPEE_HUMAN	Spermidine synthase (SPDSY) (EC 2.5.1.16) (Putrescine aminopropyltransferase)	SRM SPS1 SRML1	1	0	0	1	2	0	0	0	1	1
P20042	P20042	IF2B_HUMAN	Eukaryotic translation initiation factor 2 subunit 2 (Eukaryotic translation initiation factor 2 subunit beta) (eIF-2-beta)	EIF2S2 EIF2B	1	0	1	1	5	0	0	3	0	2
P22102	P22102	PUR2_HUMAN	Trifunctional purine biosynthetic protein adenosine-3 [Includes: Phosphoribosylamine--glycine ligase (EC 6.3.4.13) (Glycinamide ribonucleotide synthetase) (GARS) (Phosphoribosylglycinamide synthetase); Phosphoribosylformylglycinamidine cyclo-ligase (EC 6.3.3.1) (AIR synthase) (AIRS) (Phosphoribosyl-aminoimidazole synthetase); Phosphoribosylglycinamide formyltransferase (EC 2.1.2.2) (5'-phosphorib…	GART PGFT PRGS	1	0	1	0	1	0	0	0	1	0
P22314	P22314	UBA1_HUMAN	Ubiquitin-like modifier-activating enzyme 1 (EC 6.2.1.45) (Protein A1S9) (Ubiquitin-activating enzyme E1)	UBA1 A1S9T UBE1	1	0	0	0	1	2	0	0	0	0
P22695	P22695	QCR2_HUMAN	Cytochrome b-c1 complex subunit 2, mitochondrial (Complex III subunit 2) (Core protein II) (Ubiquinol-cytochrome-c reductase complex core protein 2)	UQCRC2	1	0	0	0	1	0	0	0	0	0
P26639	P26639	SYTC_HUMAN	Threonine--tRNA ligase 1, cytoplasmic (EC 6.1.1.3) (Threonyl-tRNA synthetase) (ThrRS) (Threonyl-tRNA synthetase 1)	TARS1 TARS	1	0	0	0	3	1	1	0	0	0
P26640	P26640	SYVC_HUMAN	Valine--tRNA ligase (EC 6.1.1.9) (Protein G7a) (Valyl-tRNA synthetase) (ValRS)	VARS1 G7A VARS VARS2	1	0	0	0	1	1	0	0	0	0
P27708	P27708	PYR1_HUMAN	CAD protein [Includes: Glutamine-dependent carbamoyl-phosphate synthase (EC 6.3.5.5); Aspartate carbamoyltransferase (EC 2.1.3.2); Dihydroorotase (EC 3.5.2.3)]	CAD	1	0	0	1	3	2	1	1	1	2
P27986	P27986	P85A_HUMAN	Phosphatidylinositol 3-kinase regulatory subunit alpha (PI3-kinase regulatory subunit alpha) (PI3K regulatory subunit alpha) (PtdIns-3-kinase regulatory subunit alpha) (Phosphatidylinositol 3-kinase 85 kDa regulatory subunit alpha) (PI3-kinase subunit p85-alpha) (PtdIns-3-kinase regulatory subunit p85-alpha)	PIK3R1 GRB1	1	0	0	0	0	0	1	0	0	0
P28288	P28288	ABCD3_HUMAN	ATP-binding cassette sub-family D member 3 (70 kDa peroxisomal membrane protein) (PMP70)	ABCD3 PMP70 PXMP1	1	0	0	0	2	0	1	0	1	1
P29401	P29401	TKT_HUMAN	Transketolase (TK) (EC 2.2.1.1)	TKT	1	0	1	0	0	0	1	1	0	0
P29508;P48594	P29508	SPB3_HUMAN	Serpin B3 (Protein T4-A) (Squamous cell carcinoma antigen 1) (SCCA-1)	SERPINB3 SCCA SCCA1	2	0	0	0	0	0	0	0	1	0
P31947	P31947	1433S_HUMAN	14-3-3 protein sigma (Epithelial cell marker protein 1) (Stratifin)	SFN HME1	1	0	0	0	0	0	0	0	0	0
P31949	P31949	S10AB_HUMAN	Protein S100-A11 (Calgizzarin) (Metastatic lymph node gene 70 protein) (MLN 70) (Protein S100-C) (S100 calcium-binding protein A11) [Cleaved into: Protein S100-A11, N-terminally processed]	S100A11 MLN70 S100C	1	0	0	1	0	0	0	0	0	0
P35240	P35240	MERL_HUMAN	Merlin (Moesin-ezrin-radixin-like protein) (Neurofibromin-2) (Schwannomerlin) (Schwannomin)	NF2 SCH	1	0	0	0	2	1	1	0	0	0
P35249	P35249	RFC4_HUMAN	Replication factor C subunit 4 (Activator 1 37 kDa subunit) (A1 37 kDa subunit) (Activator 1 subunit 4) (Replication factor C 37 kDa subunit) (RF-C 37 kDa subunit) (RFC37)	RFC4	1	0	0	1	0	1	1	0	1	2
P35610	P35610	SOAT1_HUMAN	Sterol O-acyltransferase 1 (EC 2.3.1.26) (Acyl-coenzyme A:cholesterol acyltransferase 1) (ACAT-1) (Cholesterol acyltransferase 1)	SOAT1 ACACT ACACT1 ACAT ACAT1 SOAT STAT	1	0	0	0	1	0	0	0	0	0
P37802	P37802	TAGL2_HUMAN	Transgelin-2 (Epididymis tissue protein Li 7e) (SM22-alpha homolog)	TAGLN2 KIAA0120 CDABP0035	1	0	0	0	0	0	2	0	0	1
P38432	P38432	COIL_HUMAN	Coilin (p80-coilin)	COIL CLN80	1	0	0	0	1	0	0	0	0	0
P40937	P40937	RFC5_HUMAN	Replication factor C subunit 5 (Activator 1 36 kDa subunit) (A1 36 kDa subunit) (Activator 1 subunit 5) (Replication factor C 36 kDa subunit) (RF-C 36 kDa subunit) (RFC36)	RFC5	1	0	0	0	1	1	0	0	0	1
P40938	P40938	RFC3_HUMAN	Replication factor C subunit 3 (Activator 1 38 kDa subunit) (A1 38 kDa subunit) (Activator 1 subunit 3) (Replication factor C 38 kDa subunit) (RF-C 38 kDa subunit) (RFC38)	RFC3	1	0	0	0	1	0	0	0	0	0
P40939	P40939	ECHA_HUMAN	Trifunctional enzyme subunit alpha, mitochondrial (78 kDa gastrin-binding protein) (Monolysocardiolipin acyltransferase) (EC 2.3.1.-) (TP-alpha) [Includes: Long-chain enoyl-CoA hydratase (EC 4.2.1.17); Long chain 3-hydroxyacyl-CoA dehydrogenase (EC 1.1.1.211)]	HADHA HADH	1	0	0	0	2	0	0	0	1	0
P41250	P41250	GARS_HUMAN	Glycine--tRNA ligase (EC 6.1.1.14) (Diadenosine tetraphosphate synthetase) (Ap4A synthetase) (EC 2.7.7.-) (Glycyl-tRNA synthetase) (GlyRS) (Glycyl-tRNA synthetase 1)	GARS1 GARS	1	0	0	0	2	0	0	0	0	0
P41252	P41252	SYIC_HUMAN	Isoleucine--tRNA ligase, cytoplasmic (EC 6.1.1.5) (Isoleucyl-tRNA synthetase) (IRS) (IleRS)	IARS1 IARS	1	0	0	0	3	0	0	0	0	0
P41567	P41567	EIF1_HUMAN	Eukaryotic translation initiation factor 1 (eIF1) (A121) (Protein translation factor SUI1 homolog) (Sui1iso1)	EIF1 SUI1	1	0	0	0	0	0	0	0	0	1
P42166	P42166	LAP2A_HUMAN	Lamina-associated polypeptide 2, isoform alpha (Thymopoietin isoform alpha) (TP alpha) (Thymopoietin-related peptide isoform alpha) (TPRP isoform alpha) [Cleaved into: Thymopoietin (TP) (Splenin); Thymopentin (TP5)]	TMPO LAP2	1	0	0	1	1	0	0	0	0	0
P42704	P42704	LPPRC_HUMAN	Leucine-rich PPR motif-containing protein, mitochondrial (130 kDa leucine-rich protein) (LRP 130) (GP130)	LRPPRC LRP130	1	0	0	0	1	0	0	0	0	0
P45974	P45974	UBP5_HUMAN	Ubiquitin carboxyl-terminal hydrolase 5 (EC 3.4.19.12) (Deubiquitinating enzyme 5) (Isopeptidase T) (Ubiquitin thioesterase 5) (Ubiquitin-specific-processing protease 5)	USP5 ISOT	1	0	0	0	0	0	0	0	0	0
P46013	P46013	KI67_HUMAN	Proliferation marker protein Ki-67 (Antigen identified by monoclonal antibody Ki-67) (Antigen KI-67) (Antigen Ki67)	MKI67	1	0	0	2	30	3	1	2	0	0
P46100	P46100	ATRX_HUMAN	Transcriptional regulator ATRX (EC 3.6.4.12) (ATP-dependent helicase ATRX) (X-linked helicase II) (X-linked nuclear protein) (XNP) (Znf-HX)	ATRX RAD54L XH2	1	0	0	1	0	0	0	0	0	0
P47224	P47224	MSS4_HUMAN	Guanine nucleotide exchange factor MSS4 (Rab-interacting factor)	RABIF MSS4 RASGRF3	1	0	0	0	0	0	0	0	1	0
P47897	P47897	SYQ_HUMAN	Glutamine--tRNA ligase (EC 6.1.1.18) (Glutaminyl-tRNA synthetase) (GlnRS)	QARS1 QARS	1	0	0	0	1	0	1	0	1	0
P47929	P47929	LEG7_HUMAN	Galectin-7 (Gal-7) (HKL-14) (PI7) (p53-induced gene 1 protein)	LGALS7 PIG1; LGALS7B	1	0	1	1	1	0	0	2	0	0
P48444	P48444	COPD_HUMAN	Coatomer subunit delta (Archain) (Delta-coat protein) (Delta-COP)	ARCN1 COPD	1	0	0	0	2	0	0	0	0	0
P48507	P48507	GSH0_HUMAN	Glutamate--cysteine ligase regulatory subunit (GCS light chain) (Gamma-ECS regulatory subunit) (Gamma-glutamylcysteine synthetase regulatory subunit) (Glutamate--cysteine ligase modifier subunit)	GCLM GLCLR	1	0	0	0	0	0	1	0	1	0
P48729;Q8N752	P48729	KC1A_HUMAN	Casein kinase I isoform alpha (CKI-alpha) (EC 2.7.11.1) (CK1)	CSNK1A1	2	0	0	0	2	0	0	0	0	0
P49674;P48730	P49674	KC1E_HUMAN	Casein kinase I isoform epsilon (CKI-epsilon) (CKIe) (EC 2.7.11.1)	CSNK1E	2	0	0	0	1	1	0	0	0	0
P49711;Q8NI51	P49711	CTCF_HUMAN	Transcriptional repressor CTCF (11-zinc finger protein) (CCCTC-binding factor) (CTCFL paralog)	CTCF	2	0	0	1	2	2	0	1	1	1
P49750	P49750	YLPM1_HUMAN	YLP motif-containing protein 1 (Nuclear protein ZAP3) (ZAP113)	YLPM1 C14orf170 ZAP3	1	0	0	0	2	0	0	0	0	0
P49755	P49755	TMEDA_HUMAN	Transmembrane emp24 domain-containing protein 10 (Protein TMED10) (21 kDa transmembrane-trafficking protein) (S31I125) (S31III125) (Tmp-21-I) (Transmembrane protein Tmp21) (p23) (p24 family protein delta-1) (p24delta1) (p24delta)	TMED10 TMP21	1	0	0	0	1	0	0	0	2	1
P49790	P49790	NU153_HUMAN	Nuclear pore complex protein Nup153 (153 kDa nucleoporin) (Nucleoporin Nup153)	NUP153	1	0	0	0	7	3	0	0	0	0
P49792;Q99666;O14715;P0DJD0;P0DJD1	P49792	RBP2_HUMAN	E3 SUMO-protein ligase RanBP2 (EC 2.3.2.-) (358 kDa nucleoporin) (Nuclear pore complex protein Nup358) (Nucleoporin Nup358) (Ran-binding protein 2) (RanBP2) (p270)	RANBP2 NUP358	5	0	0	0	24	12	3	0	1	0
P50402	P50402	EMD_HUMAN	Emerin	EMD EDMD STA	1	0	0	0	1	0	0	0	0	0
P50454	P50454	SERPH_HUMAN	Serpin H1 (47 kDa heat shock protein) (Arsenic-transactivated protein 3) (AsTP3) (Cell proliferation-inducing gene 14 protein) (Collagen-binding protein) (Colligin) (Rheumatoid arthritis-related antigen RA-A47)	SERPINH1 CBP1 CBP2 HSP47 SERPINH2 PIG14	1	0	0	0	0	0	0	0	1	1
P51114	P51114	FXR1_HUMAN	Fragile X mental retardation syndrome-related protein 1 (hFXR1p)	FXR1	1	0	0	0	2	0	1	0	0	1
P51532;P51531;Q6ZRS2	P51532	SMCA4_HUMAN	Transcription activator BRG1 (EC 3.6.4.-) (ATP-dependent helicase SMARCA4) (BRG1-associated factor 190A) (BAF190A) (Mitotic growth and transcription activator) (Protein BRG-1) (Protein brahma homolog 1) (SNF2-beta) (SWI/SNF-related matrix-associated actin-dependent regulator of chromatin subfamily A member 4)	SMARCA4 BAF190A BRG1 SNF2B SNF2L4	3	0	0	0	8	1	2	0	0	0
P51571	P51571	SSRD_HUMAN	Translocon-associated protein subunit delta (TRAP-delta) (Signal sequence receptor subunit delta) (SSR-delta)	SSR4 TRAPD	1	0	0	0	0	0	0	0	0	0
P51608	P51608	MECP2_HUMAN	Methyl-CpG-binding protein 2 (MeCp-2 protein) (MeCp2)	MECP2	1	0	0	0	1	0	0	0	0	0
P52565	P52565	GDIR1_HUMAN	Rho GDP-dissociation inhibitor 1 (Rho GDI 1) (Rho-GDI alpha)	ARHGDIA GDIA1	1	0	0	0	0	0	0	0	1	0
P52701	P52701	MSH6_HUMAN	DNA mismatch repair protein Msh6 (hMSH6) (G/T mismatch-binding protein) (GTBP) (GTMBP) (MutS protein homolog 6) (MutS-alpha 160 kDa subunit) (p160)	MSH6 GTBP	1	0	0	0	0	0	1	0	0	0
P53618	P53618	COPB_HUMAN	Coatomer subunit beta (Beta-coat protein) (Beta-COP)	COPB1 COPB MSTP026	1	0	0	0	1	0	0	0	0	0
P53621	P53621	COPA_HUMAN	Coatomer subunit alpha (Alpha-coat protein) (Alpha-COP) (HEP-COP) (HEPCOP) [Cleaved into: Xenin (Xenopsin-related peptide); Proxenin]	COPA	1	0	0	0	2	1	1	0	0	0
P53985	P53985	MOT1_HUMAN	Monocarboxylate transporter 1 (MCT 1) (Solute carrier family 16 member 1)	SLC16A1 MCT1	1	0	0	0	4	1	1	2	1	0
P54105	P54105	ICLN_HUMAN	Methylosome subunit pICln (Chloride channel, nucleotide sensitive 1A) (Chloride conductance regulatory protein ICln) (I(Cln)) (Chloride ion current inducer protein) (ClCI) (Reticulocyte pICln)	CLNS1A CLCI ICLN	1	0	0	0	0	0	0	0	0	0
P54136	P54136	SYRC_HUMAN	Arginine--tRNA ligase, cytoplasmic (EC 6.1.1.19) (Arginyl-tRNA synthetase) (ArgRS)	RARS1 RARS	1	0	0	0	1	1	0	0	0	0
P54577	P54577	SYYC_HUMAN	Tyrosine--tRNA ligase, cytoplasmic (EC 6.1.1.1) (Tyrosyl-tRNA synthetase) (TyrRS) [Cleaved into: Tyrosine--tRNA ligase, cytoplasmic, N-terminally processed]	YARS1 YARS	1	0	0	0	1	0	0	0	0	0
P54819	P54819	KAD2_HUMAN	Adenylate kinase 2, mitochondrial (AK 2) (EC 2.7.4.3) (ATP-AMP transphosphorylase 2) (ATP:AMP phosphotransferase) (Adenylate monophosphate kinase) [Cleaved into: Adenylate kinase 2, mitochondrial, N-terminally processed]	AK2 ADK2	1	0	0	0	0	0	0	0	0	0
P55084	P55084	ECHB_HUMAN	Trifunctional enzyme subunit beta, mitochondrial (TP-beta) [Includes: 3-ketoacyl-CoA thiolase (EC 2.3.1.155) (EC 2.3.1.16) (Acetyl-CoA acyltransferase) (Beta-ketothiolase)]	HADHB MSTP029	1	0	0	0	0	0	0	0	0	1
P55854	P55854	SUMO3_HUMAN	Small ubiquitin-related modifier 3 (SUMO-3) (SMT3 homolog 1) (SUMO-2) (Ubiquitin-like protein SMT3A) (Smt3A)	SUMO3 SMT3A SMT3H1	1	0	0	0	0	0	0	0	0	0
P55884	P55884	EIF3B_HUMAN	Eukaryotic translation initiation factor 3 subunit B (eIF3b) (Eukaryotic translation initiation factor 3 subunit 9) (Prt1 homolog) (hPrt1) (eIF-3-eta) (eIF3 p110) (eIF3 p116)	EIF3B EIF3S9	1	0	0	0	1	0	0	0	1	0
P56134	P56134	ATPK_HUMAN	ATP synthase subunit f, mitochondrial (ATP synthase membrane subunit f)	ATP5MF ATP5J2 ATP5JL	1	0	1	1	2	2	2	0	1	1
P56192	P56192	SYMC_HUMAN	Methionine--tRNA ligase, cytoplasmic (EC 6.1.1.10) (Methionyl-tRNA synthetase) (MetRS)	MARS1 MARS	1	0	0	0	1	0	0	0	0	0
P56556	P56556	NDUA6_HUMAN	NADH dehydrogenase [ubiquinone] 1 alpha subcomplex subunit 6 (Complex I-B14) (CI-B14) (LYR motif-containing protein 6) (NADH-ubiquinone oxidoreductase B14 subunit)	NDUFA6 LYRM6 NADHB14	1	0	1	0	0	0	0	1	0	0
P60228	P60228	EIF3E_HUMAN	Eukaryotic translation initiation factor 3 subunit E (eIF3e) (Eukaryotic translation initiation factor 3 subunit 6) (Viral integration site protein INT-6 homolog) (eIF-3 p48)	EIF3E EIF3S6 INT6	1	0	0	1	3	0	1	0	0	1
P60602	P60602	ROMO1_HUMAN	Reactive oxygen species modulator 1 (ROS modulator 1) (Epididymis tissue protein Li 175) (Glyrichin) (Mitochondrial targeting GxxxG motif protein) (MTGM) (Protein MGR2 homolog)	ROMO1 C20orf52	1	0	0	0	0	0	0	0	0	0
P61026;Q9H0U4;Q92928;P51153;P62820;Q92930;P61006;P59190	P61026	RAB10_HUMAN	Ras-related protein Rab-10 (EC 3.6.5.2)	RAB10	8	0	0	0	2	0	1	0	0	0
P61081	P61081	UBC12_HUMAN	NEDD8-conjugating enzyme Ubc12 (EC 2.3.2.34) (NEDD8 carrier protein) (Ubiquitin-conjugating enzyme E2 M)	UBE2M UBC12	1	0	1	0	0	0	0	0	0	0
P61289	P61289	PSME3_HUMAN	Proteasome activator complex subunit 3 (11S regulator complex subunit gamma) (REG-gamma) (Activator of multicatalytic protease subunit 3) (Ki nuclear autoantigen) (Proteasome activator 28 subunit gamma) (PA28g) (PA28gamma)	PSME3	1	0	0	1	0	0	0	0	1	0
P61619;Q9H9S3	P61619	S61A1_HUMAN	Protein transport protein Sec61 subunit alpha isoform 1 (Sec61 alpha-1)	SEC61A1 SEC61A	2	0	1	0	2	1	0	1	0	0
P61758	P61758	PFD3_HUMAN	Prefoldin subunit 3 (HIBBJ46) (von Hippel-Lindau-binding protein 1) (VBP-1) (VHL-binding protein 1)	VBP1 PFDN3	1	0	0	1	0	0	0	0	0	1
P62873;Q9HAV0;P62879;P16520	P62873	GBB1_HUMAN	Guanine nucleotide-binding protein G(I)/G(S)/G(T) subunit beta-1 (Transducin beta chain 1)	GNB1	4	0	0	0	1	1	0	0	0	0
P63010	P63010	AP2B1_HUMAN	AP-2 complex subunit beta (AP105B) (Adaptor protein complex AP-2 subunit beta) (Adaptor-related protein complex 2 subunit beta) (Beta-2-adaptin) (Beta-adaptin) (Clathrin assembly protein complex 2 beta large chain) (Plasma membrane adaptor HA2/AP2 adaptin beta subunit)	AP2B1 ADTB2 CLAPB1	1	0	0	1	0	0	0	0	0	0
P63172	P63172	DYLT1_HUMAN	Dynein light chain Tctex-type 1 (Protein CW-1) (T-complex testis-specific protein 1 homolog)	DYNLT1 TCTEL1 TCTEX-1 TCTEX1	1	0	0	0	1	0	0	0	0	0
P78316	P78316	NOP14_HUMAN	Nucleolar protein 14 (Nucleolar complex protein 14)	NOP14 C4orf9 NOL14 RES4-25	1	0	1	0	3	2	1	0	0	0
P78346	P78346	RPP30_HUMAN	Ribonuclease P protein subunit p30 (RNaseP protein p30) (EC 3.1.26.5) (RNase P subunit 2)	RPP30 RNASEP2	1	0	0	0	2	0	0	0	0	0
P78347;Q86UP8;Q6EKJ0	P78347	GTF2I_HUMAN	General transcription factor II-I (GTFII-I) (TFII-I) (Bruton tyrosine kinase-associated protein 135) (BAP-135) (BTK-associated protein 135) (SRF-Phox1-interacting protein) (SPIN) (Williams-Beuren syndrome chromosomal region 6 protein)	GTF2I BAP135 WBSCR6	3	0	0	0	4	1	0	2	0	0
P78527	P78527	PRKDC_HUMAN	DNA-dependent protein kinase catalytic subunit (DNA-PK catalytic subunit) (DNA-PKcs) (EC 2.7.11.1) (DNPK1) (p460)	PRKDC HYRC HYRC1	1	0	0	0	3	1	0	0	0	1
P78560	P78560	CRADD_HUMAN	Death domain-containing protein CRADD (Caspase and RIP adapter with death domain) (RIP-associated protein with a death domain)	CRADD RAIDD	1	0	0	0	0	1	0	0	0	1
P83369	P83369	LSM11_HUMAN	U7 snRNA-associated Sm-like protein LSm11	LSM11	1	0	1	0	0	1	0	0	0	0
Q00341	Q00341	VIGLN_HUMAN	Vigilin (High density lipoprotein-binding protein) (HDL-binding protein)	HDLBP HBP VGL	1	0	0	0	2	0	0	0	0	0
Q01664	Q01664	TFAP4_HUMAN	Transcription factor AP-4 (Activating enhancer-binding protein 4) (Class C basic helix-loop-helix protein 41) (bHLHc41)	TFAP4 BHLHC41	1	0	0	1	0	0	0	0	0	0
Q02040	Q02040	AK17A_HUMAN	A-kinase anchor protein 17A (AKAP-17A) (721P) (B-lymphocyte antigen) (Protein XE7) (Protein kinase A-anchoring protein 17A) (PRKA17A) (Splicing factor, arginine/serine-rich 17A)	AKAP17A CXYorf3 DXYS155E SFRS17A XE7	1	0	0	0	2	1	1	0	0	0
Q02241	Q02241	KIF23_HUMAN	Kinesin-like protein KIF23 (Kinesin-like protein 5) (Mitotic kinesin-like protein 1)	KIF23 KNSL5 MKLP1	1	0	0	0	2	0	0	0	0	0
Q02413	Q02413	DSG1_HUMAN	Desmoglein-1 (Cadherin family member 4) (Desmosomal glycoprotein 1) (DG1) (DGI) (Pemphigus foliaceus antigen)	DSG1 CDHF4	1	0	2	3	4	2	0	1	4	2
Q02880	Q02880	TOP2B_HUMAN	DNA topoisomerase 2-beta (EC 5.6.2.2) (DNA topoisomerase II, beta isozyme)	TOP2B	1	0	0	1	29	15	8	1	0	0
Q03001	Q03001	DYST_HUMAN	Dystonin (230 kDa bullous pemphigoid antigen) (230/240 kDa bullous pemphigoid antigen) (Bullous pemphigoid antigen 1) (BPA) (Bullous pemphigoid antigen) (Dystonia musculorum protein) (Hemidesmosomal plaque protein)	DST BP230 BP240 BPAG1 DMH DT KIAA0728	1	0	1	1	0	2	0	0	1	0
Q04637;REV__Q8NEG2	Q04637	IF4G1_HUMAN	Eukaryotic translation initiation factor 4 gamma 1 (eIF-4-gamma 1) (eIF-4G 1) (eIF-4G1) (p220)	EIF4G1 EIF4F EIF4G EIF4GI	2	0	0	0	13	3	0	1	0	0
Q07352	Q07352	TISB_HUMAN	mRNA decay activator protein ZFP36L1 (Butyrate response factor 1) (EGF-response factor 1) (ERF-1) (TPA-induced sequence 11b) (Zinc finger protein 36, C3H1 type-like 1) (ZFP36-like 1)	ZFP36L1 BERG36 BRF1 ERF1 RNF162B TIS11B	1	0	0	0	1	0	0	0	0	0
Q08188	Q08188	TGM3_HUMAN	Protein-glutamine gamma-glutamyltransferase E (EC 2.3.2.13) (Transglutaminase E) (TG(E)) (TGE) (TGase E) (Transglutaminase-3) (TGase-3) [Cleaved into: Protein-glutamine gamma-glutamyltransferase E 50 kDa catalytic chain; Protein-glutamine gamma-glutamyltransferase E 27 kDa non-catalytic chain]	TGM3	1	0	0	0	0	0	0	1	0	0
Q08752	Q08752	PPID_HUMAN	Peptidyl-prolyl cis-trans isomerase D (PPIase D) (EC 5.2.1.8) (40 kDa peptidyl-prolyl cis-trans isomerase) (Cyclophilin-40) (CYP-40) (Cyclophilin-related protein) (Rotamase D)	PPID CYP40 CYPD	1	0	0	1	1	0	0	0	1	1
Q08J23	Q08J23	NSUN2_HUMAN	RNA cytosine C(5)-methyltransferase NSUN2 (EC 2.1.1.-) (Myc-induced SUN domain-containing protein) (Misu) (NOL1/NOP2/Sun domain family member 2) (Substrate of AIM1/Aurora kinase B) (mRNA cytosine C(5)-methyltransferase) (EC 2.1.1.-) (tRNA cytosine C(5)-methyltransferase) (EC 2.1.1.-) (EC 2.1.1.203) (tRNA methyltransferase 4 homolog) (hTrm4)	NSUN2 SAKI TRM4	1	0	0	0	2	0	0	0	0	0
Q0VGL1	Q0VGL1	LTOR4_HUMAN	Ragulator complex protein LAMTOR4 (Late endosomal/lysosomal adaptor and MAPK and MTOR activator 4) [Cleaved into: Ragulator complex protein LAMTOR4, N-terminally processed]	LAMTOR4 C7orf59	1	0	0	0	0	0	1	0	0	0
Q12830	Q12830	BPTF_HUMAN	Nucleosome-remodeling factor subunit BPTF (Bromodomain and PHD finger-containing transcription factor) (Fetal Alz-50 clone 1 protein) (Fetal Alzheimer antigen)	BPTF FAC1 FALZ	1	0	0	0	1	0	0	0	0	0
Q12912	Q12912	IRAG2_HUMAN	Inositol 1,4,5-triphosphate receptor associated 2 (Lymphoid-restricted membrane protein) (Protein Jaw1) [Cleaved into: Processed inositol 1,4,5-triphosphate receptor associated 2]	IRAG2 JAW1 LRMP	1	0	0	2	0	1	1	0	0	2
Q13155	Q13155	AIMP2_HUMAN	Aminoacyl tRNA synthase complex-interacting multifunctional protein 2 (Multisynthase complex auxiliary component p38) (Protein JTV-1)	AIMP2 JTV1 PRO0992	1	0	0	1	1	1	1	0	0	1
Q13162	Q13162	PRDX4_HUMAN	Peroxiredoxin-4 (EC 1.11.1.24) (Antioxidant enzyme AOE372) (AOE37-2) (Peroxiredoxin IV) (Prx-IV) (Thioredoxin peroxidase AO372) (Thioredoxin-dependent peroxide reductase A0372) (Thioredoxin-dependent peroxiredoxin 4)	PRDX4	1	0	0	0	0	0	1	0	1	0
Q13257	Q13257	MD2L1_HUMAN	Mitotic spindle assembly checkpoint protein MAD2A (HsMAD2) (Mitotic arrest deficient 2-like protein 1) (MAD2-like protein 1)	MAD2L1 MAD2	1	0	0	2	1	0	0	1	1	1
Q13330;Q9BTC8	Q13330	MTA1_HUMAN	Metastasis-associated protein MTA1	MTA1	2	0	0	0	3	1	0	0	0	0
Q13352	Q13352	CENPR_HUMAN	Centromere protein R (CENP-R) (Beta-3-endonexin) (Integrin beta-3-binding protein) (Nuclear receptor-interacting factor 3)	ITGB3BP CENPR NRIF3	1	0	0	0	1	0	0	0	0	1
Q13438	Q13438	OS9_HUMAN	Protein OS-9 (Amplified in osteosarcoma 9)	OS9	1	0	1	0	0	0	0	0	0	0
Q13523	Q13523	PRP4B_HUMAN	Serine/threonine-protein kinase PRP4 homolog (EC 2.7.11.1) (PRP4 kinase) (PRP4 pre-mRNA-processing factor 4 homolog)	PRPF4B KIAA0536 PRP4 PRP4H PRP4K	1	0	0	1	1	1	0	0	2	0
Q13823	Q13823	NOG2_HUMAN	Nucleolar GTP-binding protein 2 (Autoantigen NGP-1)	GNL2 NGP1	1	0	1	0	1	1	1	0	0	0
Q14008	Q14008	CKAP5_HUMAN	Cytoskeleton-associated protein 5 (Colonic and hepatic tumor overexpressed gene protein) (Ch-TOG)	CKAP5 KIAA0097	1	0	0	0	2	0	0	0	0	0
Q14146	Q14146	URB2_HUMAN	Unhealthy ribosome biogenesis protein 2 homolog	URB2 KIAA0133	1	0	1	0	2	0	1	0	0	0
Q14203	Q14203	DCTN1_HUMAN	Dynactin subunit 1 (150 kDa dynein-associated polypeptide) (DAP-150) (DP-150) (p135) (p150-glued)	DCTN1	1	0	0	0	1	0	0	0	0	1
Q14562	Q14562	DHX8_HUMAN	ATP-dependent RNA helicase DHX8 (EC 3.6.4.13) (DEAH box protein 8) (RNA helicase HRH1)	DHX8 DDX8	1	0	0	1	0	0	0	0	0	1
Q14676	Q14676	MDC1_HUMAN	Mediator of DNA damage checkpoint protein 1 (Nuclear factor with BRCT domains 1)	MDC1 KIAA0170 NFBD1	1	0	0	0	13	1	0	0	0	0
Q14683	Q14683	SMC1A_HUMAN	Structural maintenance of chromosomes protein 1A (SMC protein 1A) (SMC-1-alpha) (SMC-1A) (Sb1.8)	SMC1A DXS423E KIAA0178 SB1.8 SMC1 SMC1L1	1	0	0	0	13	3	1	4	0	1
Q14690	Q14690	RRP5_HUMAN	Protein RRP5 homolog (NF-kappa-B-binding protein) (NFBP) (Programmed cell death protein 11)	PDCD11 KIAA0185	1	0	0	1	32	10	6	1	1	1
Q14739	Q14739	LBR_HUMAN	Delta(14)-sterol reductase LBR (Delta-14-SR) (EC 1.3.1.70) (3-beta-hydroxysterol Delta (14)-reductase) (C-14 sterol reductase) (C14SR) (Integral nuclear envelope inner membrane protein) (LMN2R) (Lamin-B receptor) (Sterol C14-reductase)	LBR	1	0	0	0	2	1	1	2	0	0
Q14919	Q14919	NC2A_HUMAN	Dr1-associated corepressor (Dr1-associated protein 1) (Negative cofactor 2-alpha) (NC2-alpha)	DRAP1	1	0	0	0	1	0	0	0	0	1
Q14966	Q14966	ZN638_HUMAN	Zinc finger protein 638 (Cutaneous T-cell lymphoma-associated antigen se33-1) (CTCL-associated antigen se33-1) (Nuclear protein 220) (Zinc finger matrin-like protein)	ZNF638 NP220 ZFML	1	0	0	0	2	0	0	0	0	0
Q14980	Q14980	NUMA1_HUMAN	Nuclear mitotic apparatus protein 1 (Nuclear matrix protein-22) (NMP-22) (Nuclear mitotic apparatus protein) (NuMA protein) (SP-H antigen)	NUMA1 NMP22 NUMA	1	0	0	0	8	1	1	1	0	0
Q15005	Q15005	SPCS2_HUMAN	Signal peptidase complex subunit 2 (EC 3.4.-.-) (Microsomal signal peptidase 25 kDa subunit) (SPase 25 kDa subunit)	SPCS2 KIAA0102 SPC25	1	0	0	0	1	0	0	0	0	0
Q15084	Q15084	PDIA6_HUMAN	Protein disulfide-isomerase A6 (EC 5.3.4.1) (Endoplasmic reticulum protein 5) (ER protein 5) (ERp5) (Protein disulfide isomerase P5) (Thioredoxin domain-containing protein 7)	PDIA6 ERP5 P5 TXNDC7	1	0	0	0	0	1	0	0	0	0
Q15291	Q15291	RBBP5_HUMAN	Retinoblastoma-binding protein 5 (RBBP-5) (Retinoblastoma-binding protein RBQ-3)	RBBP5 RBQ3	1	0	1	0	1	2	1	0	0	0
Q15388	Q15388	TOM20_HUMAN	Mitochondrial import receptor subunit TOM20 homolog (Mitochondrial 20 kDa outer membrane protein) (Outer mitochondrial membrane receptor Tom20)	TOMM20 KIAA0016	1	0	0	0	0	0	0	0	0	0
Q15397	Q15397	PUM3_HUMAN	Pumilio homolog 3 (HBV X-transactivated gene 5 protein) (HBV XAg-transactivated protein 5) (Minor histocompatibility antigen HA-8) (HLA-HA8)	PUM3 cPERP-C KIAA0020 PUF-A XTP5	1	0	0	0	4	2	2	0	1	0
Q15750	Q15750	TAB1_HUMAN	TGF-beta-activated kinase 1 and MAP3K7-binding protein 1 (Mitogen-activated protein kinase kinase kinase 7-interacting protein 1) (TGF-beta-activated kinase 1-binding protein 1) (TAK1-binding protein 1)	TAB1 MAP3K7IP1	1	0	1	0	0	0	0	0	0	1
Q15843	Q15843	NEDD8_HUMAN	NEDD8 (Neddylin) (Neural precursor cell expressed developmentally down-regulated protein 8) (NEDD-8) (Ubiquitin-like protein Nedd8)	NEDD8	1	0	0	0	1	0	0	0	1	1
Q16342	Q16342	PDCD2_HUMAN	Programmed cell death protein 2 (Zinc finger MYND domain-containing protein 7) (Zinc finger protein Rp-8)	PDCD2 RP8 ZMYND7	1	0	0	0	0	0	0	1	0	1
Q16630	Q16630	CPSF6_HUMAN	Cleavage and polyadenylation specificity factor subunit 6 (Cleavage and polyadenylation specificity factor 68 kDa subunit) (CPSF 68 kDa subunit) (Cleavage factor Im complex 68 kDa subunit) (CFIm68) (Pre-mRNA cleavage factor Im 68 kDa subunit) (Protein HPBRII-4/7)	CPSF6 CFIM68	1	0	0	1	0	0	0	0	0	1
Q16637	Q16637	SMN_HUMAN	Survival motor neuron protein (Component of gems 1) (Gemin-1)	SMN1 SMN SMNT; SMN2 SMNC	1	0	0	0	2	1	1	0	0	1
Q16850	Q16850	CP51A_HUMAN	Lanosterol 14-alpha demethylase (LDM) (EC 1.14.14.154) (CYPLI) (Cytochrome P450 51A1) (Cytochrome P450-14DM) (Cytochrome P45014DM) (Cytochrome P450LI) (Sterol 14-alpha demethylase)	CYP51A1 CYP51	1	0	0	0	2	2	0	0	0	0
Q53H12	Q53H12	AGK_HUMAN	Acylglycerol kinase, mitochondrial (hAGK) (EC 2.7.1.107) (EC 2.7.1.138) (EC 2.7.1.94) (Multiple substrate lipid kinase) (HsMuLK) (MuLK) (Multi-substrate lipid kinase)	AGK MULK	1	0	0	0	0	0	0	0	0	0
Q53RT3	Q53RT3	APRV1_HUMAN	Retroviral-like aspartic protease 1 (EC 3.4.23.-) (Skin-specific retroviral-like aspartic protease) (SASPase) (Skin aspartic protease) (TPA-inducible aspartic proteinase-like protein) (TAPS)	ASPRV1 SASP	1	0	0	0	0	0	0	0	1	0
Q5C9Z4	Q5C9Z4	NOM1_HUMAN	Nucleolar MIF4G domain-containing protein 1 (SGD1 homolog)	NOM1 C7orf3	1	0	0	0	2	1	0	0	0	0
Q5JTV8	Q5JTV8	TOIP1_HUMAN	Torsin-1A-interacting protein 1 (Lamin-associated protein 1B) (LAP1B)	TOR1AIP1 LAP1	1	0	0	0	1	0	0	0	0	0
Q5SNT2	Q5SNT2	TM201_HUMAN	Transmembrane protein 201 (Spindle-associated membrane protein 1)	TMEM201 NET5 SAMP1	1	0	0	0	0	1	0	0	0	0
Q5SRE5	Q5SRE5	NU188_HUMAN	Nucleoporin NUP188 homolog (hNup188)	NUP188 KIAA0169	1	0	0	0	0	1	0	0	0	0
Q5SSJ5	Q5SSJ5	HP1B3_HUMAN	Heterochromatin protein 1-binding protein 3 (Protein HP1-BP74)	HP1BP3	1	0	0	0	4	0	0	0	0	0
Q5SW79	Q5SW79	CE170_HUMAN	Centrosomal protein of 170 kDa (Cep170) (KARP-1-binding protein) (KARP1-binding protein)	CEP170 FAM68A KAB KIAA0470	1	0	0	0	0	0	0	0	0	0
Q5T280	Q5T280	CI114_HUMAN	Putative methyltransferase C9orf114 (EC 2.1.1.-) (Centromere protein 32) (CENP-32) (Kinetochore-associated protein) (SPOUT domain-containing methyltransferase 1)	SPOUT1 C9orf114	1	0	0	1	1	1	0	0	0	0
Q5T749	Q5T749	KPRP_HUMAN	Keratinocyte proline-rich protein (hKPRP)	KPRP C1orf45	1	0	0	0	1	0	0	0	1	0
Q5T8P6	Q5T8P6	RBM26_HUMAN	RNA-binding protein 26 (CTCL tumor antigen se70-2) (RNA-binding motif protein 26)	RBM26 C13orf10 PRO1777	1	0	0	0	0	0	0	0	0	0
Q5TDH0	Q5TDH0	DDI2_HUMAN	Protein DDI1 homolog 2 (EC 3.4.23.-)	DDI2	1	0	0	0	0	1	0	0	1	0
Q5UIP0	Q5UIP0	RIF1_HUMAN	Telomere-associated protein RIF1 (Rap1-interacting factor 1 homolog)	RIF1	1	0	0	0	5	0	1	0	0	0
Q68CP9	Q68CP9	ARID2_HUMAN	AT-rich interactive domain-containing protein 2 (ARID domain-containing protein 2) (BRG1-associated factor 200) (BAF200) (Zinc finger protein with activation potential) (Zipzap/p200)	ARID2 BAF200 KIAA1557	1	0	0	1	1	1	0	1	0	0
Q69YQ0	Q69YQ0	CYTSA_HUMAN	Cytospin-A (Renal carcinoma antigen NY-REN-22) (Sperm antigen with calponin homology and coiled-coil domains 1-like) (SPECC1-like protein)	SPECC1L CYTSA KIAA0376	1	0	1	0	1	0	0	0	0	0
Q6P1K2	Q6P1K2	PMF1_HUMAN	Polyamine-modulated factor 1 (PMF-1)	PMF1	1	0	0	0	1	0	0	0	0	0
Q6PL18	Q6PL18	ATAD2_HUMAN	ATPase family AAA domain-containing protein 2 (EC 3.6.1.-) (AAA nuclear coregulator cancer-associated protein) (ANCCA)	ATAD2 L16 PRO2000	1	0	0	0	0	0	1	0	0	1
Q6QNY1	Q6QNY1	BL1S2_HUMAN	Biogenesis of lysosome-related organelles complex 1 subunit 2 (BLOC-1 subunit 2) (Centrosome-associated protein)	BLOC1S2 BLOS2 CEAP	1	0	1	1	1	1	1	1	0	1
Q6UXN9	Q6UXN9	WDR82_HUMAN	WD repeat-containing protein 82 (Protein TMEM113) (Swd2)	WDR82 TMEM113 WDR82A UNQ9342/PRO34047	1	0	2	0	0	0	1	1	0	0
Q6Y7W6	Q6Y7W6	GGYF2_HUMAN	GRB10-interacting GYF protein 2 (PERQ amino acid-rich with GYF domain-containing protein 2) (Trinucleotide repeat-containing gene 15 protein)	GIGYF2 KIAA0642 PERQ2 TNRC15	1	0	0	0	3	2	2	1	0	1
Q6ZVM7	Q6ZVM7	TM1L2_HUMAN	TOM1-like protein 2 (Target of Myb-like protein 2)	TOM1L2	1	0	0	0	0	0	1	0	0	0
Q6ZVX7	Q6ZVX7	FBX50_HUMAN	F-box only protein 50 (NCC receptor protein 1 homolog) (NCCRP-1) (Non-specific cytotoxic cell receptor protein 1 homolog)	NCCRP1 FBXO50	1	0	0	0	0	0	0	1	1	0
Q71U36;P0DPH8;P0DPH7;Q6PEY2	Q71U36	TBA1A_HUMAN	Tubulin alpha-1A chain (Alpha-tubulin 3) (Tubulin B-alpha-1) (Tubulin alpha-3 chain) [Cleaved into: Detyrosinated tubulin alpha-1A chain]	TUBA1A TUBA3	4	0	0	0	1	1	1	1	1	1
Q7L014	Q7L014	DDX46_HUMAN	Probable ATP-dependent RNA helicase DDX46 (EC 3.6.4.13) (DEAD box protein 46) (PRP5 homolog)	DDX46 KIAA0801	1	0	0	0	0	1	0	0	0	0
Q7L1Q6	Q7L1Q6	BZW1_HUMAN	Basic leucine zipper and W2 domain-containing protein 1 (Protein Orf)	BZW1 BZAP45 KIAA0005	1	0	0	0	1	0	0	0	0	0
Q7L2E3	Q7L2E3	DHX30_HUMAN	ATP-dependent RNA helicase DHX30 (EC 3.6.4.13) (DEAH box protein 30)	DHX30 DDX30 KIAA0890	1	0	0	1	13	3	4	1	0	1
Q7L2H7	Q7L2H7	EIF3M_HUMAN	Eukaryotic translation initiation factor 3 subunit M (eIF3m) (Fetal lung protein B5) (hFL-B5) (PCI domain-containing protein 1)	EIF3M HFLB5 PCID1 GA17 PNAS-125	1	0	0	0	0	1	0	1	0	0
Q7L576;Q96F07	Q7L576	CYFP1_HUMAN	Cytoplasmic FMR1-interacting protein 1 (Specifically Rac1-associated protein 1) (Sra-1) (p140sra-1)	CYFIP1 KIAA0068	2	0	0	0	1	0	0	1	0	0
Q7Z2W4;Q9H0J9	Q7Z2W4	ZCCHV_HUMAN	Zinc finger CCCH-type antiviral protein 1 (ADP-ribosyltransferase diphtheria toxin-like 13) (ARTD13) (Inactive Poly [ADP-ribose] polymerase 13) (PARP13) (Zinc finger CCCH domain-containing protein 2) (Zinc finger antiviral protein) (ZAP)	ZC3HAV1 ZC3HDC2 PRO1677	2	0	0	0	1	1	0	0	0	0
Q7Z3K3	Q7Z3K3	POGZ_HUMAN	Pogo transposable element with ZNF domain (Suppressor of hairy wing homolog 5) (Zinc finger protein 280E) (Zinc finger protein 635)	POGZ KIAA0461 SUHW5 ZNF280E ZNF635 Nbla00003	1	0	1	0	2	2	1	1	1	0
Q7Z406	Q7Z406	MYH14_HUMAN	Myosin-14 (Myosin heavy chain 14) (Myosin heavy chain, non-muscle IIc) (Non-muscle myosin heavy chain IIc) (NMHC II-C)	MYH14 KIAA2034 FP17425	1	0	1	1	1	1	1	1	0	0
Q7Z4L5	Q7Z4L5	TT21B_HUMAN	Tetratricopeptide repeat protein 21B (TPR repeat protein 21B) (Intraflagellar transport 139 homolog)	TTC21B IFT139 KIAA1992 Nbla10696	1	0	0	0	0	1	0	0	0	0
Q7Z4V0	Q7Z4V0	ZN438_HUMAN	Zinc finger protein 438	ZNF438	1	0	1	0	0	1	0	1	0	0
Q7Z7K6	Q7Z7K6	CENPV_HUMAN	Centromere protein V (CENP-V) (Nuclear protein p30) (Proline-rich protein 6)	CENPV PRR6	1	0	0	0	0	2	0	2	1	1
Q86UE4	Q86UE4	LYRIC_HUMAN	Protein LYRIC (3D3/LYRIC) (Astrocyte elevated gene-1 protein) (AEG-1) (Lysine-rich CEACAM1 co-isolated protein) (Metadherin) (Metastasis adhesion protein)	MTDH AEG1 LYRIC	1	0	2	1	5	3	1	1	1	1
Q86V48	Q86V48	LUZP1_HUMAN	Leucine zipper protein 1	LUZP1	1	0	0	0	1	0	0	0	0	0
Q86WB0	Q86WB0	NIPA_HUMAN	Nuclear-interacting partner of ALK (Nuclear-interacting partner of anaplastic lymphoma kinase) (hNIPA) (Zinc finger C3HC-type protein 1)	ZC3HC1 NIPA HSPC216	1	0	0	0	0	0	0	0	2	0
Q86WX3	Q86WX3	AROS_HUMAN	Active regulator of SIRT1 (40S ribosomal protein S19-binding protein 1) (RPS19-binding protein 1) (S19BP)	RPS19BP1 AROS	1	0	0	0	1	0	0	0	0	0
Q86Y56	Q86Y56	DAAF5_HUMAN	Dynein assembly factor 5, axonemal (HEAT repeat-containing protein 2)	DNAAF5 HEATR2	1	0	0	0	1	1	0	0	0	0
Q8IU81	Q8IU81	I2BP1_HUMAN	Interferon regulatory factor 2-binding protein 1 (IRF-2-binding protein 1) (IRF-2BP1) (Probable E3 ubiquitin-protein ligase IRF2BP1) (EC 2.3.2.27) (Probable RING-type E3 ubiquitin transferase IRF2BP1)	IRF2BP1	1	0	0	0	0	1	0	0	0	0
Q8IUH3	Q8IUH3	RBM45_HUMAN	RNA-binding protein 45 (Developmentally-regulated RNA-binding protein 1) (RB-1) (RNA-binding motif protein 45)	RBM45 DRB1 DRBP1	1	0	1	0	0	1	1	2	0	0
Q8IX01	Q8IX01	SUGP2_HUMAN	SURP and G-patch domain-containing protein 2 (Arginine/serine-rich-splicing factor 14) (Splicing factor, arginine/serine-rich 14)	SUGP2 KIAA0365 SFRS14	1	0	0	0	1	0	0	0	0	1
Q8N2Z9	Q8N2Z9	CENPS_HUMAN	Centromere protein S (CENP-S) (Apoptosis-inducing TAF9-like domain-containing protein 1) (FANCM-associated histone fold protein 1) (FANCM-interacting histone fold protein 1) (Fanconi anemia-associated polypeptide of 16 kDa)	CENPS APITD1 FAAP16 MHF1	1	0	0	0	0	0	0	0	0	0
Q8N4V1	Q8N4V1	MMGT1_HUMAN	Membrane magnesium transporter 1 (ER membrane protein complex subunit 5) (Transmembrane protein 32)	MMGT1 EMC5 TMEM32	1	0	0	0	1	0	0	0	0	0
Q8N5L8	Q8N5L8	RP25L_HUMAN	Ribonuclease P protein subunit p25-like protein (RNase P protein subunit-like p25) (Rpp25-like protein)	RPP25L C9orf23	1	0	2	0	0	0	0	2	0	0
Q8N6R0	Q8N6R0	EFNMT_HUMAN	eEF1A lysine and N-terminal methyltransferase (eEF1A-KNMT) (Methyltransferase-like protein 13) [Includes: eEF1A lysine methyltransferase (EC 2.1.1.-); eEF1A N-terminal methyltransferase (EC 2.1.1.-)]	EEF1AKNMT KIAA0859 METTL13 CGI-01	1	0	0	0	1	0	0	0	0	0
Q8N9Q2	Q8N9Q2	SR1IP_HUMAN	Protein SREK1IP1 (SFRS12-interacting protein 1) (SREK1-interacting protein 1) (Splicing regulatory protein of 18 kDa) (p18SRP)	SREK1IP1 P18SRP SFRS12IP1	1	0	0	0	1	0	0	0	0	0
Q8N9Z2	Q8N9Z2	CC71L_HUMAN	Coiled-coil domain-containing protein 71L	CCDC71L C7orf74	1	0	0	0	0	0	1	0	0	1
Q8NCA5	Q8NCA5	FA98A_HUMAN	Protein FAM98A	FAM98A	1	0	0	0	2	0	1	0	0	1
Q8NDT2	Q8NDT2	RB15B_HUMAN	Putative RNA-binding protein 15B (One-twenty two protein 3) (HsOTT3) (HuOTT3) (RNA-binding motif protein 15B)	RBM15B OTT3	1	0	0	0	1	0	0	0	0	0
Q8NE71	Q8NE71	ABCF1_HUMAN	ATP-binding cassette sub-family F member 1 (ATP-binding cassette 50) (TNF-alpha-stimulated ABC protein)	ABCF1 ABC50	1	0	0	0	1	0	0	0	0	0
Q8NI27	Q8NI27	THOC2_HUMAN	THO complex subunit 2 (Tho2) (hTREX120)	THOC2 CXorf3	1	0	0	0	4	2	2	0	0	0
Q8TCJ2;P46977	Q8TCJ2	STT3B_HUMAN	Dolichyl-diphosphooligosaccharide--protein glycosyltransferase subunit STT3B (Oligosaccharyl transferase subunit STT3B) (STT3-B) (EC 2.4.99.18) (Source of immunodominant MHC-associated peptides homolog)	STT3B SIMP	2	0	0	0	1	0	0	0	0	0
Q8TD31	Q8TD31	CCHCR_HUMAN	Coiled-coil alpha-helical rod protein 1 (Alpha-helical coiled-coil rod protein) (Putative gene 8 protein) (Pg8)	CCHCR1 C6orf18 HCR	1	0	0	0	0	0	0	0	0	0
Q8TDD2	Q8TDD2	SP7_HUMAN	Transcription factor Sp7 (Zinc finger protein osterix)	SP7 OSX	1	0	1	1	0	1	1	1	1	0
Q8TEM1	Q8TEM1	PO210_HUMAN	Nuclear pore membrane glycoprotein 210 (Nuclear pore protein gp210) (Nuclear envelope pore membrane protein POM 210) (POM210) (Nucleoporin Nup210) (Pore membrane protein of 210 kDa)	NUP210 KIAA0906 PSEC0245	1	0	0	0	2	0	0	0	0	0
Q8TEX9	Q8TEX9	IPO4_HUMAN	Importin-4 (Imp4) (Importin-4b) (Imp4b) (Ran-binding protein 4) (RanBP4)	IPO4 IMP4B RANBP4	1	0	0	0	4	1	1	0	1	0
Q8TF30	Q8TF30	WHAMM_HUMAN	WASP homolog-associated protein with actin, membranes and microtubules (WAS protein homology region 2 domain-containing protein 1) (WH2 domain-containing protein 1)	WHAMM KIAA1971 WHDC1	1	0	0	0	0	0	1	1	0	0
Q8WUF8	Q8WUF8	F172A_HUMAN	Cotranscriptional regulator FAM172A (Protein FAM172A)	FAM172A C5orf21	1	0	0	0	1	0	0	0	0	0
Q8WUZ0	Q8WUZ0	BCL7C_HUMAN	B-cell CLL/lymphoma 7 protein family member C	BCL7C	1	0	1	2	1	0	1	1	1	1
Q8WV22	Q8WV22	NSE1_HUMAN	Non-structural maintenance of chromosomes element 1 homolog (Non-SMC element 1 homolog) (EC 2.3.2.27)	NSMCE1 HSPC333 HSPC337	1	0	1	0	0	1	0	0	0	0
Q8WVC0	Q8WVC0	LEO1_HUMAN	RNA polymerase-associated protein LEO1 (Replicative senescence down-regulated leo1-like protein)	LEO1 RDL	1	0	0	1	0	0	0	1	0	0
Q8WWK9	Q8WWK9	CKAP2_HUMAN	Cytoskeleton-associated protein 2 (CTCL tumor antigen se20-10) (Tumor- and microtubule-associated protein)	CKAP2 LB1 TMAP	1	0	0	0	1	0	0	0	0	0
Q8WVM8	Q8WVM8	SCFD1_HUMAN	Sec1 family domain-containing protein 1 (SLY1 homolog) (Sly1p) (Syntaxin-binding protein 1-like 2)	SCFD1 C14orf163 KIAA0917 STXBP1L2 FKSG23	1	0	1	0	1	1	1	1	0	0
Q8WWQ0;Q9NSI6	Q8WWQ0	PHIP_HUMAN	PH-interacting protein (PHIP) (DDB1- and CUL4-associated factor 14) (IRS-1 PH domain-binding protein) (WD repeat-containing protein 11)	PHIP DCAF14 WDR11	2	0	0	0	4	1	2	0	0	0
Q8WWY3	Q8WWY3	PRP31_HUMAN	U4/U6 small nuclear ribonucleoprotein Prp31 (Pre-mRNA-processing factor 31) (Serologically defined breast cancer antigen NY-BR-99) (U4/U6 snRNP 61 kDa protein) (Protein 61K) (hPrp31)	PRPF31 PRP31	1	0	0	0	0	0	0	1	0	0
Q8WXF0	Q8WXF0	SRS12_HUMAN	Serine/arginine-rich splicing factor 12 (35 kDa SR repressor protein) (SRrp35) (Splicing factor, arginine/serine-rich 13B) (Splicing factor, arginine/serine-rich 19)	SRSF12 SFRS13B SFRS19 SRRP35	1	0	1	1	0	0	0	1	0	0
Q8WYP5	Q8WYP5	ELYS_HUMAN	Protein ELYS (Embryonic large molecule derived from yolk sac) (Protein MEL-28) (Putative AT-hook-containing transcription factor 1)	AHCTF1 ELYS TMBS62 MSTP108	1	0	0	0	2	0	0	0	0	0
Q92562	Q92562	FIG4_HUMAN	Polyphosphoinositide phosphatase (EC 3.1.3.-) (Phosphatidylinositol 3,5-bisphosphate 5-phosphatase) (SAC domain-containing protein 3)	FIG4 KIAA0274 SAC3	1	0	0	0	0	0	0	0	0	0
Q92616	Q92616	GCN1_HUMAN	eIF-2-alpha kinase activator GCN1 (GCN1 eIF-2-alpha kinase activator homolog) (GCN1-like protein 1) (General control of amino-acid synthesis 1-like protein 1) (Translational activator GCN1) (HsGCN1)	GCN1 GCN1L1 KIAA0219	1	0	0	0	1	0	0	0	0	0
Q92621	Q92621	NU205_HUMAN	Nuclear pore complex protein Nup205 (205 kDa nucleoporin) (Nucleoporin Nup205)	NUP205 C7orf14 KIAA0225	1	0	0	0	19	8	3	1	0	0
Q92667	Q92667	AKAP1_HUMAN	A-kinase anchor protein 1, mitochondrial (A-kinase anchor protein 149 kDa) (AKAP 149) (Dual specificity A-kinase-anchoring protein 1) (D-AKAP-1) (Protein kinase A-anchoring protein 1) (PRKA1) (Spermatid A-kinase anchor protein 84) (S-AKAP84)	AKAP1 AKAP149 PRKA1	1	0	0	0	1	0	0	0	0	0
Q92734	Q92734	TFG_HUMAN	Protein TFG (TRK-fused gene protein)	TFG	1	0	0	0	0	0	0	0	0	0
Q92797	Q92797	SYMPK_HUMAN	Symplekin	SYMPK SPK	1	0	0	2	1	1	0	0	0	0
Q92878	Q92878	RAD50_HUMAN	DNA repair protein RAD50 (hRAD50) (EC 3.6.-.-)	RAD50	1	0	0	0	0	0	1	0	0	0
Q969V5	Q969V5	MUL1_HUMAN	Mitochondrial ubiquitin ligase activator of NFKB 1 (EC 2.3.2.27) (E3 SUMO-protein ligase MUL1) (E3 ubiquitin-protein ligase MUL1) (Growth inhibition and death E3 ligase) (Mitochondrial-anchored protein ligase) (MAPL) (Putative NF-kappa-B-activating protein 266) (RING finger protein 218) (RING-type E3 ubiquitin transferase NFKB 1)	MUL1 C1orf166 GIDE MAPL MULAN RNF218	1	0	0	1	0	0	0	1	0	0
Q96A49	Q96A49	SYAP1_HUMAN	Synapse-associated protein 1 (BSD domain-containing signal transducer and Akt interactor protein) (BSTA)	SYAP1 PRO3113	1	0	1	0	0	0	0	0	0	1
Q96B36	Q96B36	AKTS1_HUMAN	Proline-rich AKT1 substrate 1 (40 kDa proline-rich AKT substrate)	AKT1S1 PRAS40	1	0	0	0	0	0	1	0	0	0
Q96BY7	Q96BY7	ATG2B_HUMAN	Autophagy-related protein 2 homolog B	ATG2B C14orf103	1	0	1	0	1	0	0	0	0	0
Q96CS3	Q96CS3	FAF2_HUMAN	FAS-associated factor 2 (Protein ETEA) (UBX domain-containing protein 3B) (UBX domain-containing protein 8)	FAF2 ETEA KIAA0887 UBXD8 UBXN3B	1	0	0	0	2	1	1	1	0	0
Q96CT7	Q96CT7	CC124_HUMAN	Coiled-coil domain-containing protein 124	CCDC124	1	0	1	1	0	0	0	2	1	0
Q96DA0	Q96DA0	ZG16B_HUMAN	Zymogen granule protein 16 homolog B	ZG16B UNQ773/PRO1567	1	0	0	0	0	0	0	0	0	0
Q96E14	Q96E14	RMI2_HUMAN	RecQ-mediated genome instability protein 2 (hRMI2) (BLM-associated protein of 18 kDa) (BLAP18)	RMI2 C16orf75	1	0	0	0	1	0	0	0	1	1
Q96EL3	Q96EL3	RM53_HUMAN	39S ribosomal protein L53, mitochondrial (L53mt) (MRP-L53) (Mitochondrial large ribosomal subunit protein mL53)	MRPL53	1	0	0	0	0	0	0	0	0	0
Q96EU6	Q96EU6	RRP36_HUMAN	Ribosomal RNA processing protein 36 homolog	RRP36 C6orf153 HSPC253	1	0	0	0	1	0	0	0	0	0
Q96FK6	Q96FK6	WDR89_HUMAN	WD repeat-containing protein 89	WDR89 C14orf150 MSTP050	1	0	0	0	0	0	1	0	0	0
Q96FW1	Q96FW1	OTUB1_HUMAN	Ubiquitin thioesterase OTUB1 (EC 3.4.19.12) (Deubiquitinating enzyme OTUB1) (OTU domain-containing ubiquitin aldehyde-binding protein 1) (Otubain-1) (hOTU1) (Ubiquitin-specific-processing protease OTUB1)	OTUB1 OTB1 OTU1 HSPC263	1	0	0	0	0	0	0	0	0	0
Q96FV9	Q96FV9	THOC1_HUMAN	THO complex subunit 1 (Tho1) (Nuclear matrix protein p84) (p84N5) (hTREX84)	THOC1 HPR1	1	0	0	0	1	0	0	0	0	0
Q96G25	Q96G25	MED8_HUMAN	Mediator of RNA polymerase II transcription subunit 8 (Activator-recruited cofactor 32 kDa component) (ARC32) (Mediator complex subunit 8)	MED8	1	0	0	0	0	0	0	0	0	0
Q96GM5;Q6STE5;Q92925	Q96GM5	SMRD1_HUMAN	SWI/SNF-related matrix-associated actin-dependent regulator of chromatin subfamily D member 1 (60 kDa BRG-1/Brm-associated factor subunit A) (BRG1-associated factor 60A) (BAF60A) (SWI/SNF complex 60 kDa subunit)	SMARCD1 BAF60A	3	0	0	0	1	0	0	0	0	0
Q96HQ2	Q96HQ2	C2AIL_HUMAN	CDKN2AIP N-terminal-like protein (CDKN2A-interacting protein N-terminal-like protein)	CDKN2AIPNL	1	0	0	0	0	1	0	0	0	1
Q96JB2	Q96JB2	COG3_HUMAN	Conserved oligomeric Golgi complex subunit 3 (COG complex subunit 3) (Component of oligomeric Golgi complex 3) (Vesicle-docking protein SEC34 homolog) (p94)	COG3 SEC34	1	0	0	0	1	1	1	0	0	0
Q96K37	Q96K37	S35E1_HUMAN	Solute carrier family 35 member E1	SLC35E1 PSEC0038	1	0	0	0	0	0	0	1	0	0
Q96KR1	Q96KR1	ZFR_HUMAN	Zinc finger RNA-binding protein (hZFR) (M-phase phosphoprotein homolog)	ZFR	1	0	0	0	5	2	0	0	0	0
Q96MF7	Q96MF7	NSE2_HUMAN	E3 SUMO-protein ligase NSE2 (EC 2.3.2.-) (E3 SUMO-protein transferase NSE2) (MMS21 homolog) (hMMS21) (Non-structural maintenance of chromosomes element 2 homolog) (Non-SMC element 2 homolog)	NSMCE2 C8orf36 MMS21	1	0	0	0	1	0	0	0	0	1
Q96N67;Q96HP0	Q96N67	DOCK7_HUMAN	Dedicator of cytokinesis protein 7	DOCK7 KIAA1771	2	0	0	0	2	1	2	0	0	0
Q96P16	Q96P16	RPR1A_HUMAN	Regulation of nuclear pre-mRNA domain-containing protein 1A (Cyclin-dependent kinase inhibitor 2B-related protein) (p15INK4B-related protein)	RPRD1A P15RS	1	0	0	0	0	0	0	1	0	2
Q96RM1;P35326;P35325;P22532;P22531;Q9BYE4	Q96RM1	SPR2F_HUMAN	Small proline-rich protein 2F (SPR-2F)	SPRR2F	6	0	0	0	0	0	0	0	0	0
Q96SB3	Q96SB3	NEB2_HUMAN	Neurabin-2 (Neurabin-II) (Protein phosphatase 1 regulatory subunit 9B) (Spinophilin)	PPP1R9B PPP1R6	1	0	0	0	1	0	0	0	0	0
Q99471	Q99471	PFD5_HUMAN	Prefoldin subunit 5 (Myc modulator 1) (c-Myc-binding protein Mm-1)	PFDN5 MM1 PFD5	1	0	0	0	0	0	0	1	0	1
Q99590	Q99590	SCAFB_HUMAN	Protein SCAF11 (CTD-associated SR protein 11) (Renal carcinoma antigen NY-REN-40) (SC35-interacting protein 1) (SR-related and CTD-associated factor 11) (SRSF2-interacting protein) (Serine/arginine-rich splicing factor 2-interacting protein) (Splicing factor, arginine/serine-rich 2-interacting protein) (Splicing regulatory protein 129) (SRrp129)	SCAF11 CASP11 SFRS2IP SIP1 SRSF2IP	1	0	1	1	0	1	0	1	0	0
Q99615	Q99615	DNJC7_HUMAN	DnaJ homolog subfamily C member 7 (Tetratricopeptide repeat protein 2) (TPR repeat protein 2)	DNAJC7 TPR2 TTC2	1	0	0	1	1	1	0	0	1	1
Q99961	Q99961	SH3G1_HUMAN	Endophilin-A2 (EEN fusion partner of MLL) (Endophilin-2) (Extra eleven-nineteen leukemia fusion gene protein) (EEN) (SH3 domain protein 2B) (SH3 domain-containing GRB2-like protein 1)	SH3GL1 CNSA1 SH3D2B	1	0	0	1	0	0	0	0	0	0
Q9BQ61	Q9BQ61	TRIR_HUMAN	Telomerase RNA component interacting RNase (EC 3.1.13.-) (Exoribonuclease TRIR)	TRIR C19orf43	1	0	0	0	1	0	0	0	0	0
Q9BRJ7	Q9BRJ7	TIRR_HUMAN	Tudor-interacting repair regulator protein (NUDT16-like protein 1) (Protein syndesmos)	NUDT16L1 SDOS TIRR	1	0	0	0	0	0	0	0	0	1
Q9BSJ8	Q9BSJ8	ESYT1_HUMAN	Extended synaptotagmin-1 (E-Syt1) (Membrane-bound C2 domain-containing protein)	ESYT1 FAM62A KIAA0747 MBC2	1	0	0	0	1	0	0	0	0	0
Q9BTX1	Q9BTX1	NDC1_HUMAN	Nucleoporin NDC1 (hNDC1) (Transmembrane protein 48)	NDC1 TMEM48	1	0	0	0	1	0	0	0	0	0
Q9BUF5	Q9BUF5	TBB6_HUMAN	Tubulin beta-6 chain (Tubulin beta class V)	TUBB6	1	0	0	0	0	0	0	0	0	0
Q9BUT9	Q9BUT9	MCRI2_HUMAN	MAPK regulated corepressor interacting protein 2 (Protein FAM195A)	MCRIP2 C16orf14 FAM195A	1	0	0	0	1	0	1	0	0	0
Q9BW72	Q9BW72	HIG2A_HUMAN	HIG1 domain family member 2A, mitochondrial (RCF1 homolog B) (RCF1b)	HIGD2A	1	0	0	1	0	0	0	0	0	0
Q9BW83	Q9BW83	IFT27_HUMAN	Intraflagellar transport protein 27 homolog (Putative GTP-binding protein RAY-like) (Rab-like protein 4)	IFT27 RABL4 RAYL	1	0	0	0	0	0	0	0	0	1
Q9BVK6	Q9BVK6	TMED9_HUMAN	Transmembrane emp24 domain-containing protein 9 (GMP25) (Glycoprotein 25L2) (p24 family protein alpha-2) (p24alpha2) (p25)	TMED9 GP25L2	1	0	0	0	1	1	1	0	0	0
Q9BVM2	Q9BVM2	DPCD_HUMAN	Protein DPCD	DPCD	1	0	0	0	1	1	1	1	0	0
Q9BX63	Q9BX63	FANCJ_HUMAN	Fanconi anemia group J protein (Protein FACJ) (EC 3.6.4.13) (ATP-dependent RNA helicase BRIP1) (BRCA1-associated C-terminal helicase 1) (BRCA1-interacting protein C-terminal helicase 1) (BRCA1-interacting protein 1)	BRIP1 BACH1 FANCJ	1	0	0	1	1	1	1	1	0	1
Q9BY77	Q9BY77	PDIP3_HUMAN	Polymerase delta-interacting protein 3 (46 kDa DNA polymerase delta interaction protein) (p46) (S6K1 Aly/REF-like target) (SKAR)	POLDIP3 KIAA1649 PDIP46	1	0	0	0	7	4	1	1	0	1
Q9BYT8	Q9BYT8	NEUL_HUMAN	Neurolysin, mitochondrial (EC 3.4.24.16) (Angiotensin-binding protein) (Microsomal endopeptidase) (MEP) (Mitochondrial oligopeptidase M) (Neurotensin endopeptidase)	NLN AGTBP KIAA1226	1	0	0	0	1	1	0	0	0	0
Q9BZJ0	Q9BZJ0	CRNL1_HUMAN	Crooked neck-like protein 1 (Crooked neck homolog) (hCrn)	CRNKL1 CRN CGI-201 MSTP021	1	0	0	0	1	0	1	0	0	0
Q9C0J8	Q9C0J8	WDR33_HUMAN	pre-mRNA 3' end processing protein WDR33 (WD repeat-containing protein 33) (WD repeat-containing protein of 146 kDa)	WDR33 WDC146	1	0	0	0	1	0	0	0	0	0
Q9GZN8	Q9GZN8	CT027_HUMAN	UPF0687 protein C20orf27	C20orf27	1	0	0	0	0	0	0	0	0	0
Q9GZS1	Q9GZS1	RPA49_HUMAN	DNA-directed RNA polymerase I subunit RPA49 (RNA polymerase I subunit A49) (DNA-directed RNA polymerase I subunit E) (RNA polymerase I-associated factor 1) (RNA polymerase I-associated factor 53)	POLR1E PAF53 PRAF1	1	0	0	0	3	2	0	0	0	0
Q9H0L4	Q9H0L4	CSTFT_HUMAN	Cleavage stimulation factor subunit 2 tau variant (CF-1 64 kDa subunit tau variant) (Cleavage stimulation factor 64 kDa subunit tau variant) (CSTF 64 kDa subunit tau variant) (TauCstF-64)	CSTF2T KIAA0689	1	0	0	0	0	0	1	0	0	0
Q9H0U3	Q9H0U3	MAGT1_HUMAN	Magnesium transporter protein 1 (MagT1) (Dolichyl-diphosphooligosaccharide--protein glycosyltransferase subunit MAGT1) (Oligosaccharyl transferase subunit MAGT1) (Implantation-associated protein) (IAP)	MAGT1 IAG2 PSEC0084 UNQ628/PRO1244	1	0	0	0	1	0	0	0	0	0
Q9H2P0	Q9H2P0	ADNP_HUMAN	Activity-dependent neuroprotector homeobox protein (Activity-dependent neuroprotective protein)	ADNP ADNP1 KIAA0784	1	0	0	0	3	0	0	0	0	0
Q9H2W6	Q9H2W6	RM46_HUMAN	39S ribosomal protein L46, mitochondrial (L46mt) (MRP-L46) (Mitochondrial large ribosomal subunit protein mL46) (P2ECSL)	MRPL46 C15orf4 LIECG2	1	0	0	0	0	0	0	0	0	0
Q9H3P7	Q9H3P7	GCP60_HUMAN	Golgi resident protein GCP60 (Acyl-CoA-binding domain-containing protein 3) (Golgi complex-associated protein 1) (GOCAP1) (Golgi phosphoprotein 1) (GOLPH1) (PBR- and PKA-associated protein 7) (Peripheral benzodiazepine receptor-associated protein PAP7) [Cleaved into: Golgi resident protein GCP60, N-terminally processed]	ACBD3 GCP60 GOCAP1 GOLPH1	1	0	0	0	1	0	0	0	0	0
Q9H4L4	Q9H4L4	SENP3_HUMAN	Sentrin-specific protease 3 (EC 3.4.22.-) (SUMO-1-specific protease 3) (Sentrin/SUMO-specific protease SENP3)	SENP3 SSP3 SUSP3	1	0	0	0	1	0	0	0	0	0
Q9H8M2	Q9H8M2	BRD9_HUMAN	Bromodomain-containing protein 9 (Rhabdomyosarcoma antigen MU-RMS-40.8)	BRD9 UNQ3040/PRO9856	1	0	0	0	0	0	1	0	0	0
Q9H9B4;Q9BWM7	Q9H9B4	SFXN1_HUMAN	Sideroflexin-1	SFXN1	2	0	0	0	2	0	0	0	0	0
Q9H9Y6	Q9H9Y6	RPA2_HUMAN	DNA-directed RNA polymerase I subunit RPA2 (RNA polymerase I subunit 2) (EC 2.7.7.6) (DNA-directed RNA polymerase I 135 kDa polypeptide) (RPA135)	POLR1B	1	0	0	0	4	1	1	0	0	0
Q9HB09	Q9HB09	B2L12_HUMAN	Bcl-2-like protein 12 (Bcl2-L-12) (Bcl-2-related proline-rich protein)	BCL2L12 BPR	1	0	0	0	0	0	0	0	0	0
Q9HC52	Q9HC52	CBX8_HUMAN	Chromobox protein homolog 8 (Polycomb 3 homolog) (Pc3) (hPc3) (Rectachrome 1)	CBX8 PC3 RC1	1	0	0	0	1	0	0	0	0	0
Q9HCJ3	Q9HCJ3	RAVR2_HUMAN	Ribonucleoprotein PTB-binding 2 (Protein raver-2)	RAVER2 KIAA1579	1	0	0	0	0	0	0	0	0	1
Q9HCN4	Q9HCN4	GPN1_HUMAN	GPN-loop GTPase 1 (EC 3.6.5.-) (MBD2-interacting protein) (MBDin) (RNAPII-associated protein 4) (XPA-binding protein 1)	GPN1 MBDIN RPAP4 XAB1 HUSSY-23	1	0	0	0	0	0	0	0	0	0
Q9NNW5	Q9NNW5	WDR6_HUMAN	WD repeat-containing protein 6	WDR6	1	0	0	0	0	0	0	1	1	0
Q9NPI6	Q9NPI6	DCP1A_HUMAN	mRNA-decapping enzyme 1A (EC 3.-.-.-) (Smad4-interacting transcriptional co-activator) (Transcription factor SMIF)	DCP1A SMIF	1	0	1	0	2	0	1	0	0	0
Q9NPJ8	Q9NPJ8	NXT2_HUMAN	NTF2-related export protein 2 (Protein p15-2)	NXT2 BM-025 DC9	1	0	0	0	0	0	0	0	0	0
Q9NQS7	Q9NQS7	INCE_HUMAN	Inner centromere protein	INCENP	1	0	0	0	2	1	0	0	0	0
Q9NQT5	Q9NQT5	EXOS3_HUMAN	Exosome complex component RRP40 (Exosome component 3) (Ribosomal RNA-processing protein 40) (p10)	EXOSC3 RRP40 CGI-102	1	0	0	0	1	0	1	0	0	1
Q9NRC6	Q9NRC6	SPTN5_HUMAN	Spectrin beta chain, non-erythrocytic 5 (Beta-V spectrin)	SPTBN5 BSPECV HUBSPECV HUSPECV	1	0	0	0	0	0	2	0	0	0
Q9NRG0	Q9NRG0	CHRC1_HUMAN	Chromatin accessibility complex protein 1 (CHRAC-1) (Chromatin accessibility complex 15 kDa protein) (CHRAC-15) (HuCHRAC15) (DNA polymerase epsilon subunit p15)	CHRAC1 CHRAC15	1	0	2	0	1	1	0	1	0	2
Q9NRG9	Q9NRG9	AAAS_HUMAN	Aladin (Adracalin)	AAAS ADRACALA GL003	1	0	0	0	6	1	1	0	0	0
Q9NRL2	Q9NRL2	BAZ1A_HUMAN	Bromodomain adjacent to zinc finger domain protein 1A (ATP-dependent chromatin-remodeling protein) (ATP-utilizing chromatin assembly and remodeling factor 1) (hACF1) (CHRAC subunit ACF1) (Williams syndrome transcription factor-related chromatin-remodeling factor 180) (WCRF180) (hWALp1)	BAZ1A ACF1 WCRF180 HSPC317	1	0	0	0	4	1	2	1	0	0
Q9NRN7	Q9NRN7	ADPPT_HUMAN	L-aminoadipate-semialdehyde dehydrogenase-phosphopantetheinyl transferase (EC 2.7.8.7) (4'-phosphopantetheinyl transferase) (Alpha-aminoadipic semialdehyde dehydrogenase-phosphopantetheinyl transferase) (AASD-PPT) (LYS5 ortholog)	AASDHPPT CGI-80 HAH-P HSPC223 x0005	1	0	1	1	0	1	0	0	1	0
Q9NRP0	Q9NRP0	OSTC_HUMAN	Oligosaccharyltransferase complex subunit OSTC (Hydrophobic protein HSF-28)	OSTC DC2 HDCMD45P HSPC307	1	0	0	0	1	0	1	0	0	0
Q9NRR4	Q9NRR4	RNC_HUMAN	Ribonuclease 3 (EC 3.1.26.3) (Protein Drosha) (Ribonuclease III) (RNase III) (p241)	DROSHA RN3 RNASE3L RNASEN	1	0	1	0	0	1	1	0	0	0
Q9NTJ3	Q9NTJ3	SMC4_HUMAN	Structural maintenance of chromosomes protein 4 (SMC protein 4) (SMC-4) (Chromosome-associated polypeptide C) (hCAP-C) (XCAP-C homolog)	SMC4 CAPC SMC4L1	1	0	0	0	1	0	0	0	0	0
Q9NTK5	Q9NTK5	OLA1_HUMAN	Obg-like ATPase 1 (DNA damage-regulated overexpressed in cancer 45) (DOC45) (GTP-binding protein 9)	OLA1 GTPBP9 PRO2455 PTD004	1	0	0	0	1	0	1	0	1	0
Q9NWH9	Q9NWH9	SLTM_HUMAN	SAFB-like transcription modulator (Modulator of estrogen-induced transcription)	SLTM MET	1	0	1	0	2	1	1	0	0	0
Q9NVP2;Q9Y294	Q9NVP2	ASF1B_HUMAN	Histone chaperone ASF1B (Anti-silencing function protein 1 homolog B) (hAsf1) (hAsf1b) (CCG1-interacting factor A-II) (CIA-II) (hCIA-II)	ASF1B	2	0	0	0	0	0	0	0	0	1
Q9NWU5	Q9NWU5	RM22_HUMAN	39S ribosomal protein L22, mitochondrial (L22mt) (MRP-L22) (39S ribosomal protein L25, mitochondrial) (L25mt) (MRP-L25) (Mitochondrial large ribosomal subunit protein uL22m)	MRPL22 MRPL25 RPML25 HSPC158	1	0	0	0	1	0	0	0	0	0
Q9NX14	Q9NX14	NDUBB_HUMAN	NADH dehydrogenase [ubiquinone] 1 beta subcomplex subunit 11, mitochondrial (Complex I-ESSS) (CI-ESSS) (NADH-ubiquinone oxidoreductase ESSS subunit) (Neuronal protein 17.3) (Np17.3) (p17.3)	NDUFB11 UNQ111/PRO1064	1	0	0	0	1	0	0	0	0	0
Q9NX55	Q9NX55	HYPK_HUMAN	Huntingtin-interacting protein K (Huntingtin yeast partner K)	HYPK C15orf63 HSPC136	1	0	0	0	0	0	0	0	1	0
Q9NX58	Q9NX58	LYAR_HUMAN	Cell growth-regulating nucleolar protein	LYAR PNAS-5	1	0	1	0	2	1	1	3	0	0
Q9NXF1	Q9NXF1	TEX10_HUMAN	Testis-expressed protein 10	TEX10 L18 Nbla10363	1	0	1	0	2	0	1	1	0	0
Q9NZB2	Q9NZB2	F120A_HUMAN	Constitutive coactivator of PPAR-gamma-like protein 1 (Oxidative stress-associated Src activator) (Protein FAM120A)	FAM120A C9orf10 KIAA0183 OSSA	1	0	0	1	1	0	0	0	0	0
Q9P000	Q9P000	COMD9_HUMAN	COMM domain-containing protein 9	COMMD9 HSPC166	1	0	0	0	1	0	1	0	0	0
Q9P032	Q9P032	NDUF4_HUMAN	NADH dehydrogenase [ubiquinone] 1 alpha subcomplex assembly factor 4 (Hormone-regulated proliferation-associated protein of 20 kDa)	NDUFAF4 C6orf66 HRPAP20 HSPC125 My013	1	0	1	0	0	1	0	0	0	0
Q9P035	Q9P035	HACD3_HUMAN	Very-long-chain (3R)-3-hydroxyacyl-CoA dehydratase 3 (EC 4.2.1.134) (3-hydroxyacyl-CoA dehydratase 3) (HACD3) (Butyrate-induced protein 1) (B-ind1) (hB-ind1) (Protein-tyrosine phosphatase-like A domain-containing protein 1)	HACD3 BIND1 PTPLAD1	1	0	0	0	1	0	0	1	0	0
Q9P086	Q9P086	MED11_HUMAN	Mediator of RNA polymerase II transcription subunit 11 (Mediator complex subunit 11)	MED11 HSPC296	1	0	1	1	0	0	0	0	0	0
Q9P0K7	Q9P0K7	RAI14_HUMAN	Ankycorbin (Ankyrin repeat and coiled-coil structure-containing protein) (Novel retinal pigment epithelial cell protein) (Retinoic acid-induced protein 14)	RAI14 KIAA1334 NORPEG	1	0	0	0	0	0	0	0	0	0
Q9P0L0	Q9P0L0	VAPA_HUMAN	Vesicle-associated membrane protein-associated protein A (VAMP-A) (VAMP-associated protein A) (VAP-A) (33 kDa VAMP-associated protein) (VAP-33)	VAPA VAP33	1	0	0	0	1	0	0	0	0	0
Q9P1F3	Q9P1F3	ABRAL_HUMAN	Costars family protein ABRACL (ABRA C-terminal-like protein)	ABRACL C6orf115 HSPC280 PRO2013	1	0	1	0	0	0	0	0	0	1
Q9P2K3	Q9P2K3	RCOR3_HUMAN	REST corepressor 3	RCOR3 KIAA1343	1	0	0	0	1	0	0	0	0	0
Q9P2P1	Q9P2P1	NYNRI_HUMAN	Protein NYNRIN (NYN domain and retroviral integrase catalytic domain-containing protein) (Protein cousin of GIN1)	NYNRIN CGIN1 KIAA1305	1	0	0	1	0	0	1	1	0	1
Q9UBC9	Q9UBC9	SPRR3_HUMAN	Small proline-rich protein 3 (22 kDa pancornulin) (Cornifin beta) (Esophagin)	SPRR3 SPRC	1	0	0	0	0	0	0	0	0	0
Q9UBF2;Q9Y678	Q9UBF2	COPG2_HUMAN	Coatomer subunit gamma-2 (Gamma-2-coat protein) (Gamma-2-COP)	COPG2	2	0	0	0	1	1	1	1	0	1
Q9UBG3	Q9UBG3	CRNN_HUMAN	Cornulin (53 kDa putative calcium-binding protein) (53 kDa squamous epithelial-induced stress protein) (58 kDa heat shock protein) (Squamous epithelial heat shock protein 53) (Tumor-related protein)	CRNN C1orf10 DRC1 PDRC1 SEP53	1	0	0	0	0	0	0	0	0	0
Q9UBL6;O75131;Q96FN4;Q8IYJ1;Q96A23;O95741;Q86YQ8;Q9HCH3	Q9UBL6	CPNE7_HUMAN	Copine-7 (Copine VII)	CPNE7	8	0	0	0	2	0	0	0	0	0
Q9UBV8	Q9UBV8	PEF1_HUMAN	Peflin (PEF protein with a long N-terminal hydrophobic domain) (Penta-EF hand domain-containing protein 1)	PEF1 ABP32 UNQ1845/PRO3573	1	0	0	0	1	0	1	0	0	0
Q9UBX3	Q9UBX3	DIC_HUMAN	Mitochondrial dicarboxylate carrier (Solute carrier family 25 member 10)	SLC25A10 DIC	1	0	1	0	1	0	1	1	0	1
Q9UDY2	Q9UDY2	ZO2_HUMAN	Tight junction protein ZO-2 (Tight junction protein 2) (Zona occludens protein 2) (Zonula occludens protein 2)	TJP2 X104 ZO2	1	0	0	0	1	0	0	0	0	0
Q9UGU5	Q9UGU5	HMGX4_HUMAN	HMG domain-containing protein 4 (HMG box-containing protein 4) (High mobility group protein 2-like 1) (Protein HMGBCG)	HMGXB4 HMG2L1 HMGBCG	1	0	0	0	1	1	0	0	0	0
Q9UHB9	Q9UHB9	SRP68_HUMAN	Signal recognition particle subunit SRP68 (SRP68) (Signal recognition particle 68 kDa protein)	SRP68	1	0	2	0	1	0	1	0	0	0
Q9UHI6	Q9UHI6	DDX20_HUMAN	Probable ATP-dependent RNA helicase DDX20 (EC 3.6.4.13) (Component of gems 3) (DEAD box protein 20) (DEAD box protein DP 103) (Gemin-3)	DDX20 DP103 GEMIN3	1	0	0	0	3	1	0	1	0	0
Q9UIF9	Q9UIF9	BAZ2A_HUMAN	Bromodomain adjacent to zinc finger domain protein 2A (Transcription termination factor I-interacting protein 5) (TTF-I-interacting protein 5) (Tip5) (hWALp3)	BAZ2A KIAA0314 TIP5	1	0	0	0	1	0	0	0	0	0
Q9UIG0	Q9UIG0	BAZ1B_HUMAN	Tyrosine-protein kinase BAZ1B (EC 2.7.10.2) (Bromodomain adjacent to zinc finger domain protein 1B) (Williams syndrome transcription factor) (Williams-Beuren syndrome chromosomal region 10 protein) (Williams-Beuren syndrome chromosomal region 9 protein) (hWALp2)	BAZ1B WBSC10 WBSCR10 WBSCR9 WSTF	1	0	0	0	12	4	0	1	0	0
Q9UJX3	Q9UJX3	APC7_HUMAN	Anaphase-promoting complex subunit 7 (APC7) (Cyclosome subunit 7)	ANAPC7 APC7	1	0	0	0	0	0	0	0	0	0
Q9UJZ1	Q9UJZ1	STML2_HUMAN	Stomatin-like protein 2, mitochondrial (SLP-2) (EPB72-like protein 2) (Paraprotein target 7) (Paratarg-7)	STOML2 SLP2 HSPC108	1	0	1	0	1	0	1	0	1	1
Q9UK61	Q9UK61	TASOR_HUMAN	Protein TASOR (CTCL tumor antigen se89-1) (Retinoblastoma-associated protein RAP140) (Transgene activation suppressor protein)	TASOR C3orf63 FAM208A KIAA1105	1	0	0	0	1	0	0	0	0	0
Q9UL15	Q9UL15	BAG5_HUMAN	BAG family molecular chaperone regulator 5 (BAG-5) (Bcl-2-associated athanogene 5)	BAG5 KIAA0873	1	0	0	0	0	0	0	0	0	1
Q9UL40	Q9UL40	ZN346_HUMAN	Zinc finger protein 346 (Just another zinc finger protein)	ZNF346 JAZ	1	0	1	0	1	1	0	0	0	1
Q9UL42	Q9UL42	PNMA2_HUMAN	Paraneoplastic antigen Ma2 (40 kDa neuronal protein) (Onconeuronal antigen Ma2) (Paraneoplastic neuronal antigen MM2)	PNMA2 KIAA0883 MA2	1	0	1	0	1	0	0	0	0	0
Q9ULH0	Q9ULH0	KDIS_HUMAN	Kinase D-interacting substrate of 220 kDa (Ankyrin repeat-rich membrane-spanning protein)	KIDINS220 ARMS KIAA1250	1	0	0	0	0	1	0	0	0	0
Q9ULW0	Q9ULW0	TPX2_HUMAN	Targeting protein for Xklp2 (Differentially expressed in cancerous and non-cancerous lung cells 2) (DIL-2) (Hepatocellular carcinoma-associated antigen 519) (Hepatocellular carcinoma-associated antigen 90) (Protein fls353) (Restricted expression proliferation-associated protein 100) (p100)	TPX2 C20orf1 C20orf2 DIL2 HCA519	1	0	0	1	4	0	0	0	0	0
Q9ULV3	Q9ULV3	CIZ1_HUMAN	Cip1-interacting zinc finger protein (CDKN1A-interacting zinc finger protein 1) (Nuclear protein NP94) (Zinc finger protein 356)	CIZ1 LSFR1 NP94 ZNF356	1	0	0	0	0	2	0	0	0	0
Q9ULX3	Q9ULX3	NOB1_HUMAN	RNA-binding protein NOB1 (EC 3.1.-.-) (Phosphorylation regulatory protein HP-10) (Protein ART-4)	NOB1 ART4 NOB1P PSMD8BP1 MSTP158	1	0	0	0	1	0	0	0	0	0
Q9ULX6	Q9ULX6	AKP8L_HUMAN	A-kinase anchor protein 8-like (AKAP8-like protein) (Helicase A-binding protein 95) (HAP95) (Homologous to AKAP95 protein) (HA95) (Neighbor of A-kinase-anchoring protein 95) (Neighbor of AKAP95)	AKAP8L NAKAP NAKAP95 HRIHFB2018	1	0	0	0	0	0	1	0	0	0
Q9UM00	Q9UM00	TMCO1_HUMAN	Calcium load-activated calcium channel (CLAC channel) (Transmembrane and coiled-coil domain-containing protein 1) (Transmembrane and coiled-coil domains protein 4) (Xenogeneic cross-immune protein PCIA3)	TMCO1 TMCC4 PNAS-10 PNAS-136 UNQ151/PRO177	1	0	0	0	1	1	0	1	1	0
Q9UN37	Q9UN37	VPS4A_HUMAN	Vacuolar protein sorting-associated protein 4A (EC 3.6.4.6) (Protein SKD2) (VPS4-1) (hVPS4)	VPS4A VPS4	1	0	0	0	0	0	0	0	1	1
Q9UNF1	Q9UNF1	MAGD2_HUMAN	Melanoma-associated antigen D2 (11B6) (Breast cancer-associated gene 1 protein) (BCG-1) (Hepatocellular carcinoma-associated protein JCL-1) (MAGE-D2 antigen)	MAGED2 BCG1	1	0	0	0	2	0	0	0	0	0
Q9UNL4	Q9UNL4	ING4_HUMAN	Inhibitor of growth protein 4 (p29ING4)	ING4 My036	1	0	1	0	0	0	0	0	0	0
Q9UNX3	Q9UNX3	RL26L_HUMAN	60S ribosomal protein L26-like 1 (Large ribosomal subunit protein uL24-like 1)	RPL26L1 RPL26P1	1	0	2	0	0	0	0	1	0	0
Q9UPW6	Q9UPW6	SATB2_HUMAN	DNA-binding protein SATB2 (Special AT-rich sequence-binding protein 2)	SATB2 KIAA1034	1	0	0	0	1	0	0	0	0	0
Q9Y295	Q9Y295	DRG1_HUMAN	Developmentally-regulated GTP-binding protein 1 (DRG-1) (Neural precursor cell expressed developmentally down-regulated protein 3) (NEDD-3) (Translation factor GTPase DRG1) (TRAFAC GTPase DRG1) (EC 3.6.5.-)	DRG1 NEDD3	1	0	0	0	1	0	0	0	0	0
Q9Y2K7	Q9Y2K7	KDM2A_HUMAN	Lysine-specific demethylase 2A (EC 1.14.11.27) (CXXC-type zinc finger protein 8) (F-box and leucine-rich repeat protein 11) (F-box protein FBL7) (F-box protein Lilina) (F-box/LRR-repeat protein 11) (JmjC domain-containing histone demethylation protein 1A) ([Histone-H3]-lysine-36 demethylase 1A)	KDM2A CXXC8 FBL11 FBL7 FBXL11 JHDM1A KIAA1004	1	0	1	0	0	0	0	2	0	0
Q9Y2R4	Q9Y2R4	DDX52_HUMAN	Probable ATP-dependent RNA helicase DDX52 (EC 3.6.4.13) (ATP-dependent RNA helicase ROK1-like) (DEAD box protein 52)	DDX52 ROK1 HUSSY-19	1	0	0	0	10	4	2	0	0	1
Q9Y371	Q9Y371	SHLB1_HUMAN	Endophilin-B1 (Bax-interacting factor 1) (Bif-1) (SH3 domain-containing GRB2-like protein B1)	SH3GLB1 KIAA0491 CGI-61	1	0	0	0	0	0	0	0	1	0
Q9Y3A2	Q9Y3A2	UTP11_HUMAN	Probable U3 small nucleolar RNA-associated protein 11 (U3 snoRNA-associated protein 11) (UTP11-like protein)	UTP11 UTP11L CGI-94 HDCMB12P	1	0	0	0	3	1	0	0	0	1
Q9Y3A3	Q9Y3A3	PHOCN_HUMAN	MOB-like protein phocein (2C4D) (Class II mMOB1) (Mob1 homolog 3) (Mob3) (Mps one binder kinase activator-like 3) (Preimplantation protein 3)	MOB4 MOB3 MOBKL3 PHOCN PREI3 CGI-95	1	0	1	0	0	0	0	0	0	0
Q9Y3A4;Q9NSQ0	Q9Y3A4	RRP7A_HUMAN	Ribosomal RNA-processing protein 7 homolog A (Gastric cancer antigen Zg14)	RRP7A CGI-96	2	0	1	0	3	0	1	1	1	0
Q9Y3B7	Q9Y3B7	RM11_HUMAN	39S ribosomal protein L11, mitochondrial (L11mt) (MRP-L11) (Mitochondrial large ribosomal subunit protein uL11m)	MRPL11 CGI-113	1	0	0	0	0	0	0	0	1	0
Q9Y3X0	Q9Y3X0	CCDC9_HUMAN	Coiled-coil domain-containing protein 9	CCDC9	1	0	0	0	0	0	0	0	0	0
Q9Y4E1;Q641Q2	Q9Y4E1	WAC2C_HUMAN	WASH complex subunit 2C (Vaccinia virus penetration factor) (VPEF)	WASHC2C FAM21C KIAA0592 VPEF	2	0	0	0	0	0	0	1	0	0
Q9Y5K5	Q9Y5K5	UCHL5_HUMAN	Ubiquitin carboxyl-terminal hydrolase isozyme L5 (UCH-L5) (EC 3.4.19.12) (Ubiquitin C-terminal hydrolase UCH37) (Ubiquitin thioesterase L5)	UCHL5 UCH37 AD-019 CGI-70	1	0	0	0	0	0	0	0	0	0
Q9Y5M8	Q9Y5M8	SRPRB_HUMAN	Signal recognition particle receptor subunit beta (SR-beta) (Protein APMCF1)	SRPRB PSEC0230	1	0	0	0	2	2	0	1	0	0
Q9Y5Q8	Q9Y5Q8	TF3C5_HUMAN	General transcription factor 3C polypeptide 5 (TF3C-epsilon) (Transcription factor IIIC 63 kDa subunit) (TFIIIC 63 kDa subunit) (TFIIIC63) (Transcription factor IIIC subunit epsilon)	GTF3C5 CDABP0017	1	0	0	0	1	1	0	0	0	0
Q9Y5Q9	Q9Y5Q9	TF3C3_HUMAN	General transcription factor 3C polypeptide 3 (Transcription factor IIIC 102 kDa subunit) (TFIIIC 102 kDa subunit) (TFIIIC102) (Transcription factor IIIC subunit gamma) (TF3C-gamma)	GTF3C3	1	0	0	0	1	0	1	0	0	0
Q9Y5Y2	Q9Y5Y2	NUBP2_HUMAN	Cytosolic Fe-S cluster assembly factor NUBP2 (Nucleotide-binding protein 2) (NBP 2)	NUBP2	1	0	1	0	0	1	1	0	0	0
Q9Y6A4	Q9Y6A4	CFA20_HUMAN	Cilia- and flagella-associated protein 20 (Basal body up-regulated protein 22) (Transcription factor IIB)	CFAP20 BUG22 C16orf80 GTL3	1	0	0	0	1	0	1	0	0	0
Q9Y6C9	Q9Y6C9	MTCH2_HUMAN	Mitochondrial carrier homolog 2 (Met-induced mitochondrial protein)	MTCH2 MIMP HSPC032	1	0	1	0	1	0	1	0	1	1
Q9Y6G9	Q9Y6G9	DC1L1_HUMAN	Cytoplasmic dynein 1 light intermediate chain 1 (LIC1) (Dynein light chain A) (DLC-A) (Dynein light intermediate chain 1, cytosolic)	DYNC1LI1 DNCLI1	1	0	0	0	0	0	0	0	0	0
Q9Y6K9	Q9Y6K9	NEMO_HUMAN	NF-kappa-B essential modulator (NEMO) (FIP-3) (IkB kinase-associated protein 1) (IKKAP1) (Inhibitor of nuclear factor kappa-B kinase subunit gamma) (I-kappa-B kinase subunit gamma) (IKK-gamma) (IKKG) (IkB kinase subunit gamma) (NF-kappa-B essential modifier)	IKBKG FIP3 NEMO	1	0	0	0	0	0	0	0	0	0
Q9Y6M9	Q9Y6M9	NDUB9_HUMAN	NADH dehydrogenase [ubiquinone] 1 beta subcomplex subunit 9 (Complex I-B22) (CI-B22) (LYR motif-containing protein 3) (NADH-ubiquinone oxidoreductase B22 subunit)	NDUFB9 LYRM3 UQOR22	1	0	0	0	0	1	1	0	0	0
Q9Y6V7	Q9Y6V7	DDX49_HUMAN	Probable ATP-dependent RNA helicase DDX49 (EC 3.6.4.13) (DEAD box protein 49)	DDX49	1	0	0	0	1	0	0	0	0	0
